# Supplementary material for: An epigenomic landscape of cervical intraepithelial neoplasia and cervical cancer using single‐base resolution methylome and hydroxymethylome
Source: Clin Transl Med. 2021 Jul 19;11(7):e498. doi: 10.1002/ctm2.498 (PMC8288011; doi:10.1002/ctm2.498)
Supplement: Supplementary file 2 — tableS1 [file CTM2-11-e498-s001.xlsx]

## Sheet: clinical information
Supplementary table 1. Clinical characterization of 12 individuals.
No.	PatientID	Sex	Age(year)	Stage	Types	Collection	Tumor purity assessed by H&E
1	Healthy2	Female	41	Healthy	Tissues	Colposcopy	-
2	Healthy5	Female	38	Healthy	Tissues	Colposcopy	-
3	CIN1-1	Female	29	CIN1	Tissues	Biopsy	-
4	CIN1-2	Female	47	CIN1	Tissues	Biopsy	-
5	CIN2-3	Female	38	CIN2	Tissues	Biopsy	-
6	CIN2-4	Female	42	CIN2	Tissues	Biopsy	-
7	CIN3-2	Female	34	CIN3	Tissues	Biopsy	-
8	CIN3-5	Female	39	CIN3	Tissues	Biopsy	-
9	1C	Female	46	IB1(CC)	Tissues	Surgery	0.8
10	2C	Female	42	IIA2(CC)	Tissues	Surgery	0.7
11	4C	Female	44	IIA(CC)	Tissues	Surgery	0.7
12	5C	Female	61	IIA1(CC)	Tissues	Surgery	0.8
