# Supplementary material for: An epigenomic landscape of cervical intraepithelial neoplasia and cervical cancer using single‐base resolution methylome and hydroxymethylome
Source: Clin Transl Med. 2021 Jul 19;11(7):e498. doi: 10.1002/ctm2.498 (PMC8288011; doi:10.1002/ctm2.498)
Supplement: Supplementary file 3 — tableS2 [file CTM2-11-e498-s002.xlsx]

## Sheet: Table S2
Supplementary table 2. Basic sequencing quality control, bisulfite conversion rates, and methylation/hydromethylation levels
ID	Samples	Treatment	Raw Reads	Clean Reads	Clean Base(Gb)	Clean Rate	Alignment Reads	Alignment Rate	Bisulfite conversion rate	Cytosine covered fraction	CG average depth	CG average methylation level	CG average hyroxymethylation level
1C-BS	CHG006249	BS	448597178	447852717	126.62	0.941	302998688	0.676559	0.9986	0.9629	11.66	0.75	0.012582
1C-OXBS	CHG006250	oxBS	457504327	456891097	126.82	0.924	299811713	0.6562	0.9985	0.9623	11.08	0.74
1N-BS	CHG006247	BS	413843997	411515615	118.71	0.956	273307134	0.664148	0.9985	0.9583	9.59	0.7	0.000748
1N-OXBS	CHG006248	oxBS	427304855	424950658	118.16	0.922	289328322	0.680852	0.9986	0.9601	10	0.7
2C-BS	CHG006253	BS	469179672	468607725	134.52	0.956	340401665	0.726411	0.9987	0.9625	11.81	0.78	0.000791
2C-OXBS	CHG006254	oxBS	468702994	468326514	133.79	0.951	348646738	0.744452	0.9988	0.9642	12.2	0.78
2N-BS	CHG006251	BS	457301170	456608469	131.13	0.956	322783694	0.706916	0.9985	0.9644	11.58	0.79	0.028453
2N-OXBS	CHG006252	oxBS	465206825	464688330	130.04	0.932	343936018	0.740143	0.9988	0.9627	11.19	0.76
4C-BS	CHG006265	BS	428075263	427736347	119.86	0.933	295530109	0.690917	0.9995	0.9598	10.95	0.57	0.008792
4C-OXBS	CHG006266	oxBS	418794917	418444855	115.97	0.923	286071631	0.683654	0.9995	0.9583	10.54	0.56
4N-BS	CHG006263	BS	431223836	369528882	105.84	0.955	266079926	0.720052	0.9993	0.9539	10.57	0.75	0.07235
4N-OXBS	CHG006264	oxBS	434356741	317058753	89.77	0.944	225869690	0.712391	0.9995	0.9441	8.46	0.68
5C-BS	CHG006269	BS	428765010	428294722	121.88	0.948	284769284	0.664891	0.9992	0.9622	11.01	0.68	0.015422
5C-OXBS	CHG006270	oxBS	435686640	435149591	120.98	0.926	288889024	0.663884	0.9993	0.9609	11.23	0.66
5N-BS	CHG006267	BS	428844406	428421231	123.07	0.957	297517740	0.694451	0.9994	0.9622	12.23	0.78	0.030736
5N-OXBS	CHG006268	oxBS	429506460	429032622	121.99	0.947	298806952	0.696467	0.999	0.9613	12.01	0.75
CIN1-1-BS	CHG006279	BS	378865770	378330102	103.02	0.906	230180804	0.608413	0.9993	0.9587	9	0.79	0.011409
CIN1-1-OXBS	CHG006280	oxBS	416202256	415605802	111.18	0.89	261089664	0.628215	0.9992	0.9589	9.73	0.78
CIN1-2-BS	CHG006281	BS	413210474	412649748	112.92	0.911	268778833	0.651349	0.9993	0.9616	9.76	0.8	0.010724
CIN1-2-OXBS	CHG006282	oxBS	419860081	419256280	114.32	0.908	270906810	0.64616	0.9992	0.9607	9.95	0.79
CIN2-3-BS	CHG006283	BS	449485268	448675135	115.36	0.856	286536532	0.638628	0.9996	0.9602	9.98	0.8	0.011437
CIN2-3-OXBS	CHG006284	oxBS	449667524	448718063	114.18	0.846	290484007	0.647364	0.9995	0.9602	9.8	0.79
CIN2-4-BS	CHG006285	BS	454190353	453247206	118.69	0.871	296837037	0.654912	0.9995	0.9605	10.6	0.81	0.004999
CIN2-4-OXBS	CHG006286	oxBS	446399597	445658397	115.42	0.862	288543158	0.647454	0.9995	0.9596	10.32	0.81
CIN3-2-BS	CHG006295	BS	448058304	447519079	120.24	0.894	303792673	0.678837	0.9995	0.9614	11.28	0.75	0.027216
CIN3-2-OXBS	CHG006296	oxBS	453583938	452953276	115.47	0.849	287769386	0.635318	0.9995	0.952	11.24	0.72
CIN3-5-BS	CHG006297	BS	444175336	443001948	102.09	0.766	223464591	0.504433	0.9996	0.9568	7.85	0.77	0.045232
CIN3-5-OXBS	CHG006306	oxBS	462591745	461605569	119.37	0.86	306813281	0.664665	0.9989	0.9623	10.39	0.72
Healthy2-BS	CHG006299	BS	426359565	425824108	111.6	0.872	284659354	0.66849	0.9995	0.9565	10.2	0.81	0.021411
Healthy2-OXBS	CHG006300	oxBS	416798093	415440596	96.8	0.774	226808215	0.545946	0.9997	0.9225	8.76	0.79
Healthy5-BS	CHG006301	BS	429584324	428873734	113.06	0.877	279713937	0.652206	0.9993	0.9625	10.08	0.76	0.015245
Healthy5-OXBS	CHG006302	oxBS	437679365	436963248	113.23	0.862	283646194	0.649131	0.9995	0.9598	10.27	0.74
