# Supplementary material for: An epigenomic landscape of cervical intraepithelial neoplasia and cervical cancer using single‐base resolution methylome and hydroxymethylome
Source: Clin Transl Med. 2021 Jul 19;11(7):e498. doi: 10.1002/ctm2.498 (PMC8288011; doi:10.1002/ctm2.498)
Supplement: Supplementary file 4 — tableS3 [file CTM2-11-e498-s005.xlsx]

## Sheet: Table S3
Supplementary table 3. Differentially methylated regions identified by metilene
chr	start	end	qvalue	mean.meth.diff	num.CpGs	pMWU	p2D.ks	Mean.meth.group1	Mean.meth.group2	dist.to.feature	feature.name	feature.strand	prom	exon	intron	ENTREZID	SYMBOL	DM_status	Group
chr4	187269053	187270002	1e-05	-0.363315	27	4.2e-14	3.6e-11	0.34609	0.70941	81937	NM_000128.3	+	0	0	1	2160	F11	hypo	I1H
chr7	127910860	127911278	2.5e-05	-0.283817	30	6.8e-14	9.2e-11	0.2797	0.56352	29531	NM_000230.2	+	0	0	0	3952	LEP	hypo	I1H
chr4	100574008	100574419	9.7e-05	-0.327263	19	3e-12	3.3e-10	0.44463	0.77189	88775	NM_000253.3	+	0	0	0	4547	MTTP	hypo	I1H
chr22	19724342	19724676	7.6e-07	-0.501357	21	5.3e-14	8.4e-12	0.31976	0.82112	13278	NM_000407.4	+	0	0	0	2812	GP1BB	hypo	I1H
chr7	19149712	19151748	9.5e-05	0.28597	33	7.3e-14	3.5e-10	0.4543	0.16833	5548	NM_000474.3	-	0	0	0	7291	TWIST1	hyper	I1H
chr6	160023567	160024076	0.00015	0.3278	20	3.3e-12	5.5e-10	0.69675	0.36895	90285	NM_000636.3	-	0	0	0	6648	SOD2	hyper	I1H
chr13	114556719	114558468	4.3e-07	0.297447	57	4.4e-14	2.8e-12	0.54001	0.24256	8609	NM_000820.3	-	0	0	1	2621	GAS6	hyper	I1H
chr2	394365	394570	0.00086	-0.392125	12	2.9e-09	2.1e-09	0.28146	0.67358	-106058	NM_001002919.2	-	0	0	0	285016	ALKAL2	hypo	I1H
chr16	1187654	1187941	6.3e-08	-0.467075	20	2.8e-13	3.6e-13	0.32185	0.78893	-15300	NM_001005407.1	+	0	0	0	8912	CACNA1H	hypo	I1H
chr10	131744394	131745482	3.9e-06	-0.3664	35	4.4e-14	1.6e-11	0.3691	0.7355	16610	NM_001005463.2	-	0	0	1	253738	EBF3	hypo	I1H
chr2	136832615	136833546	8.9e-05	-0.34075	22	2e-12	2.2e-10	0.40434	0.74509	40260	NM_001008540.2	-	0	0	0	7852	CXCR4	hypo	I1H
chr4	1563843	1564192	4.2e-06	-0.367795	22	1.2e-13	1.4e-11	0.381	0.7488	121527	NM_001013622.3	-	0	0	0	152877	FAM53A	hypo	I1H
chr16	875581	876250	0.00056	-0.376673	26	3.7e-10	3.2e-09	0.25608	0.63275	20140	NM_001013638.1	+	0	0	0	388199	PRR25	hypo	I1H
chr19	49997854	49998553	0.0008	-0.372565	23	1.6e-10	5e-09	0.32807	0.70063	-1069	NM_001015.4	+	0	0	0	6205	RPS11	hypo	I1H
chr4	3254792	3255295	4.4e-05	-0.3566	25	4.5e-12	1.5e-10	0.28962	0.64622	4027	NM_001042690.1	+	0	1	1	345222	MSANTD1	hypo	I1H
chr17	79495610	79496288	1.7e-06	-0.42453	33	4.1e-14	9.2e-12	0.27636	0.70089	195	NM_001077182.2	+	1	1	0	25794	FSCN2	hypo	I1H
chr7	3919053	3920609	0.00026	-0.318329	38	1.2e-13	9.5e-10	0.33192	0.65025	-248708	NM_001079653.1	+	0	0	1	221935	SDK1	hypo	I1H
chr16	84074703	84075062	0.00054	-0.349222	18	3.2e-12	3.1e-09	0.39506	0.74428	701	NM_001080442.2	-	1	0	1	146167	SLC38A8	hypo	I1H
chr12	31112127	31112697	3.5e-05	-0.408206	17	1.1e-09	1.5e-10	0.39774	0.80594	32291	NM_001080509.2	+	0	0	1	441631	TSPAN11	hypo	I1H
chr7	1140554	1141971	7.2e-13	-0.288607	56	4.6e-14	2.6e-18	0.51454	0.80314	12833	NM_001098201.1	+	0	0	1	2852	GPER1	hypo	I1H
chr7	1733259	1734028	0.00071	-0.294833	30	2.1e-13	2.6e-09	0.41868	0.71352	-14770	NM_001128636.2	+	0	0	0	392617	ELFN1	hypo	I1H
chr6	168379042	168379552	0.0002	-0.381395	19	7.9e-11	7.5e-10	0.46455	0.84595	-1424	NM_001129895.2	-	0	0	0	100128124	HGC6.3	hypo	I1H
chr15	29211206	29211728	0.00031	-0.352	27	1.4e-12	2e-09	0.27165	0.62365	-2112	NM_001130414.1	+	0	0	0	321	APBA2	hypo	I1H
chr8	40790251	40790716	3.6e-05	-0.438324	17	2.3e-11	1.5e-10	0.33259	0.77091	-34909	NM_001135731.1	-	0	0	0	79698	ZMAT4	hypo	I1H
chr19	3483165	3483412	0.00034	-0.41825	12	2.9e-09	2.1e-09	0.14304	0.56129	-2626	NM_001136503.1	-	0	0	0	284422	SMIM24	hypo	I1H
chr12	133029947	133030312	5.5e-05	-0.521	15	4.7e-11	2.3e-10	0.33553	0.85653	-36845	NM_001142641.1	+	0	0	0	57666	FBRSL1	hypo	I1H
chr11	63530317	63530997	0.00025	-0.220402	82	1.2e-05	1e-09	0.15368	0.37408	5117	NM_001144936.1	-	0	1	0	65998	C11orf95	hypo	I1H
chr2	128402998	128403376	4.8e-05	-0.310795	22	9.9e-14	1.2e-10	0.46516	0.77595	-63	NM_001161417.1	+	1	0	1	2840	GPR17	hypo	I1H
chr17	5403052	5403604	2.4e-05	-0.308327	26	1.1e-13	1.3e-10	0.11762	0.42594	716	NM_001162371.2	-	1	1	1	728392	LOC728392	hypo	I1H
chr5	10649380	10650090	0.00019	-0.319856	45	1.6e-11	6.7e-10	0.29453	0.61439	84947	NM_001164440.1	+	0	1	0	651746	ANKRD33B	hypo	I1H
chr7	150006089	150008913	0.00076	-0.256295	39	4.3e-14	2.8e-09	0.51417	0.77046	-6021	NM_001164459.1	-	0	0	1	653857	ACTR3C	hypo	I1H
chr8	21704275	21704869	5.9e-08	-0.51681	21	5.7e-14	2.4e-13	0.28605	0.80286	-57930	NM_001165039.1	-	0	0	0	2675	GFRA2	hypo	I1H
chr16	1093911	1094170	0.00012	-0.416632	19	1.4e-11	6.9e-10	0.19713	0.61376	-28586	NM_001172560.1	+	0	0	0	6755	SSTR5	hypo	I1H
chr14	95537778	95538567	7.4e-09	-0.43698	25	4.6e-14	4.6e-14	0.35776	0.79474	61274	NM_001195573.1	-	0	0	0	23405	DICER1	hypo	I1H
chr10	134726138	134726739	7.2e-05	-0.254016	32	4.5e-14	3e-10	0.61839	0.87241	29351	NM_001200049.2	-	0	1	1	54777	CFAP46	hypo	I1H
chr18	77509179	77509834	1.1e-07	-0.41625	20	6.1e-14	8.5e-13	0.42408	0.84032	67751	NM_001202504.1	+	0	0	1	9150	CTDP1	hypo	I1H
chr13	34184835	34185699	1.3e-06	-0.313515	33	4.4e-14	8.6e-12	0.28277	0.59629	65274	NM_001243476.2	-	0	0	1	90627	STARD13	hypo	I1H
chr14	69341451	69341880	1.7e-06	0.248517	29	4.6e-14	1.1e-11	0.92703	0.67852	-78492	NM_001244701.1	-	0	1	1	677	ZFP36L1	hyper	I1H
chr20	60144752	60145448	8.7e-06	-0.397781	16	1.4e-11	6.9e-11	0.37762	0.77541	-29369	NM_001252339.2	+	0	0	1	1002	CDH4	hypo	I1H
chr19	54041524	54041639	0.00012	-0.228542	12	2.9e-09	7.2e-10	0.10771	0.33625	0	NM_001253798.1	+	1	1	1	55422	ZNF331	hypo	I1H
chr17	18159592	18160330	0.00011	-0.288	19	1.2e-10	6.1e-10	0.41282	0.70082	1541	NM_001256264.1	-	0	1	1	2314	FLII	hypo	I1H
chr17	77925694	77926329	0.00016	-0.406442	26	3.6e-13	8.6e-10	0.34713	0.75358	-1039	NM_001271846.1	-	0	0	1	125058	TBC1D16	hypo	I1H
chr9	137529319	137529800	0.00014	-0.334447	19	7.3e-11	6.9e-10	0.39905	0.7335	-3851	NM_001278074.1	+	0	0	0	1289	COL5A1	hypo	I1H
chr16	89137723	89138833	0.00026	-0.294772	46	1.4e-13	1.5e-09	0.32571	0.62048	-21384	NM_001284316.1	+	0	0	0	197322	ACSF3	hypo	I1H
chr14	105025357	105026670	0.00036	-0.310129	31	4.5e-14	2.3e-09	0.43569	0.74582	-19351	NM_001286399.1	+	0	0	0	400258	C14orf180	hypo	I1H
chr14	104854611	104854829	0.00018	-0.483692	13	6.9e-10	1.2e-09	0.26754	0.75123	-191192	NM_001286399.1	+	0	0	0	400258	C14orf180	hypo	I1H
chr13	22048783	22049283	0.00039	-0.381667	18	1.4e-11	2.6e-09	0.39386	0.77553	-15275	NM_001286638.1	-	0	0	0	253832	ZDHHC20	hypo	I1H
chr10	99320569	99321632	4.5e-07	-0.453654	26	4.3e-14	1.9e-12	0.27067	0.72433	-10566	NM_001291219.1	+	0	0	1	26287	ANKRD2	hypo	I1H
chr19	4370823	4371946	0.00061	-0.263736	36	1.2e-13	3.8e-09	0.45404	0.71778	27301	NM_001300862.1	+	0	0	1	84954	MPND	hypo	I1H
chr11	115332712	115333227	0.00035	-0.341306	18	8.1e-11	1.5e-09	0.38714	0.72844	42015	NM_001301043.1	-	0	0	1	23705	CADM1	hypo	I1H
chr4	8742121	8742524	4.9e-06	-0.380833	21	1.5e-12	1.7e-11	0.31893	0.69976	131020	NM_001306142.1	-	0	0	0	3166	HMX1	hypo	I1H
chr14	65150010	65150262	9.4e-05	-0.396643	14	1.3e-10	5.9e-10	0.31521	0.71186	-20864	NM_001308147.1	+	0	0	0	26030	PLEKHG3	hypo	I1H
chr20	57464277	57464385	8.5e-06	-0.22925	20	9.4e-14	6.8e-11	0.042775	0.27203	99	NM_001309840.1	+	1	1	1	2778	GNAS	hypo	I1H
chr20	57417069	57417557	0.00021	-0.2065	29	4.2e-10	1.7e-09	0.21226	0.41876	414	NM_001309861.1	+	1	1	1	2778	GNAS	hypo	I1H
chr20	57426857	57427341	0.00011	0.260839	28	5.5e-14	8.4e-10	0.41364	0.1528	-695	NM_001309883.1	+	1	0	1	2778	GNAS	hyper	I1H
chr17	80970323	80971184	2.7e-06	-0.369296	27	4.5e-14	1.5e-11	0.35131	0.72061	-5451	NM_001320743.1	-	0	0	1	146712	B3GNTL1	hypo	I1H
chr13	114812779	114813226	5.8e-06	-0.429725	20	9.9e-14	3.7e-11	0.3367	0.76643	30229	NM_001320822.1	-	0	0	1	22821	RASA3	hypo	I1H
chr13	114748186	114748792	2.2e-05	-0.391897	29	4.3e-14	1.4e-10	0.25993	0.65183	94663	NM_001320822.1	-	0	1	0	22821	RASA3	hypo	I1H
chr10	134527015	134528084	1.5e-09	-0.330432	37	4.4e-14	6.3e-15	0.35168	0.68211	32238	NM_001321042.1	+	0	0	1	3632	INPP5A	hypo	I1H
chr10	3023197	3023959	4.9e-08	-0.362021	24	1.3e-13	2.1e-13	0.29773	0.65975	-85753	NM_001323069.1	+	0	0	0	5214	PFKP	hypo	I1H
chr16	15082762	15082950	0.0004	-0.3636	15	2.7e-10	2.3e-09	0.42943	0.79303	13944	NM_001324021.1	+	0	0	1	23042	PDXDC1	hypo	I1H
chr13	114965575	114966018	0.00081	0.4332	30	6.5e-14	5.3e-09	0.74615	0.31295	-34302	NM_001330105.1	+	0	0	0	8881	CDC16	hyper	I1H
chr6	156718347	156718624	1e-07	-0.513725	20	6.8e-14	3.8e-13	0.16243	0.67615	-380365	NM_001346813.1	+	0	0	0	57492	ARID1B	hypo	I1H
chr10	134999945	135000592	7.5e-07	-0.403221	34	4.7e-14	3.1e-12	0.32715	0.73037	25989	NM_001347865.1	+	0	1	1	85442	KNDC1	hypo	I1H
chr14	102053795	102054191	4.6e-07	-0.45572	25	4.6e-14	2.9e-12	0.30218	0.7579	26109	NM_001362.3	+	0	0	0	1735	DIO3	hypo	I1H
chr6	54844062	54844422	0.00038	0.248528	18	1.6e-10	1.4e-09	0.96556	0.71703	-126836	NM_001526.4	+	0	0	0	3062	HCRTR2	hyper	I1H
chr12	7792227	7792718	2e-07	0.262143	42	4.1e-14	8.4e-13	0.6793	0.41715	25782	NM_001644.4	-	0	0	0	339	APOBEC1	hyper	I1H
chr20	59852586	59853124	0.00085	-0.328206	17	3.7e-10	6.7e-09	0.49921	0.82741	25106	NM_001794.4	+	0	0	1	1002	CDH4	hypo	I1H
chr10	130935279	130935590	0.00032	-0.404026	19	3.5e-13	1.3e-09	0.41439	0.81842	-329858	NM_002412.4	+	0	0	0	4255	MGMT	hypo	I1H
chr4	4871133	4871468	2.3e-08	0.286525	20	6.1e-14	8e-14	0.35973	0.0732	9743	NM_002448.3	+	0	0	0	4487	MSX1	hyper	I1H
chr21	42742041	42742678	0.0003	0.363778	18	1.2e-10	4.5e-09	0.87936	0.51558	8093	NM_002463.1	+	0	0	1	4600	MX2	hyper	I1H
chr11	121384982	121385731	4.3e-06	-0.335684	19	3.7e-12	1.8e-11	0.33453	0.67021	62072	NM_003105.5	+	0	1	1	6653	SORL1	hypo	I1H
chr1	225935627	225936811	8.4e-05	-0.216328	29	7.2e-13	2e-10	0.54903	0.76536	-28704	NM_003133.5	+	0	0	0	6726	SRP9	hypo	I1H
chr1	236317935	236318779	4.2e-06	-0.364192	26	6.2e-14	1e-11	0.34485	0.70904	12105	NM_003272.3	+	0	0	1	7107	GPR137B	hypo	I1H
chr5	170850202	170850511	5.2e-05	-0.518385	13	6.2e-10	1.8e-10	0.23908	0.75746	3537	NM_003862.2	+	0	0	1	8817	FGF18	hypo	I1H
chr10	102588094	102588454	1.7e-05	0.231738	21	5.9e-14	7.1e-11	0.26926	0.037524	82628	NM_003987.4	+	0	1	0	5076	PAX2	hyper	I1H
chr19	17504731	17504972	0.0007	-0.3284	30	4.2e-11	4.4e-09	0.1376	0.466	11486	NM_004335.3	-	0	0	0	684	BST2	hypo	I1H
chr14	78126938	78127937	1.4e-05	-0.344958	24	1.1e-13	8.7e-11	0.40919	0.75415	-43829	NM_004863.3	-	0	0	0	9517	SPTLC2	hypo	I1H
chr4	11652246	11653059	3.4e-05	-0.390341	22	2.9e-11	1.2e-10	0.324	0.71434	-221710	NM_005114.2	-	0	0	0	9957	HS3ST1	hypo	I1H
chr5	178156205	178156354	5.8e-06	-0.613367	15	2.9e-11	2e-11	0.18793	0.8013	1350	NM_005649.2	-	0	0	1	6940	ZNF354A	hypo	I1H
chr17	8567312	8568190	5.4e-05	-0.390267	15	4.3e-11	3e-10	0.37637	0.76663	-33234	NM_005964.3	-	0	0	0	4628	MYH10	hypo	I1H
chr9	139573735	139574315	0.00034	0.230477	22	9.3e-12	1.6e-09	0.32482	0.094341	7597	NM_006412.3	-	0	0	1	10555	AGPAT2	hyper	I1H
chrX	48432877	48433120	2e-08	0.240038	26	4.5e-14	8.7e-14	0.31913	0.079096	138	NM_006743.4	+	1	1	1	5935	RBM3	hyper	I1H
chr21	46254945	46255383	3.6e-05	-0.30318	25	4.1e-12	5.4e-10	0.38844	0.69162	-16902	NM_006936.2	-	0	0	0	6612	SUMO3	hypo	I1H
chr11	120040443	120041082	1e-05	-0.328629	31	4.8e-14	4.4e-11	0.17808	0.50671	-31581	NM_012101.3	-	0	0	0	23650	TRIM29	hypo	I1H
chr18	77544425	77545623	4.5e-10	-0.412659	41	4.4e-14	3.5e-15	0.28427	0.69693	-78045	NM_012283.1	+	0	0	0	26251	KCNG2	hypo	I1H
chr2	235905120	235905988	8e-05	-0.384481	27	4.8e-14	2e-10	0.36361	0.74809	44494	NM_014521.2	+	0	0	1	23677	SH3BP4	hypo	I1H
chr16	1069567	1070251	2.3e-05	-0.349058	52	4.3e-14	1.3e-10	0.19346	0.54252	37761	NM_014587.4	+	0	0	0	30812	SOX8	hypo	I1H
chr16	85671365	85672064	0.00013	-0.321333	30	6.3e-14	7.3e-10	0.33907	0.6604	24525	NM_014615.3	+	0	0	1	23199	GSE1	hypo	I1H
chr17	45785805	45786725	9.9e-06	-0.286339	62	4.7e-06	5.5e-11	0.25435	0.54069	13177	NM_014726.2	+	0	1	1	9755	TBKBP1	hypo	I1H
chr5	108586336	108586892	2.4e-07	-0.431386	22	4.5e-14	8.2e-13	0.41964	0.85102	158784	NM_014819.4	-	0	0	0	9867	PJA2	hypo	I1H
chr14	104627613	104628062	5.1e-05	-0.430688	16	3.3e-11	3.2e-10	0.34203	0.77272	22555	NM_015656.1	+	0	0	1	26153	KIF26A	hypo	I1H
chr14	104623398	104623882	2.2e-07	-0.417938	24	5.6e-14	1.4e-12	0.31804	0.73598	18340	NM_015656.1	+	0	0	1	26153	KIF26A	hypo	I1H
chr14	104625342	104626011	0.00011	-0.346956	34	5.2e-14	6.6e-10	0.33315	0.6801	20284	NM_015656.1	+	0	0	1	26153	KIF26A	hypo	I1H
chr14	104636163	104637168	3.6e-12	-0.360523	43	4.6e-14	2.2e-17	0.41262	0.77314	31105	NM_015656.1	+	0	0	1	26153	KIF26A	hypo	I1H
chr22	46812166	46813687	4.8e-07	-0.270625	44	4.3e-14	5.3e-12	0.42605	0.69667	80870	NM_018006.4	+	0	0	1	55687	TRMU	hypo	I1H
chr4	25013721	25014647	5.8e-05	-0.368326	23	4.7e-13	2e-10	0.35352	0.72185	17768	NM_018176.3	-	0	1	1	55203	LGI2	hypo	I1H
chr7	27184058	27184540	0.0008	-0.30046	25	4.3e-12	2.9e-09	0.42028	0.72074	-772	NM_019102.3	-	1	0	1	3202	HOXA5	hypo	I1H
chr7	194718	195556	4.1e-05	-0.316214	35	3.4e-12	1.5e-10	0.32801	0.64423	1751	NM_020223.3	+	0	1	1	56975	FAM20C	hypo	I1H
chr2	237542644	237543324	0.00096	-0.28595	20	8.3e-11	2.4e-09	0.41155	0.6975	64266	NM_020311.2	+	0	0	0	57007	ACKR3	hypo	I1H
chr11	117514722	117515789	3.4e-05	-0.292829	41	5.8e-14	1.4e-10	0.38722	0.68005	152188	NM_020693.3	-	0	0	1	57453	DSCAML1	hypo	I1H
chr16	2233909	2234125	1.3e-05	-0.5147	20	2.1e-13	7.4e-11	0.30505	0.81975	12341	NM_020764.3	-	0	1	1	57524	CASKIN1	hypo	I1H
chr14	93631134	93632338	6.1e-06	-0.28881	29	4.6e-14	3.8e-11	0.41028	0.69909	18912	NM_022151.4	-	0	0	0	64112	MOAP1	hypo	I1H
chr7	47440338	47440868	0.0004	-0.351348	23	2.2e-13	1.5e-09	0.45828	0.80963	180875	NM_022748.11	-	0	1	1	NA	NA	hypo	I1H
chr7	47509765	47511225	1.5e-05	-0.342522	23	1.3e-13	5.4e-11	0.39207	0.73459	110518	NM_022748.11	-	0	0	1	NA	NA	hypo	I1H
chr19	15568097	15568433	0.00014	-0.321902	51	6.5e-13	8.8e-10	0.035686	0.35759	6960	NM_022904.2	-	0	1	1	64926	RASAL3	hypo	I1H
chr12	132639460	132639850	0.00015	-0.491413	23	5.1e-14	6.5e-10	0.3035	0.79491	10490	NM_024078.2	+	0	0	0	79050	NOC4L	hypo	I1H
chr19	955915	956894	0.00042	-0.247102	49	1.2e-10	2.6e-09	0.40596	0.65306	-27434	NM_024100.3	+	0	0	1	57418	WDR18	hypo	I1H
chr19	9128816	9129593	0.00086	-0.324224	29	4.1e-10	5.4e-09	0.33959	0.66381	-36799	NM_024690.2	-	0	0	0	94025	MUC16	hypo	I1H
chr10	11779047	11779490	3.4e-06	0.517824	17	1.7e-12	1.4e-11	0.72221	0.20438	-4866	NM_024693.4	+	0	0	0	79746	ECHDC3	hyper	I1H
chr19	6475530	6475731	0.00094	-0.398167	18	5.6e-11	5.9e-09	0.088389	0.48656	6089	NM_024898.3	-	0	1	1	79958	DENND1C	hypo	I1H
chrX	19905942	19906080	0.00035	-0.255861	18	1.9e-11	1.5e-09	0.015778	0.27164	-199	NM_031892.2	-	1	0	0	30011	SH3KBP1	hypo	I1H
chr15	66461456	66462172	5.4e-05	-0.312771	24	8.2e-14	3.6e-10	0.40685	0.71963	83904	NM_032445.2	-	0	0	1	84465	MEGF11	hypo	I1H
chr9	39132955	39133144	0.00068	-0.2535	27	2.2e-13	3.2e-09	0.12422	0.37772	155157	NM_033655.3	-	0	1	1	79937	CNTNAP3	hypo	I1H
chr14	105689635	105690574	1.2e-05	-0.297145	31	5e-14	7.6e-11	0.38848	0.68563	23649	NM_145685.2	-	0	0	1	2972	BRF1	hypo	I1H
chr1	19110561	19111272	0.00081	-0.395355	38	4.8e-14	2e-09	0.20116	0.59651	74884	NM_152232.2	-	0	0	0	80834	TAS1R2	hypo	I1H
chr10	134945336	134945671	4.9e-05	-0.4135	26	4.6e-14	2e-10	0.23225	0.64575	-28287	NM_152643.7	+	0	0	0	85442	KNDC1	hypo	I1H
chr16	48662947	48663802	1.1e-07	-0.327911	28	4.6e-14	6.1e-13	0.35543	0.68334	-18828	NM_153029.3	-	0	0	0	9683	N4BP1	hypo	I1H
chr5	79080347	79080746	0.00072	-0.28525	20	4.3e-12	2.5e-09	0.14383	0.42907	94690	NM_153610.4	+	0	0	1	202333	CMYA5	hypo	I1H
chr18	76682855	76683365	7.2e-05	-0.382553	19	1.6e-11	5.7e-10	0.37587	0.75842	-56910	NM_171999.3	+	0	0	0	27164	SALL3	hypo	I1H
chr18	76322028	76322441	2e-05	-0.479971	17	1e-11	1.6e-10	0.25765	0.73762	-417834	NM_171999.3	+	0	0	0	27164	SALL3	hypo	I1H
chr18	3412152	3412513	7.6e-06	-0.246867	15	1.6e-09	6e-11	0.047467	0.29433	229	NM_174886.2	+	1	1	1	7050	TGIF1	hypo	I1H
chr11	133702527	133702635	0.00051	0.519083	12	2.9e-09	2.2e-09	0.80496	0.28588	12799	NM_174927.2	-	0	0	0	219938	SPATA19	hyper	I1H
chr5	179621241	179622145	1.6e-08	-0.331986	37	4.6e-14	5.4e-14	0.40845	0.74043	13986	NM_175062.3	-	0	0	1	255426	RASGEF1C	hypo	I1H
chr12	123959088	123960338	0.00076	-0.303414	29	2.1e-12	3.2e-09	0.41588	0.71929	14839	NM_180699.3	+	0	1	1	11066	SNRNP35	hypo	I1H
chr2	20870504	20871338	6e-05	-0.261351	57	7.3e-14	1.5e-10	0.12718	0.38853	4082	NM_182828.3	+	0	1	0	151449	GDF7	hypo	I1H
chr21	42613324	42614495	0.00019	-0.279086	29	2.4e-11	2.8e-09	0.43534	0.71443	-56159	NM_182832.2	-	0	1	1	NA	NA	hypo	I1H
chr1	78236472	78236980	7.8e-07	-0.361804	23	4.6e-14	1.9e-12	0.40865	0.77046	-8329	NM_198549.3	+	0	0	0	374986	MIGA1	hypo	I1H
chr22	44225943	44227006	0.00098	-0.236671	35	1.7e-10	1.1e-08	0.4614	0.69807	-17727	NM_198856.2	-	0	0	1	64800	EFCAB6	hypo	I1H
chr4	187125305	187126733	3.9e-09	-0.32344	67	4.6e-14	1.3e-14	0.25718	0.58062	12633	NM_207352.3	+	0	1	1	285440	CYP4V2	hypo	I1H
chr1	108663884	108664334	0.00056	-0.4115	23	2.3e-12	1.3e-09	0.28365	0.69515	71098	NM_213651.2	-	0	0	0	29957	SLC25A24	hypo	I1H
chr14	62550470	62551094	2.7e-06	-0.3701	20	3.4e-13	1.7e-11	0.49423	0.86433	-32981	NR_015358.2	+	0	1	1	646113	LINC00643	hypo	I1H
chr8	12675443	12676657	0.00096	-0.2798	25	1.4e-10	3.9e-09	0.422	0.7018	-6534	NR_015383.1	-	0	1	1	340357	LOC340357	hypo	I1H
chr18	3579988	3581134	2.1e-05	-0.311812	32	4.1e-14	1.6e-10	0.44034	0.75216	-12978	NR_024101.1	+	0	0	1	649446	DLGAP1-AS1	hypo	I1H
chr9	34552319	34552840	0.00012	-0.3754	15	3.6e-10	5.8e-10	0.32773	0.70313	-15170	NR_024369.1	+	0	1	1	415056	CNTFR-AS1	hypo	I1H
chr8	143331774	143332051	0.00083	-0.398531	16	4.7e-10	3.4e-09	0.24259	0.64112	52059	NR_024378.1	+	0	0	1	619434	LINC00051	hypo	I1H
chr10	77158333	77159263	1.1e-33	-0.56124	75	4.5e-14	4.4e-39	0.13853	0.69977	-2023	NR_024421.1	+	0	1	1	100131213	ZNF503-AS2	hypo	I1H
chr12	132865127	132865554	4.2e-10	-0.406328	29	4.2e-14	1.8e-15	0.20043	0.60676	13152	NR_024563.1	+	0	0	1	100130238	LOC100130238	hypo	I1H
chr2	240168646	240169540	9.2e-05	-0.296684	38	6.8e-14	2.3e-10	0.3275	0.62418	-51494	NR_026664.1	-	0	0	1	85009	MGC16025	hypo	I1H
chr12	58121084	58121845	1.2e-08	-0.357255	49	4e-14	5e-14	0.2458	0.60305	1063	NR_027032.1	+	0	1	1	100130776	AGAP2-AS1	hypo	I1H
chr15	66997937	66999339	0.00049	-0.319935	31	2.5e-13	3.2e-09	0.30077	0.62071	3265	NR_027654.1	+	0	0	1	4091	SMAD6	hypo	I1H
chr7	157447157	157447541	7.5e-05	-0.427967	15	2.9e-11	2.7e-10	0.42527	0.85323	-80044	NR_029689.1	-	0	0	1	406945	MIR153-2	hypo	I1H
chr9	139564941	139565365	0.0003	-0.348125	32	6.6e-13	1.4e-09	0.24161	0.58973	0	NR_029695.1	+	1	1	1	406913	MIR126	hypo	I1H
chr4	1993786	1994511	3e-07	-0.347339	31	4.2e-14	1e-12	0.38647	0.73381	-5583	NR_030641.1	-	0	0	1	100126332	MIR943	hypo	I1H
chr17	8073475	8074496	9.6e-06	-0.34665	30	1.1e-13	5.3e-11	0.43933	0.78598	2411	NR_033294.1	-	0	0	0	727676	SNORD118	hypo	I1H
chr10	1416815	1417058	0.00021	-0.328955	22	7.1e-13	8.9e-10	0.29741	0.62636	-151767	NR_033387.1	+	0	0	1	642394	ADARB2-AS1	hypo	I1H
chr12	11699733	11700660	0.00052	-0.321725	40	4.2e-08	2.2e-09	0.27761	0.59934	-304	NR_033890.1	+	1	0	0	338817	LINC01252	hypo	I1H
chr7	448906	449942	9.8e-10	-0.367611	36	4.2e-14	3.6e-15	0.3599	0.72751	29517	NR_033960.1	+	0	0	0	442497	LOC442497	hypo	I1H
chr10	131648289	131649281	3.1e-06	-0.373	35	4.3e-14	1.3e-11	0.44396	0.81696	-6652	NR_036179.1	-	0	0	1	100422873	MIR4297	hypo	I1H
chr10	131696765	131697696	1e-10	-0.348198	48	4.6e-14	4.4e-16	0.22102	0.56922	-55128	NR_036179.1	-	0	0	1	100422873	MIR4297	hypo	I1H
chr22	49680220	49680908	0.00047	-0.300315	27	6e-11	5.2e-09	0.37833	0.67865	256207	NR_037440.1	-	0	0	0	100500882	MIR3667	hypo	I1H
chr2	104642980	104643844	0.0006	-0.3409	25	1.1e-13	1.5e-09	0.35726	0.69816	380947	NR_037885.2	-	0	0	0	100287010	LOC100287010	hypo	I1H
chr1	1063667	1064536	5.5e-09	-0.326053	38	4.3e-14	1.3e-14	0.44341	0.76946	-7861	NR_038869.1	+	0	0	0	254099	LINC01342	hypo	I1H
chr8	58172640	58172846	0.00073	0.369844	16	2.1e-11	3e-09	0.88987	0.52003	-939	NR_038874.1	+	1	0	0	286177	LOC286177	hyper	I1H
chr5	531084	531880	3.1e-05	-0.327929	35	5e-14	1.1e-10	0.24547	0.5734	4118	NR_039661.1	-	0	0	0	100616381	MIR4456	hypo	I1H
chr1	5833951	5834508	0.00061	-0.345912	17	1e-10	1.5e-09	0.42991	0.77582	88294	NR_039838.1	-	0	0	0	100616421	MIR4689	hypo	I1H
chr22	33800506	33802497	0.00093	-0.250687	32	6.6e-12	1e-08	0.48903	0.73972	30159	NR_039921.1	-	0	0	1	100616295	MIR4764	hypo	I1H
chr18	13442448	13442959	1.9e-05	-0.339381	21	1.6e-12	1.5e-10	0.39786	0.73724	-14916	NR_040031.1	-	0	0	1	100288122	LDLRAD4-AS1	hypo	I1H
chr9	138136137	138136386	5.5e-06	-0.449306	18	7.1e-13	2.6e-11	0.21686	0.66617	62684	NR_046107.1	+	0	0	0	401557	LOC401557	hypo	I1H
chr10	134834499	134835041	2.4e-08	-0.37715	30	4.4e-14	9.8e-14	0.4222	0.79935	55463	NR_046231.1	+	0	0	0	399829	LINC01168	hypo	I1H
chr13	30097589	30098405	4.9e-05	-0.351063	16	4.3e-11	3.2e-10	0.46406	0.81512	-35703	NR_046378.1	-	0	1	1	100874107	MTUS2-AS1	hypo	I1H
chr11	70464529	70465142	2e-06	-0.414786	21	1.4e-13	8.5e-12	0.28655	0.70133	-12057	NR_046567.1	+	0	0	1	100874198	SHANK2-AS1	hypo	I1H
chr13	22392745	22393226	1.3e-07	-0.396521	24	4.5e-14	8.3e-13	0.37827	0.77479	59074	NR_047040.1	-	0	0	0	100874182	LINC00424	hypo	I1H
chr8	39328352	39329382	1.1e-06	0.416944	27	4.6e-14	4.3e-12	0.67887	0.26193	51127	NR_073423.1	-	0	0	1	1587	ADAM3A	hyper	I1H
chr17	76522774	76523082	5.7e-05	-0.420719	16	3.3e-11	3.2e-10	0.33506	0.75578	41784	NR_102401.1	+	0	1	1	100996295	DNAH17-AS1	hypo	I1H
chr21	44725371	44725555	0.0008	-0.4295	12	3.7e-09	1.2e-08	0.37358	0.80308	26365	NR_103713.2	-	0	0	0	100126693	LINC00322	hypo	I1H
chr18	75848068	75848801	2.2e-06	-0.341286	21	2e-11	1.7e-11	0.36548	0.70676	-142386	NR_104127.1	-	0	0	0	101927715	LINC01029	hypo	I1H
chr18	75883084	75883522	0.00034	-0.38975	18	4.4e-12	2.7e-09	0.35758	0.74733	-177402	NR_104127.1	-	0	0	0	101927715	LINC01029	hypo	I1H
chr4	1215342	1215743	9.2e-05	-0.500853	17	4.3e-12	3.2e-10	0.25803	0.75888	11436	NR_104331.1	+	0	0	1	285463	CTBP1-AS	hypo	I1H
chr4	1214571	1215332	0.00094	-0.318839	28	2.3e-13	3.2e-09	0.43255	0.75139	10665	NR_104331.1	+	0	0	1	285463	CTBP1-AS	hypo	I1H
chr5	958728	959339	2.2e-09	-0.355	39	4.5e-14	7.4e-15	0.24581	0.60081	38117	NR_104614.1	-	0	0	0	100506688	LOC100506688	hypo	I1H
chr5	2155764	2155940	0.00092	-0.356179	14	2.4e-09	3.2e-09	0.42446	0.78064	156376	NR_104616.1	-	0	0	0	100506858	LOC100506858	hypo	I1H
chr5	4207187	4208037	6.1e-07	-0.370071	28	4.2e-14	2.1e-12	0.30723	0.6773	-565557	NR_104619.1	+	0	0	0	101929153	LINC02114	hypo	I1H
chr5	77146484	77147141	0.00025	-0.346153	36	1.3e-13	8.6e-10	0.3606	0.70675	-33339	NR_105012.1	+	0	0	0	101929154	LOC101929154	hypo	I1H
chr22	28901554	28902516	0.00055	-0.298273	22	7.1e-11	6e-09	0.39195	0.69023	45699	NR_106713.1	+	0	0	1	102466081	MIR5739	hypo	I1H
chr3	124102962	124104122	0.00077	0.302656	32	3.1e-10	2.4e-09	0.80802	0.50536	9785	NR_106731.1	+	0	1	1	102464832	MIR6083	hyper	I1H
chr3	52900070	52901897	0.00015	-0.311359	39	2.2e-13	4.5e-10	0.37181	0.68317	-19503	NR_107031.1	-	0	0	1	102465866	MIR8064	hypo	I1H
chr5	92684020	92684502	6.5e-05	-0.404318	22	2.6e-13	2.2e-10	0.26095	0.66527	222548	NR_109825.1	-	0	0	0	441094	NR2F1-AS1	hypo	I1H
chr7	54900636	54900956	4.1e-06	-0.44955	20	7.8e-14	1.5e-11	0.27855	0.7281	73632	NR_110040.1	+	0	0	0	100996654	LOC100996654	hypo	I1H
chr2	5614952	5615549	6.6e-05	-0.450111	18	6.1e-13	1.6e-10	0.27642	0.72653	215702	NR_110580.1	-	0	0	0	102723818	LINC01248	hypo	I1H
chr16	51025046	51025786	4.5e-05	-0.344714	21	1.2e-13	2.5e-10	0.39595	0.74067	-25883	NR_110913.1	+	0	0	0	101927334	LINC02127	hypo	I1H
chr16	51026516	51027305	0.00019	-0.296833	27	5.2e-13	1.1e-09	0.411	0.70783	-24364	NR_110913.1	+	0	0	0	101927334	LINC02127	hypo	I1H
chr16	83775848	83776399	3.6e-10	-0.409205	22	4.6e-14	2.1e-15	0.36355	0.77275	61183	NR_120308.1	-	0	0	1	102724163	LOC102724163	hypo	I1H
chr10	989431	989952	0.00078	-0.3954	15	3.3e-10	3.3e-09	0.35117	0.74657	10467	NR_120629.1	+	0	0	0	101927762	LOC101927762	hypo	I1H
chr10	126295769	126296989	0.00065	-0.206103	39	2.5e-13	2.7e-09	0.60277	0.80887	-95608	NR_120631.1	+	0	0	1	101927944	FAM53B-AS1	hypo	I1H
chr1	46921659	46921958	2.8e-06	-0.581211	19	2.9e-13	6.8e-12	0.30871	0.88992	-6284	NR_121680.1	-	0	0	0	101929651	LINC01398	hypo	I1H
chr20	57154851	57155458	0.00026	-0.387854	24	1.9e-13	2.1e-09	0.33133	0.71919	-54370	NR_125359.1	+	0	0	1	79160	LINC01711	hypo	I1H
chr6	170491893	170492378	0.00049	-0.372296	27	3.4e-11	1.8e-09	0.27256	0.64485	16029	NR_125878.1	+	0	0	0	102724511	LOC102724511	hypo	I1H
chr6	170452632	170453390	9.4e-05	0.2035	28	9.7e-11	3.5e-10	0.39461	0.19111	-22476	NR_125878.1	+	0	0	0	102724511	LOC102724511	hyper	I1H
chr2	34902437	34903173	0.00023	-0.311075	20	7.8e-11	5.7e-10	0.34665	0.65773	0	NR_126404.1	+	1	1	1	104355288	LINC01320	hypo	I1H
chr13	113797753	113798011	0.00022	-0.348833	15	1.9e-10	1.4e-09	0.4225	0.77133	-13394	NR_126424.1	-	0	0	1	104413892	F10-AS1	hypo	I1H
chr3	126260641	126261014	0.00011	-0.453344	16	1.2e-11	3.4e-10	0.15628	0.60963	16795	NR_130715.1	-	0	1	1	152065	C3orf22	hypo	I1H
chr21	44784604	44785182	0.00014	-0.29705	20	1.2e-09	2.1e-09	0.33735	0.6344	-2376	NR_131902.1	-	0	0	0	101928399	LINC01679	hypo	I1H
chr7	612457	613343	6.8e-06	-0.340548	31	4.4e-14	2.5e-11	0.42663	0.76718	10864	NR_132384.1	+	0	0	1	101927000	LOC101927000	hypo	I1H
chr21	44198013	44198634	0.00058	-0.33206	25	6.6e-12	8.6e-09	0.25312	0.58518	1471	NR_135517.1	-	0	1	1	101928311	LINC01668	hypo	I1H
chr14	69070491	69070839	0.00054	-0.429719	16	3e-11	3.4e-09	0.32916	0.75888	24666	NR_135816.1	-	0	0	1	100996664	LOC100996664	hypo	I1H
chr6	169285911	169286855	3.2e-08	-0.293489	47	4.7e-14	1.2e-13	0.3115	0.60499	77623	NR_136250.1	-	0	0	0	105378146	LOC105378146	hypo	I1H
chr2	29802596	29803736	8.1e-08	-0.397096	26	4.2e-14	2e-13	0.41627	0.81337	-104354	NR_136317.1	-	0	0	1	105374389	LOC105374389	hypo	I1H
chr18	77306731	77307912	2.8e-07	-0.344404	47	4.1e-14	2.2e-12	0.40637	0.75078	131834	NR_136643.1	-	0	0	0	284241	LOC284241	hypo	I1H
chr18	77358278	77359097	3.4e-06	-0.336982	28	5.5e-14	2.7e-11	0.36509	0.70207	80649	NR_136643.1	-	0	0	0	284241	LOC284241	hypo	I1H
chr7	39170463	39171118	9.8e-06	-0.362577	26	2.9e-13	3.6e-11	0.25873	0.62131	-117297	NR_138047.1	-	0	0	1	100689074	POU6F2-AS2	hypo	I1H
chr22	19724298	19724676	3.7e-05	-0.380348	23	1.8e-13	4.1e-10	0.43176	0.81211	13234	NM_000407.4	+	0	0	0	2812	GP1BB	hypo	I2H
chr16	1187646	1187941	2.5e-05	-0.47031	21	2.8e-13	1.4e-10	0.30586	0.77617	-15300	NM_001005407.1	+	0	0	0	8912	CACNA1H	hypo	I2H
chr1	4659989	4660556	3.1e-05	0.347371	31	4.2e-14	7.4e-11	0.69239	0.34502	-54549	NM_001042478.1	+	0	0	0	55966	AJAP1	hyper	I2H
chr11	63530744	63531369	0.00065	-0.286349	63	4.2e-14	2.7e-09	0.12759	0.41394	4745	NM_001144936.1	-	0	1	1	65998	C11orf95	hypo	I2H
chr14	95537648	95538567	2.3e-05	-0.272375	28	5.4e-13	1.4e-10	0.50996	0.78234	61274	NM_001195573.1	-	0	0	0	23405	DICER1	hypo	I2H
chr18	77509410	77510011	0.0001	-0.359523	22	6.7e-13	7.9e-10	0.4575	0.81702	67982	NM_001202504.1	+	0	0	1	9150	CTDP1	hypo	I2H
chr9	124988339	124988743	8.4e-09	0.228513	39	4.1e-14	4e-14	0.27344	0.044923	1123	NM_001242334.1	-	0	1	1	26468	LHX6	hyper	I2H
chr14	105512070	105512144	0.00032	0.234833	12	3.3e-09	2e-09	0.24804	0.013208	19744	NM_001278694.1	-	0	0	0	29933	GPR132	hyper	I2H
chr17	33759081	33760230	0.00058	-0.236266	32	5.1e-14	3.2e-09	0.076625	0.31289	0	NM_001289009.1	-	1	1	1	55106	SLFN12	hypo	I2H
chr8	59447424	59447843	0.00035	-0.555467	15	3.5e-11	1.4e-09	0.2747	0.83017	-17640	NM_001330537.1	+	0	0	0	6386	SDCBP	hypo	I2H
chr10	45359665	45360055	0.00013	-0.286375	16	3.3e-11	5.5e-10	0.13494	0.42131	-46709	NM_001345926.1	+	0	0	1	643236	TMEM72	hypo	I2H
chr6	156717834	156718805	1.5e-06	-0.33174	50	4.7e-14	5.4e-12	0.33513	0.66687	-380184	NM_001346813.1	+	0	0	0	57492	ARID1B	hypo	I2H
chr12	7792440	7792584	3.1e-09	-0.299429	21	4.6e-14	1.3e-14	0.16	0.45943	25916	NM_001644.4	-	0	0	0	339	APOBEC1	hypo	I2H
chr17	46629084	46629755	0.00067	-0.320429	28	2.6e-13	3.7e-09	0.39866	0.71909	-6692	NM_002145.3	-	0	1	1	3212	HOXB2	hypo	I2H
chr17	66017917	66018965	5.2e-05	-0.310817	30	4.7e-14	2.9e-10	0.48362	0.79443	-12753	NM_002266.3	+	0	0	0	3838	KPNA2	hypo	I2H
chr17	46685357	46685710	5e-06	-0.352792	24	5.3e-14	2.8e-11	0.2599	0.61269	2674	NM_004502.3	-	0	1	1	3217	HOXB7	hypo	I2H
chr7	96650263	96651306	9.6e-12	-0.20254	75	4.2e-14	3.5e-17	0.026033	0.22857	2838	NM_005221.5	-	0	1	1	1749	DLX5	hypo	I2H
chrX	129066544	129066634	0.00015	-0.210472	18	8.2e-12	6.6e-10	0.079389	0.28986	26449	NM_006649.3	+	0	0	0	10813	UTP14A	hypo	I2H
chr20	11939603	11939740	9.8e-07	-0.299263	19	1.3e-13	7.8e-12	0.17634	0.47561	41092	NM_014962.3	+	0	0	0	22903	BTBD3	hypo	I2H
chr14	104636163	104637016	3.6e-07	-0.348227	33	4.6e-14	2.2e-12	0.4073	0.75553	31105	NM_015656.1	+	0	0	1	26153	KIF26A	hypo	I2H
chr21	43222836	43223692	0.00086	-0.256136	33	5.9e-14	1.3e-08	0.31303	0.56917	-35588	NM_020639.2	-	0	1	1	54101	RIPK4	hypo	I2H
chr2	226484676	226485216	6.7e-05	0.406409	22	1.6e-08	1.6e-10	0.65684	0.25043	219076	NM_020864.1	+	0	0	1	57624	NYAP2	hyper	I2H
chr19	1333624	1334540	0.00013	-0.242519	52	8.2e-10	8.3e-10	0.41551	0.65803	-20436	NM_032853.3	+	0	0	0	84939	PWWP3A	hypo	I2H
chr3	19144461	19144785	1.2e-05	0.365571	21	5.6e-14	3.6e-11	0.77938	0.41381	-45232	NM_144633.2	+	0	0	0	131096	KCNH8	hyper	I2H
chr8	143424587	143425334	0.0002	0.358568	22	1e-12	8.3e-10	0.9023	0.54373	59277	NM_145003.4	-	0	1	1	203062	TSNARE1	hyper	I2H
chr3	196227667	196227883	5.8e-06	0.25175	20	1.3e-13	1.8e-11	0.31817	0.066425	2757	NM_152617.3	-	0	0	1	165918	RNF168	hyper	I2H
chr19	21264895	21265920	9.5e-05	-0.211955	33	5.9e-14	5.9e-10	0.092606	0.30456	0	NM_182515.3	+	1	1	1	148206	ZNF714	hypo	I2H
chr6	170054766	170054954	1.9e-07	-0.3097	20	5.8e-14	7.1e-13	0.070675	0.38038	47206	NM_182552.4	-	0	0	1	253769	WDR27	hypo	I2H
chr20	25965605	25965919	5.8e-05	-0.351864	22	1.3e-13	4.6e-10	0.24618	0.59805	-24516	NR_004846.3	+	0	0	0	100134868	LOC100134868	hypo	I2H
chr10	77158593	77159205	9.9e-13	-0.42009	61	3.7e-14	4.1e-18	0.30007	0.72016	-2081	NR_024421.1	+	0	1	1	100131213	ZNF503-AS2	hypo	I2H
chr5	21341543	21341661	0.00088	-0.304393	14	3.3e-09	3e-09	0.13814	0.44254	-117928	NR_027028.2	+	0	0	0	728411	GUSBP1	hypo	I2H
chr19	5548347	5551138	5e-06	0.240083	72	4.4e-14	3.1e-11	0.77667	0.53658	16908	NR_027064.2	-	0	0	0	257000	TINCR	hyper	I2H
chr17	41437402	41437999	0.00062	-0.231263	19	3.9e-11	3.4e-09	0.031526	0.26279	28268	NR_027412.1	-	0	0	0	100130581	LINC00910	hypo	I2H
chr16	1796007	1797137	1e-06	-0.251354	41	4.7e-14	5.9e-12	0.61668	0.86804	11023	NR_036138.1	+	0	1	1	100423012	MIR3177	hypo	I2H
chr10	131697011	131697454	4.2e-06	-0.299426	34	4.6e-14	1.7e-11	0.26212	0.56154	-55374	NR_036179.1	-	0	0	1	100422873	MIR4297	hypo	I2H
chr17	18528121	18528873	4.7e-09	0.378864	33	4.5e-14	2.6e-14	0.7115	0.33264	58	NR_036647.1	-	1	1	1	284047	CCDC144B	hyper	I2H
chr8	58054965	58055876	5.6e-06	-0.210696	51	4.4e-14	2.3e-11	0.074539	0.28524	-74959	NR_038235.2	+	0	0	0	100507651	LINC01606	hypo	I2H
chr10	134834682	134835008	0.00047	-0.382625	24	1.3e-13	2e-09	0.44031	0.82294	55646	NR_046231.1	+	0	0	0	399829	LINC01168	hypo	I2H
chr13	24519803	24520114	3.7e-07	-0.360462	26	4.5e-14	2.4e-12	0.32373	0.68419	3341	NR_073430.1	-	0	1	1	400110	ANKRD20A19P	hypo	I2H
chr15	26874097	26874512	0.00046	-0.289086	35	6.5e-14	3e-09	0.35004	0.63913	0	NR_103801.1	-	1	1	1	2562	GABRB3	hypo	I2H
chr7	54900559	54900956	0.00048	-0.347068	22	7.2e-14	1.7e-09	0.3685	0.71557	73555	NR_110040.1	+	0	0	0	100996654	LOC100996654	hypo	I2H
chr2	200467714	200468851	8.4e-05	-0.386578	32	1.7e-13	2.1e-10	0.29116	0.67773	-3940	NR_110270.1	+	0	0	0	101927641	LINC01877	hypo	I2H
chr2	11020229	11021325	0.00088	-0.2755	34	1.6e-12	2.2e-09	0.57944	0.85494	1838	NR_110575.1	+	0	0	1	101929733	LINC01954	hypo	I2H
chr1	46921655	46921968	0.00039	-0.418857	21	1.5e-12	9.4e-10	0.46821	0.88707	-6280	NR_121680.1	-	0	0	0	101929651	LINC01398	hypo	I2H
chr10	110075647	110075881	3.3e-06	0.377059	17	2e-12	1.4e-11	0.837	0.45994	-246597	NR_125760.1	-	0	0	0	103695365	LINC01435	hyper	I2H
chr22	46009199	46010235	1.4e-07	0.378391	32	4.5e-14	1.6e-12	0.80559	0.4272	-7673	NR_131244.1	-	0	0	0	100506737	LINC01589	hyper	I2H
chr18	42161583	42161996	0.00061	-0.4225	18	4.1e-11	4.8e-09	0.31825	0.74075	49841	NR_131768.1	+	0	0	0	105667213	LINC01601	hypo	I2H
chr9	67340023	67340185	0.00082	-0.260474	19	1.4e-10	3.9e-09	0.36039	0.62087	49574	NR_136300.1	+	0	0	0	102724580	LOC102724580	hypo	I2H
chr9	137534831	137535834	0.00066	-0.356603	34	7.2e-12	3.2e-09	0.099985	0.45659	1182	NM_000093.4	+	0	0	1	1289	COL5A1	hypo	I3H
chr19	18880099	18881104	0.00014	-0.423833	21	1.7e-11	9e-10	0.22843	0.65226	21011	NM_000095.2	-	0	0	1	1311	COMP	hypo	I3H
chr19	18871994	18873178	0.00026	-0.343203	37	2.2e-12	1.7e-09	0.16816	0.51136	28937	NM_000095.2	-	0	0	1	1311	COMP	hypo	I3H
chr21	45191790	45194030	9.6e-14	-0.48851	49	4.4e-14	1.5e-18	0.2374	0.72591	2227	NM_000100.3	-	0	1	0	1476	CSTB	hypo	I3H
chr21	45183677	45184778	0.00026	-0.40428	25	7.2e-13	4e-09	0.19418	0.59846	11479	NM_000100.3	-	0	0	0	1476	CSTB	hypo	I3H
chr19	1394875	1395580	6.6e-08	-0.432789	45	4.6e-14	4.3e-13	0.091689	0.52448	5990	NM_000156.5	-	0	1	1	2593	GAMT	hypo	I3H
chr19	1393749	1394842	0.00049	-0.327221	34	2.8e-12	3.2e-09	0.15166	0.47888	6728	NM_000156.5	-	0	0	1	2593	GAMT	hypo	I3H
chr19	34869863	34870280	0.00098	-0.423333	15	2.1e-10	6.4e-09	0.2309	0.65423	13840	NM_000175.4	+	0	1	1	2821	GPI	hypo	I3H
chr19	10385020	10386484	2e-05	-0.311394	33	4.6e-13	1.3e-10	0.34168	0.65308	3505	NM_000201.2	+	0	1	1	3383	ICAM1	hypo	I3H
chr19	7224482	7224667	0.0008	-0.458292	12	6.9e-09	5.3e-09	0.024167	0.48246	69647	NM_000208.3	-	0	0	1	3643	INSR	hypo	I3H
chr15	28114814	28116836	2.9e-06	-0.303457	46	4.4e-14	2e-11	0.19095	0.4944	227623	NM_000275.2	-	0	1	1	4948	OCA2	hypo	I3H
chr19	34000629	34001039	0.00045	-0.470382	17	4.9e-11	2.9e-09	0.19229	0.66268	11761	NM_000285.3	-	0	0	1	5184	PEPD	hypo	I3H
chr1	201253457	201253971	1.8e-05	-0.261826	23	1.2e-13	4.5e-11	0.070522	0.33235	879	NM_000299.3	+	1	0	1	5317	PKP1	hypo	I3H
chr1	201269028	201272614	5.5e-09	-0.354287	54	4.4e-14	1.4e-14	0.11119	0.46547	16450	NM_000299.3	+	0	0	1	5317	PKP1	hypo	I3H
chr1	201256441	201257408	6.5e-05	-0.405639	18	3.5e-10	1.6e-10	0.10953	0.51517	3863	NM_000299.3	+	0	0	1	5317	PKP1	hypo	I3H
chr4	111547596	111548177	0.00096	0.429588	17	8.4e-12	3.3e-09	0.65282	0.22324	-3343	NM_000325.5	-	0	0	1	5308	PITX2	hyper	I3H
chr4	111542099	111542693	5.4e-16	0.20762	46	4.1e-14	1.9e-21	0.25	0.04238	1562	NM_000325.5	-	0	1	1	5308	PITX2	hyper	I3H
chr4	111533424	111534173	5.2e-05	0.311406	32	4.4e-14	1.8e-10	0.46705	0.15564	10082	NM_000325.5	-	0	0	0	5308	PITX2	hyper	I3H
chr4	111550051	111552644	2.6e-21	0.331847	101	4.6e-14	9.1e-27	0.51082	0.17898	-5798	NM_000325.5	-	0	0	1	5308	PITX2	hyper	I3H
chr21	44598408	44599471	1.5e-06	-0.3096	35	4.6e-14	2.4e-11	0.11817	0.42777	9292	NM_000394.3	+	0	0	0	1409	CRYAA	hypo	I3H
chr21	44600988	44601516	0.00034	-0.443406	16	2.3e-10	5.2e-09	0.12759	0.571	11872	NM_000394.3	+	0	0	0	1409	CRYAA	hypo	I3H
chr21	44630126	44631981	5.3e-05	-0.291048	52	4.4e-14	8.2e-10	0.23917	0.53022	41010	NM_000394.3	+	0	0	0	1409	CRYAA	hypo	I3H
chrX	153775050	153775259	3.7e-09	-0.219621	29	4.3e-14	1.6e-14	0.057259	0.27688	0	NM_000402.4	-	1	1	1	2539	G6PD	hypo	I3H
chr22	19710777	19710957	1.6e-05	0.303955	22	3.1e-13	1.9e-10	0.43077	0.12682	-109	NM_000407.4	+	1	1	0	2812	GP1BB	hyper	I3H
chr12	52912783	52918770	5.5e-12	-0.316128	98	4.3e-14	2.4e-17	0.11983	0.43596	0	NM_000424.3	-	1	1	1	3852	KRT5	hypo	I3H
chr12	52909551	52910988	2.3e-07	-0.352963	27	4.7e-14	9.9e-13	0.13431	0.48728	3256	NM_000424.3	-	0	1	1	3852	KRT5	hypo	I3H
chr14	75032466	75035179	1.7e-07	-0.308449	59	4.5e-14	1.1e-12	0.15316	0.46161	43856	NM_000428.2	-	0	0	1	4053	LTBP2	hypo	I3H
chr17	2491754	2492153	0.00015	-0.519583	12	2.9e-09	8.8e-10	0.16038	0.67996	-4770	NM_000430.3	+	0	0	0	5048	PAFAH1B1	hypo	I3H
chr17	39737745	39741535	1.5e-12	-0.36209	67	4.3e-14	8.7e-18	0.14978	0.51187	1613	NM_000526.4	-	0	1	1	3861	KRT14	hypo	I3H
chr12	6172670	6175309	0.00025	-0.354688	40	4.9e-14	1.1e-09	0.22085	0.57554	58533	NM_000552.4	-	0	1	1	7450	VWF	hypo	I3H
chr19	6091665	6092846	6.3e-06	-0.201848	33	4.6e-14	4.1e-11	0.048742	0.25059	17819	NM_000635.3	-	0	0	1	5990	RFX2	hypo	I3H
chr11	67786403	67787285	1.2e-05	-0.433	27	2e-13	5.1e-11	0.21891	0.65191	8630	NM_000694.3	+	0	1	1	221	ALDH3B1	hypo	I3H
chr17	6879090	6881107	5.5e-06	-0.476111	27	6.7e-14	3.2e-11	0.19213	0.66824	-18277	NM_000697.2	+	0	0	0	239	ALOX12	hypo	I3H
chr13	114302239	114302480	0.00036	-0.518588	17	7.7e-12	2.4e-09	0.14191	0.6605	10034	NM_000705.3	-	0	0	0	496	ATP4B	hypo	I3H
chr14	96729259	96730470	0.00062	-0.418854	24	3.9e-13	4e-09	0.18473	0.60358	6714	NM_000710.3	+	0	1	1	623	BDKRB1	hypo	I3H
chr15	75055790	75056213	0.0005	-0.399406	16	6.8e-11	3.4e-09	0.087438	0.48684	14608	NM_000761.4	+	0	0	0	1544	CYP1A2	hypo	I3H
chr13	114547694	114548437	7.8e-05	-0.446024	21	7.2e-13	5.1e-10	0.17133	0.61736	18640	NM_000820.3	-	0	0	1	2621	GAS6	hypo	I3H
chr6	52786360	52787459	0.00018	-0.462958	24	8.9e-14	6.6e-10	0.26002	0.72298	-11865	NM_000847.4	-	0	0	0	2940	GSTA3	hypo	I3H
chr19	39657408	39658979	1.1e-05	-0.34446	50	4.2e-14	7.5e-11	0.10001	0.44447	-28625	NM_001001414.1	+	0	1	1	342897	NCCRP1	hypo	I3H
chr22	25372484	25374428	1.6e-07	-0.391403	36	4.1e-14	1.9e-12	0.11318	0.50458	-37171	NM_001001663.1	-	0	0	0	255349	TMEM211	hypo	I3H
chr2	127932211	127934480	3.4e-07	-0.348322	59	3.9e-14	8.5e-13	0.10342	0.45175	28864	NM_001001665.3	-	0	0	0	339761	CYP27C1	hypo	I3H
chr10	8099820	8101402	6.8e-13	-0.395235	51	4.3e-14	2.9e-18	0.10181	0.49705	3155	NM_001002295.1	+	0	1	1	2625	GATA3	hypo	I3H
chr19	36627222	36628096	0.00027	-0.264659	22	8e-11	1.8e-09	0.075318	0.33998	-2732	NM_001003962.2	+	0	0	0	826	CAPNS1	hypo	I3H
chr9	140204680	140208212	5.7e-12	-0.324045	77	4.5e-14	2.8e-17	0.11613	0.44018	-7978	NM_001004354.2	-	0	0	1	441478	NRARP	hypo	I3H
chr17	81067043	81068028	3.1e-05	-0.286937	40	4.2e-14	1.8e-10	0.072975	0.35991	29478	NM_001004431.2	+	0	0	0	284207	METRNL	hypo	I3H
chr17	81048393	81050108	6.8e-05	-0.31022	66	4.5e-14	3.9e-10	0.12231	0.43253	10828	NM_001004431.2	+	0	0	1	284207	METRNL	hypo	I3H
chr17	81046798	81047914	9.4e-07	-0.30492	44	1.2e-12	5.4e-12	0.070136	0.37506	9233	NM_001004431.2	+	0	0	1	284207	METRNL	hypo	I3H
chr2	106476849	106477439	0.00027	-0.261105	19	1.9e-10	6.8e-10	0.58561	0.84671	8647	NM_001004720.2	+	0	0	1	8440	NCK2	hypo	I3H
chr17	17734589	17735220	0.00091	-0.407458	12	2.9e-09	5.3e-09	0.098625	0.50608	5106	NM_001005291.2	-	0	0	1	6720	SREBF1	hypo	I3H
chr1	201243844	201247147	1.2e-05	-0.350866	56	4.5e-14	2.9e-11	0.17967	0.53054	-5433	NM_001005337.2	+	0	0	0	5317	PKP1	hypo	I3H
chr2	160971047	160971441	0.00014	-0.403333	18	1.3e-12	3.5e-10	0.14217	0.5455	-51922	NM_001007267.2	-	0	0	1	22925	PLA2R1	hypo	I3H
chr17	79804417	79804798	7.2e-06	-0.617267	15	4.3e-11	4.2e-11	0.1263	0.74357	-11492	NM_001007533.3	-	0	1	1	116729	PPP1R27	hypo	I3H
chr14	100275736	100276989	4.3e-08	-0.502018	28	4e-14	2.7e-13	0.15768	0.6597	15993	NM_001008707.1	+	0	0	1	2009	EML1	hypo	I3H
chr6	7503190	7503937	4.1e-05	-0.530618	17	1.8e-12	1.5e-10	0.20635	0.73697	-37871	NM_001008844.2	+	0	0	0	1832	DSP	hypo	I3H
chr6	7501108	7502534	3.1e-12	-0.515883	30	4.1e-14	1.2e-17	0.1416	0.65748	-39274	NM_001008844.2	+	0	0	0	1832	DSP	hypo	I3H
chr1	9879887	9881442	3.2e-05	-0.464	25	4.6e-14	7.9e-11	0.24546	0.70946	3143	NM_001009566.2	-	0	0	1	22883	CLSTN1	hypo	I3H
chr1	9868103	9869719	0.00062	-0.405433	30	4.9e-14	1.5e-09	0.15975	0.56518	14866	NM_001009566.2	-	0	0	1	22883	CLSTN1	hypo	I3H
chr16	1962271	1964520	3.5e-09	-0.284174	66	4.4e-14	2.1e-14	0.10636	0.39053	3805	NM_001009606.3	-	0	0	1	64711	HS3ST6	hypo	I3H
chr17	81020883	81021770	6.3e-12	-0.410793	29	4.4e-14	3.6e-17	0.13098	0.54178	-11198	NM_001009905.2	-	0	0	0	146712	B3GNTL1	hypo	I3H
chr1	152169276	152169711	2.7e-05	-0.433273	22	5.3e-14	6.6e-11	0.14041	0.57368	26962	NM_001009931.2	-	0	0	0	388697	HRNR	hypo	I3H
chr6	54712384	54715772	0.0007	-0.382894	33	4.2e-12	2.6e-09	0.19341	0.5763	817	NM_001010872.2	+	1	0	1	222584	FAM83B	hypo	I3H
chr1	2468654	2469423	6.6e-06	-0.470045	22	4.8e-14	1.6e-11	0.095205	0.56525	-6971	NM_001010926.3	-	0	0	0	388585	HES5	hypo	I3H
chr20	17595147	17595814	0.00015	-0.4392	30	4.4e-14	1.2e-09	0.11597	0.55517	44550	NM_001011546.1	+	0	1	1	11034	DSTN	hypo	I3H
chr16	3129974	3130350	4.4e-07	-0.50275	18	3.6e-13	2.7e-12	0.099278	0.60203	14191	NM_001012636.1	+	0	0	0	9235	IL32	hypo	I3H
chr4	183735246	183738814	2.6e-10	-0.352346	78	4.5e-14	9e-16	0.20222	0.55457	99817	NM_001012732.1	-	0	0	0	1635	DCTD	hypo	I3H
chr11	1891698	1892608	2.7e-10	-0.316991	57	4.4e-14	1.2e-15	0.10323	0.42022	0	NM_001013255.1	+	1	1	1	4046	LSP1	hypo	I3H
chr16	867683	867850	2.4e-05	0.277881	21	4e-13	1.5e-10	0.47469	0.19681	12242	NM_001013638.1	+	0	0	0	388199	PRR25	hyper	I3H
chr22	26889181	26889763	4.7e-05	-0.472833	15	7.8e-11	5.4e-10	0.10823	0.58107	9333	NM_001013694.2	+	0	0	1	402055	SRRD	hypo	I3H
chr15	40268420	40269080	2.3e-07	-0.415452	21	2.2e-13	1.6e-12	0.059405	0.47486	42097	NM_001013703.3	+	0	1	1	440275	EIF2AK4	hypo	I3H
chr16	67681916	67683817	3.2e-08	-0.313968	93	4.1e-14	1.9e-13	0.19945	0.51341	2888	NM_001013838.1	+	0	1	1	146206	CARMIL2	hypo	I3H
chr5	43038334	43038755	4.5e-05	0.327211	19	2.5e-13	1.6e-10	0.62603	0.29882	1693	NM_001014279.2	-	0	0	1	389289	ANXA2R	hyper	I3H
chr13	24312656	24313921	2.6e-06	-0.463237	19	2.1e-12	1.7e-11	0.15424	0.61747	-149105	NM_001014442.3	+	0	0	1	542767	PCOTH	hypo	I3H
chr19	39617329	39619830	6.9e-05	-0.279383	47	8e-11	4.5e-10	0.16765	0.44703	911	NM_001014831.2	+	1	0	1	10298	PAK4	hypo	I3H
chr19	39602133	39603491	0.00043	-0.282472	36	3.8e-12	2.8e-09	0.12476	0.40724	-12929	NM_001014834.2	+	0	0	0	10298	PAK4	hypo	I3H
chr14	104015034	104017459	2.8e-09	-0.359792	65	4.1e-14	1.8e-14	0.25232	0.61212	11197	NM_001015049.2	-	0	0	0	9529	BAG5	hypo	I3H
chr12	107850857	107851702	0.00034	-0.450559	17	7.1e-12	1.5e-09	0.13371	0.58426	-122932	NM_001017523.1	+	0	0	1	121551	BTBD11	hypo	I3H
chr1	15271824	15272713	6.4e-05	-0.409018	28	1.2e-13	1.6e-10	0.051429	0.46045	0	NM_001017999.2	+	1	1	1	23254	KAZN	hypo	I3H
chr1	15346103	15347986	1.9e-07	-0.364375	44	4.4e-14	4.7e-13	0.18812	0.5525	73690	NM_001017999.2	+	0	0	1	23254	KAZN	hypo	I3H
chr1	15352008	15352590	0.00041	-0.500538	13	6.2e-10	1e-09	0.083	0.58354	79595	NM_001017999.2	+	0	0	1	23254	KAZN	hypo	I3H
chr20	60951705	60953631	8.9e-05	-0.276754	67	4.4e-14	7.4e-10	0.15966	0.43641	-8490	NM_001024.3	+	0	0	0	6227	RPS21	hypo	I3H
chr1	16091845	16093677	7.6e-07	-0.413667	42	4.1e-14	1.9e-12	0.16901	0.58268	388	NM_001024216.1	+	1	0	1	54751	FBLIM1	hypo	I3H
chr2	29285869	29288970	5.1e-07	-0.335574	61	4.1e-14	1.3e-12	0.14201	0.47758	8158	NM_001029883.2	-	0	1	1	388939	PCARE	hypo	I3H
chr5	176827083	176827325	6.1e-06	-0.341086	29	4.2e-14	2.2e-11	0.14609	0.48717	313	NM_001029886.2	-	1	1	0	345456	PFN3	hypo	I3H
chr16	79621629	79622601	2.9e-05	-0.440833	18	2e-12	1.7e-10	0.15519	0.59603	12022	NM_001031804.2	-	0	0	0	4094	MAF	hypo	I3H
chr19	1014921	1015424	0.00042	-0.363652	23	7.5e-12	2.8e-09	0.30135	0.665	5718	NM_001033026.1	-	0	0	1	91304	TMEM259	hypo	I3H
chr15	22933563	22934004	8.1e-07	-0.468406	16	7.5e-12	5.5e-12	0.32434	0.79275	-21751	NM_001033028.1	+	0	1	1	23191	CYFIP1	hypo	I3H
chr9	140330477	140330857	1.7e-06	-0.360442	26	4.7e-14	8.5e-12	0.063808	0.42425	5045	NM_001033113.1	-	0	1	1	377841	ENTPD8	hypo	I3H
chr16	19126222	19126876	5e-05	-0.263622	45	2.1e-11	3e-10	0.099656	0.36328	970	NM_001034841.3	+	1	1	0	162073	ITPRIPL2	hypo	I3H
chr16	19135058	19136126	3e-06	-0.44005	20	1.7e-12	1.8e-11	0.1804	0.62045	9806	NM_001034841.3	+	0	0	0	162073	ITPRIPL2	hypo	I3H
chr5	16666002	16666847	0.00019	-0.426974	19	2.1e-12	6.6e-10	0.12295	0.54992	-48836	NM_001034850.2	-	0	1	0	54463	RETREG1	hypo	I3H
chr9	130730829	130733149	3.4e-13	-0.385939	41	4.6e-14	1.7e-18	0.074378	0.46032	9664	NM_001035254.2	-	0	0	1	399665	FAM102A	hypo	I3H
chr9	130744562	130745153	3.8e-07	-0.649719	16	6.3e-12	1.9e-12	0.1355	0.78522	-1751	NM_001035254.2	-	0	0	0	399665	FAM102A	hypo	I3H
chr9	130734256	130736099	4.2e-13	-0.388844	32	4.3e-14	2.1e-18	0.1103	0.49914	6714	NM_001035254.2	-	0	0	1	399665	FAM102A	hypo	I3H
chr21	45348374	45349984	2.9e-22	-0.444052	58	3.9e-14	4.4e-27	0.17211	0.61616	3097	NM_001037553.1	+	0	0	1	56894	AGPAT3	hypo	I3H
chr21	45344547	45345075	8.1e-06	-0.353812	24	8e-14	1.2e-10	0.13146	0.48527	-204	NM_001037553.1	+	1	0	1	56894	AGPAT3	hypo	I3H
chr21	45345643	45345900	0.00034	-0.439708	12	4.2e-09	5.2e-09	0.09725	0.53696	366	NM_001037553.1	+	1	0	1	56894	AGPAT3	hypo	I3H
chr18	45656674	45657723	6.8e-05	-0.507111	18	6.5e-12	5.5e-10	0.26825	0.77536	5958	NM_001039360.2	-	0	0	1	201501	ZBTB7C	hypo	I3H
chr2	10901119	10902213	5.5e-05	-0.445405	21	3.5e-13	1.4e-10	0.17138	0.61679	39346	NM_001039362.1	+	0	0	1	245973	ATP6V1C2	hypo	I3H
chrX	40947058	40947487	0.00026	-0.248206	17	3.4e-10	1.1e-09	0.20862	0.45682	2172	NM_001039590.2	+	0	0	1	8239	USP9X	hypo	I3H
chr19	1117558	1117790	0.00079	-0.463625	12	2.9e-09	5.2e-09	0.12038	0.584	13083	NM_001039848.3	+	0	0	1	2879	GPX4	hypo	I3H
chr15	90325973	90327092	1e-05	-0.49114	25	4.6e-14	6.9e-11	0.17552	0.66666	6386	NM_001039958.1	+	0	0	0	145873	MESP2	hypo	I3H
chr17	18901924	18903061	5.1e-05	-0.46426	25	4.9e-14	3e-10	0.19912	0.66338	5000	NM_001039999.2	-	0	0	1	644815	FAM83G	hypo	I3H
chr20	1871366	1872764	3.9e-05	-0.360919	31	5e-14	3.2e-10	0.1754	0.53632	-2049	NM_001040022.1	+	0	0	0	140885	SIRPA	hypo	I3H
chr20	1892246	1893630	0.00041	-0.379759	29	1.2e-11	3.4e-09	0.14681	0.52657	16422	NM_001040023.1	+	0	0	1	140885	SIRPA	hypo	I3H
chr8	10536865	10537381	0.00012	-0.356263	19	2.2e-11	5.1e-10	0.0995	0.45576	6720	NM_001040032.1	+	0	0	1	203076	C8orf74	hypo	I3H
chr17	18370274	18372662	1.2e-05	-0.366515	33	5.7e-14	6.7e-11	0.25326	0.61977	-7437	NM_001040078.2	+	0	0	0	654346	LGALS9C	hypo	I3H
chr2	24398413	24398914	7.2e-05	-0.403979	24	4.9e-14	1.8e-10	0.12352	0.5275	503	NM_001040710.2	+	1	1	1	653140	FAM228A	hypo	I3H
chr6	10421864	10423129	2.1e-20	0.445125	56	4e-14	8.1e-26	0.70425	0.25913	-2068	NM_001042425.1	-	0	0	0	7020	TFAP2A	hyper	I3H
chr19	41113265	41114147	2e-08	-0.331355	31	5.8e-14	1.3e-13	0.14255	0.4739	5990	NM_001042545.1	+	0	1	1	8425	LTBP4	hypo	I3H
chr17	77085665	77087695	1.7e-09	-0.332613	71	4.4e-14	9.8e-15	0.14294	0.47555	14648	NM_001042573.2	+	0	1	1	64772	ENGASE	hypo	I3H
chr18	72112933	72113341	0.00083	-0.284118	17	8.7e-11	6.7e-09	0.47321	0.75732	11163	NM_001044369.2	-	0	0	1	125704	DIPK1C	hypo	I3H
chr17	28552924	28553869	2e-05	-0.457609	23	2.3e-13	1.2e-10	0.20267	0.66028	9118	NM_001045.5	-	0	0	1	6532	SLC6A4	hypo	I3H
chr16	1128362	1129225	3.1e-06	-0.343775	51	4.1e-14	1.9e-11	0.066235	0.41001	0	NM_001053.3	+	1	1	1	6755	SSTR5	hypo	I3H
chr10	71144070	71146277	0.00026	-0.369143	35	2.5e-12	1.1e-09	0.23144	0.60059	30398	NM_001057.2	-	0	1	1	6865	TACR2	hypo	I3H
chr10	71133564	71134731	0.0005	-0.378458	24	1.7e-12	2.1e-09	0.18196	0.56042	41944	NM_001057.2	-	0	0	1	6865	TACR2	hypo	I3H
chr3	133475540	133477013	2.3e-06	-0.426259	27	4.7e-14	7.4e-12	0.23643	0.66269	10565	NM_001063.3	+	0	1	1	7018	TF	hypo	I3H
chr12	125104986	125106828	0.00029	-0.330541	37	1.6e-13	1.2e-09	0.22127	0.55181	-52977	NM_001077261.3	-	0	0	0	9612	NCOR2	hypo	I3H
chr7	4244135	4244878	1.9e-12	-0.6595	28	4.7e-14	7.1e-18	0.17341	0.83291	74820	NM_001079653.1	+	0	0	1	221935	SDK1	hypo	I3H
chr1	10834010	10837087	2.2e-09	-0.35981	63	4.5e-14	5.4e-15	0.13872	0.49853	19647	NM_001079843.2	-	0	0	1	54897	CASZ1	hypo	I3H
chr1	10757852	10758077	1.5e-05	-0.407333	18	4.5e-13	3.7e-11	0.054111	0.46144	98657	NM_001079843.2	-	0	0	1	54897	CASZ1	hypo	I3H
chr17	39912743	39913083	0.00011	-0.514067	15	5.8e-11	6.6e-10	0.25857	0.77263	-21846	NM_001079871.1	-	0	0	1	9001	HAP1	hypo	I3H
chr1	8403339	8404129	0.00018	-0.30438	46	2.1e-11	4.4e-10	0.060717	0.3651	25196	NM_001080397.2	+	0	1	1	50651	SLC45A1	hypo	I3H
chr2	73495519	73496150	0.00052	-0.329167	36	2.2e-08	1.3e-09	0.075542	0.40471	609	NM_001080410.2	-	1	1	1	150726	FBXO41	hypo	I3H
chrX	102476121	102476423	0.00065	-0.373464	14	8e-09	2.9e-09	0.20932	0.58279	6103	NM_001080425.3	+	0	0	0	56271	BEX4	hypo	I3H
chr8	142218700	142219552	0.00015	0.326471	35	5.8e-14	6.4e-10	0.49847	0.172	19122	NM_001080431.2	-	0	1	0	57210	SLC45A4	hyper	I3H
chr8	142206797	142207215	0.00073	-0.389971	17	1.7e-11	3e-09	0.32012	0.71009	31459	NM_001080431.2	-	0	0	0	57210	SLC45A4	hypo	I3H
chr2	176932091	176933267	1.2e-05	0.316473	55	4.5e-14	2.9e-11	0.54185	0.22537	15424	NM_001080458.1	-	0	0	0	344191	EVX2	hyper	I3H
chr7	1303142	1303779	1.6e-08	-0.340145	31	4.4e-14	5.8e-14	0.079516	0.41966	30490	NM_001080461.1	+	0	0	0	340260	UNCX	hypo	I3H
chr7	139333184	139334212	3.7e-05	0.4057	30	4.4e-14	1.4e-10	0.56693	0.16123	124512	NM_001080511.2	+	0	0	1	154790	CLEC2L	hyper	I3H
chr12	52540169	52543842	9.9e-10	-0.352785	72	4.2e-14	4.3e-15	0.085	0.43778	41943	NM_001081492.1	-	0	0	0	144501	KRT80	hypo	I3H
chr8	124702771	124705113	1.6e-05	-0.395769	26	5.4e-14	6.7e-11	0.20406	0.59983	-37582	NM_001081675.2	-	0	0	1	340359	KLHL38	hypo	I3H
chr19	16013126	16013499	0.00029	-0.541833	12	3.7e-09	1.9e-09	0.15267	0.6945	-4197	NM_001082.4	-	0	0	0	8529	CYP4F2	hypo	I3H
chr16	67687143	67687983	4.2e-05	-0.305473	56	8e-10	2.5e-10	0.051071	0.35654	6736	NM_001082486.1	-	0	1	1	65057	ACD	hypo	I3H
chr22	48892640	48893216	2.4e-05	-0.454571	21	6.6e-14	2.8e-10	0.26498	0.71955	7370	NM_001082967.2	+	0	0	1	25817	TAFA5	hypo	I3H
chr9	95710467	95713850	2.8e-07	-0.342528	53	3.9e-14	1.4e-12	0.26763	0.61016	868	NM_001083536.1	+	1	0	1	89846	FGD3	hypo	I3H
chr19	36546894	36547457	6e-05	-0.450962	13	9.8e-10	4e-10	0.086538	0.5375	1113	NM_001083961.1	+	0	0	1	284403	WDR62	hypo	I3H
chr2	241864517	241865264	0.00034	-0.387704	27	4.2e-12	8.6e-10	0.24065	0.62835	-28945	NM_001085437.2	-	0	0	0	79919	MAB21L4	hypo	I3H
chr2	241833522	241834632	1.3e-06	-0.405309	34	4.4e-14	3.3e-12	0.16107	0.56638	942	NM_001085437.2	-	1	0	1	79919	MAB21L4	hypo	I3H
chr17	27908590	27909554	6e-05	-0.402926	27	5.3e-14	3.5e-10	0.1472	0.55013	7057	NM_001085454.1	-	0	1	1	28964	GIT1	hypo	I3H
chr7	1596216	1596573	1.1e-06	-0.4599	15	2.9e-11	4.1e-12	0.0351	0.495	-151	NM_001097620.1	-	1	0	0	202915	TMEM184A	hypo	I3H
chr7	1598385	1600875	7.9e-11	-0.356027	73	4e-14	2.9e-16	0.086082	0.44211	-2320	NM_001097620.1	-	0	0	0	202915	TMEM184A	hypo	I3H
chr7	1583514	1584458	4.1e-08	-0.342411	28	4.6e-14	1.5e-13	0.07325	0.41566	11609	NM_001097620.1	-	0	1	0	202915	TMEM184A	hypo	I3H
chr19	49197702	49198760	0.00075	-0.408289	19	5.7e-12	5e-09	0.11703	0.52532	-468	NM_001097638.2	+	1	0	0	2524	FUT2	hypo	I3H
chr7	1135270	1136231	4.9e-05	-0.359365	37	4.4e-14	1.8e-10	0.13407	0.49343	7549	NM_001098201.1	+	0	0	1	2852	GPER1	hypo	I3H
chr19	13995156	13996857	2.3e-05	-0.3505	44	2.1e-13	1.5e-10	0.14874	0.49924	7095	NM_001098622.2	+	0	1	1	342977	NANOS3	hypo	I3H
chr19	13997758	13999871	3.7e-05	-0.293775	51	4.3e-12	2.5e-10	0.13244	0.42622	9697	NM_001098622.2	+	0	0	1	342977	NANOS3	hypo	I3H
chr7	149522804	149524121	9.3e-07	-0.462155	29	4.9e-14	3.5e-12	0.24752	0.70967	-11335	NM_001099220.2	+	0	1	1	643641	ZNF862	hypo	I3H
chr5	134825725	134826760	6.9e-09	0.291116	73	4.3e-14	2.4e-14	0.50836	0.21724	-37637	NM_001099221.1	-	0	0	0	497189	TIFAB	hyper	I3H
chr22	44756283	44757666	0.00018	-0.343262	40	3e-08	2.1e-09	0.14701	0.49027	-47553	NM_001099294.1	-	0	0	0	85352	SHISAL1	hypo	I3H
chr17	58964179	58964954	0.00058	-0.322942	26	6.1e-13	3.4e-09	0.1289	0.45185	209009	NM_001099432.1	+	0	0	1	54828	BCAS3	hypo	I3H
chr14	104176746	104179989	3.5e-06	-0.280375	84	4.3e-14	2.2e-11	0.2156	0.49597	1835	NM_001100119.1	-	0	1	1	7517	XRCC3	hypo	I3H
chr14	104173730	104175768	3.5e-08	-0.350566	61	4.2e-14	2.3e-13	0.24954	0.60011	6056	NM_001100119.1	-	0	1	1	7517	XRCC3	hypo	I3H
chr14	104159996	104160380	2.5e-05	-0.308139	18	1.3e-12	1.6e-10	0.048	0.35614	21444	NM_001100119.1	-	0	0	1	7517	XRCC3	hypo	I3H
chr19	1132894	1133528	2.2e-05	0.284724	38	5.8e-14	1.4e-10	0.48976	0.20504	-622	NM_001100122.1	-	1	0	1	22904	SBNO2	hyper	I3H
chr4	6754741	6755303	1.7e-05	-0.611861	18	1.2e-12	5.8e-11	0.12022	0.73208	-29156	NM_001100590.1	+	0	0	0	9778	KIAA0232	hypo	I3H
chr4	6765324	6765661	1.2e-06	-0.3663	15	2.9e-11	4.1e-12	0.061267	0.42757	-18798	NM_001100590.1	+	0	0	0	9778	KIAA0232	hypo	I3H
chr1	43585533	43586237	6.7e-05	-0.311828	32	6.9e-14	1.7e-10	0.10827	0.42009	-27357	NM_001101376.2	+	0	0	0	440585	FAM183A	hypo	I3H
chr15	99491808	99491959	0.00099	-0.5902	10	6.3e-08	6.7e-09	0.1111	0.7013	56927	NM_001102612.2	-	0	1	1	145814	PGPEP1L	hypo	I3H
chr7	155369039	155369932	8.3e-06	-0.356621	33	5.9e-14	3.1e-11	0.17764	0.53426	-42501	NM_001103176.1	-	0	0	0	285888	CNPY1	hypo	I3H
chr1	10167795	10169818	0.00035	-0.370143	28	1.3e-13	8.7e-10	0.18091	0.55105	74756	NM_001105562.2	+	0	0	1	10277	UBE4B	hypo	I3H
chr13	20820689	20822744	8.3e-08	-0.383122	41	4.4e-14	5.5e-13	0.13057	0.5137	-14156	NM_001110221.2	-	0	0	0	10804	GJB6	hypo	I3H
chr14	105344650	105345301	0.00019	-0.512475	20	2.5e-12	1.2e-09	0.20645	0.71892	13002	NM_001112726.2	+	0	1	1	283638	CEP170B	hypo	I3H
chr1	161010421	161010826	0.00082	-0.577333	12	2.9e-09	2e-09	0.17342	0.75075	-1648	NM_001113206.1	-	0	1	1	100131187	TSTD1	hypo	I3H
chr4	6878906	6879958	4e-06	-0.448841	22	1.2e-13	1.4e-11	0.39605	0.84489	-31213	NM_001113361.1	+	0	0	1	57533	TBC1D14	hypo	I3H
chr17	75282775	75285201	1.6e-08	-0.315677	65	4.7e-14	9e-14	0.082585	0.39826	0	NM_001113492.1	+	1	1	1	10801	SEPTIN9	hypo	I3H
chr17	75473376	75474626	4.6e-05	-0.335167	27	1.6e-13	2.7e-10	0.14052	0.47569	2053	NM_001113495.1	+	0	0	1	10801	SEPTIN9	hypo	I3H
chr5	133682111	133682512	4.3e-05	-0.412971	17	3.9e-12	1.5e-10	0.12203	0.535	20254	NM_001113575.1	-	0	0	1	51265	CDKL3	hypo	I3H
chr15	42130020	42133280	7.1e-14	-0.398567	67	4.5e-14	4.8e-19	0.23646	0.63502	0	NM_001114633.1	+	1	1	1	100137049	PLA2G4B	hypo	I3H
chr12	58131302	58131943	4.9e-06	-0.310793	75	4.4e-14	2.1e-11	0.046053	0.35685	87	NM_001122772.2	-	1	1	1	116986	AGAP2	hypo	I3H
chr2	225297252	225298537	2e-09	-0.55558	25	4.7e-14	5.1e-15	0.20606	0.76164	-30542	NM_001122779.1	-	0	0	0	79843	FAM124B	hypo	I3H
chrX	39932704	39933455	0.00047	-0.30925	32	2.3e-13	2.1e-09	0.31911	0.62836	23265	NM_001123385.1	-	0	1	0	54880	BCOR	hypo	I3H
chrX	39951605	39951772	0.00048	-0.310042	12	2.9e-09	2.1e-09	0.060625	0.37067	4948	NM_001123385.1	-	0	0	1	54880	BCOR	hypo	I3H
chr16	58451415	58453376	0.00088	-0.358839	31	6.9e-13	5.3e-09	0.25671	0.61555	25119	NM_001126129.1	+	0	0	0	64785	GINS3	hypo	I3H
chr22	29760531	29760790	4.1e-05	-0.562286	14	1.8e-10	4.8e-10	0.13675	0.69904	23783	NM_001127.3	-	0	0	1	162	AP1B1	hypo	I3H
chr1	92945845	92946875	4.6e-05	-0.267443	79	1.4e-13	1.1e-10	0.11334	0.38078	2482	NM_001127215.1	-	0	1	1	2672	GFI1	hypo	I3H
chr1	92907190	92907803	0.00061	-0.534861	18	6e-12	1.5e-09	0.21292	0.74778	41554	NM_001127215.1	-	0	0	0	2672	GFI1	hypo	I3H
chr9	131648057	131650607	0.0002	-0.274692	52	4.3e-14	1e-09	0.19762	0.47231	3278	NM_001127244.1	+	0	1	1	56262	LRRC8A	hypo	I3H
chr9	131647299	131648012	0.0007	-0.354812	16	5.7e-11	3.4e-09	0.13825	0.49306	2520	NM_001127244.1	+	0	0	1	56262	LRRC8A	hypo	I3H
chr16	88361178	88361944	1.2e-06	-0.353635	37	4.1e-14	7e-12	0.34338	0.69701	-131935	NM_001127464.2	+	0	0	0	84627	ZNF469	hypo	I3H
chr3	11723273	11723615	0.00083	-0.481308	13	1.1e-09	2.6e-09	0.29446	0.77577	-37823	NM_001128219.2	-	0	0	1	9686	VGLL4	hypo	I3H
chr3	11571322	11572252	4.7e-05	-0.480281	16	2.7e-11	1.5e-10	0.11534	0.59563	38147	NM_001128221.2	-	0	0	1	9686	VGLL4	hypo	I3H
chr9	140088904	140090687	7.6e-12	-0.34011	59	4.4e-14	3.7e-17	0.11998	0.46009	4477	NM_001128228.2	-	0	0	1	286262	TPRN	hypo	I3H
chr9	140091190	140092034	0.00013	-0.444833	27	9.6e-14	6.3e-10	0.27457	0.71941	3130	NM_001128228.2	-	0	0	1	286262	TPRN	hypo	I3H
chr15	42088917	42090364	8.2e-05	-0.387071	21	2.2e-12	5.6e-10	0.10498	0.49205	22287	NM_001128608.1	+	0	0	1	23005	MAPKBP1	hypo	I3H
chr15	42075721	42076475	9.8e-09	-0.447711	19	1.1e-13	6.7e-14	0.094184	0.54189	9091	NM_001128608.1	+	0	0	1	23005	MAPKBP1	hypo	I3H
chr19	11128938	11130011	0.00068	-0.371554	28	1.5e-13	4.5e-09	0.12514	0.4967	34112	NM_001128845.1	+	0	1	1	6597	SMARCA4	hypo	I3H
chr10	105232722	105233455	1.9e-10	-0.4765	33	4.6e-14	8e-16	0.19327	0.66977	5543	NM_001129742.1	-	0	1	0	119395	CALHM3	hypo	I3H
chrX	152033721	152034833	3.6e-05	-0.3333	25	4.7e-14	1.6e-10	0.28488	0.61818	34212	NM_001129765.1	+	0	1	1	50814	NSDHL	hypo	I3H
chr22	43041468	43042472	7.4e-06	-0.30854	25	6.6e-14	8.6e-11	0.0679	0.37644	524	NM_001129819.2	-	1	0	1	1727	CYB5R3	hypo	I3H
chr3	48473739	48475939	0.00074	-0.373114	35	9.5e-13	2.3e-09	0.16566	0.53877	-2280	NM_001130082.2	-	0	1	1	5364	PLXNB1	hypo	I3H
chr4	8171629	8172296	4.9e-05	-0.556944	18	3.4e-13	1.7e-10	0.14567	0.70261	-11071	NM_001130088.1	-	0	0	0	84448	ABLIM2	hypo	I3H
chr11	65318525	65318949	1.6e-06	-0.414435	23	6.7e-14	6.9e-12	0.1427	0.55713	6751	NM_001130144.2	-	0	1	1	4054	LTBP3	hypo	I3H
chr19	45277677	45280816	0.00056	-0.343139	54	4.4e-14	3.7e-09	0.15784	0.50098	-310	NM_001130852.1	+	1	0	0	23624	CBLC	hypo	I3H
chr15	100015518	100016486	0.00079	-0.407614	22	1.6e-11	5.4e-09	0.15334	0.56095	-89647	NM_001130927.2	+	0	0	0	4205	MEF2A	hypo	I3H
chr19	7486641	7488635	1.5e-05	-0.428	40	4.1e-14	9.7e-11	0.24861	0.67661	-15939	NM_001130955.1	+	0	0	1	23370	ARHGEF18	hypo	I3H
chr7	869866	871246	3.2e-06	-0.346409	44	4.5e-14	1.2e-11	0.070886	0.4173	-896	NM_001130965.2	+	1	0	1	23353	SUN1	hypo	I3H
chr9	140379483	140380068	6.4e-08	-0.49095	20	6.1e-14	3.1e-13	0.24267	0.73362	-25698	NM_001130971.1	-	0	0	1	26012	NSMF	hypo	I3H
chr9	140388903	140389405	3.1e-10	-0.538438	24	4.1e-14	1.5e-15	0.30617	0.8446	-35118	NM_001130971.1	-	0	0	1	26012	NSMF	hypo	I3H
chr3	52552685	52553485	8.3e-08	-0.385	42	4.5e-14	2.6e-13	0.1086	0.4936	14309	NM_001134231.1	-	0	1	1	64943	NT5DC2	hypo	I3H
chr16	85508662	85510135	9.3e-05	-0.361195	41	4.7e-14	5.6e-10	0.27924	0.64044	-134894	NM_001134473.2	+	0	0	0	23199	GSE1	hypo	I3H
chr2	74601461	74602590	5.5e-07	-0.385327	26	8.4e-14	1.4e-12	0.291	0.67633	0	NM_001135041.2	-	1	1	1	1639	DCTN1	hypo	I3H
chr1	9130224	9131306	5.2e-08	-0.3635	30	4e-14	1.3e-13	0.10405	0.46755	-338	NM_001135585.1	-	1	0	1	6518	SLC2A5	hypo	I3H
chr8	42293627	42293929	4.3e-06	-0.593571	14	1.3e-10	1.8e-11	0.21282	0.80639	44350	NM_001135694.2	+	0	0	1	7419	VDAC3	hypo	I3H
chr8	144906120	144906328	8.3e-05	-0.365958	12	2.9e-09	3.5e-10	0.054042	0.42	4952	NM_001136033.2	-	0	0	1	22827	PUF60	hypo	I3H
chr19	3520622	3521111	1.8e-06	-0.34556	25	4.7e-14	1.2e-11	0.05248	0.39804	-1843	NM_001136197.1	+	0	0	1	51343	FZR1	hypo	I3H
chr1	19359708	19361354	0.0001	-0.372845	42	4.2e-14	2.6e-10	0.16106	0.5339	-76883	NM_001136265.1	-	0	0	0	126917	IFFO2	hypo	I3H
chr10	79805511	79807015	0.00062	-0.37237	23	3.1e-12	2.7e-09	0.22754	0.59991	11995	NM_001142285.1	+	0	0	1	6229	RPS24	hypo	I3H
chr9	92058291	92059356	0.00034	-0.387	23	7.2e-13	1.7e-09	0.1258	0.5128	35256	NM_001142287.1	-	0	0	1	10507	SEMA4D	hypo	I3H
chr9	130516226	130517219	7.2e-07	-0.355288	73	6.4e-14	3.5e-12	0.086349	0.44164	343	NM_001142534.1	-	1	0	1	10044	SH2D3C	hypo	I3H
chr12	133068927	133071139	7.6e-07	-0.27431	58	4.8e-14	3.3e-12	0.16216	0.43647	1772	NM_001142641.1	+	0	0	1	57666	FBRSL1	hypo	I3H
chrX	152965262	152966622	0.00089	-0.302158	38	5.4e-14	3.9e-09	0.27851	0.58067	10298	NM_001142806.1	+	0	1	1	6535	SLC6A8	hypo	I3H
chrX	152967828	152968952	6.8e-06	-0.298	42	5.6e-14	3e-11	0.25121	0.54921	12864	NM_001142806.1	+	0	1	1	6535	SLC6A8	hypo	I3H
chrX	152968979	152971189	3.6e-10	-0.316408	49	4.2e-14	1.6e-15	0.25036	0.56677	14015	NM_001142806.1	+	0	1	1	6535	SLC6A8	hypo	I3H
chr6	167682543	167682760	0.00012	-0.455462	13	6.9e-10	4.6e-10	0.090231	0.54569	-22043	NM_001143947.1	+	0	0	0	54346	UNC93A	hypo	I3H
chr6	11770358	11771791	9.2e-10	-0.372932	37	4.3e-14	3.5e-15	0.07877	0.4517	7490	NM_001143948.1	-	0	0	1	84830	ADTRP	hypo	I3H
chr11	118480274	118480945	6.8e-10	0.396684	49	4.3e-14	3e-15	0.5807	0.18402	1970	NM_001144758.2	+	0	0	1	23187	PHLDB1	hyper	I3H
chr19	3053001	3054583	4.4e-05	-0.372731	39	4.8e-14	2.9e-10	0.16038	0.53312	-5369	NM_001144761.1	-	0	1	1	7089	TLE2	hypo	I3H
chr11	108405630	108407982	0.00055	-0.369635	26	1.5e-12	2.4e-09	0.31727	0.6869	953	NM_001144764.1	-	1	0	1	23086	EXPH5	hypo	I3H
chr8	82529526	82531327	7.4e-08	-0.413824	34	4.2e-14	3.1e-13	0.26806	0.68188	67263	NM_001144878.1	-	0	0	0	3612	IMPA1	hypo	I3H
chr10	123350479	123354194	1.9e-21	-0.402865	74	4.2e-14	8.2e-27	0.12797	0.53084	0	NM_001144913.1	-	1	1	1	2263	FGFR2	hypo	I3H
chr10	123332617	123335139	0.00027	-0.3405	54	4.2e-14	1.2e-09	0.17186	0.51236	18343	NM_001144914.1	-	0	0	1	2263	FGFR2	hypo	I3H
chr10	123335529	123335888	0.00017	-0.405139	18	2.3e-12	7.5e-10	0.10958	0.51472	17594	NM_001144914.1	-	0	0	1	2263	FGFR2	hypo	I3H
chr10	123337229	123338866	6.9e-05	-0.376517	30	1.2e-13	2.9e-10	0.23958	0.6161	14616	NM_001144914.1	-	0	0	1	2263	FGFR2	hypo	I3H
chr11	63530760	63530958	1.8e-05	-0.364576	33	4.4e-14	7.8e-11	0.053227	0.4178	5156	NM_001144936.1	-	0	1	0	65998	C11orf95	hypo	I3H
chr11	63529920	63530608	1.6e-05	-0.373966	58	2e-13	7.1e-11	0.061121	0.43509	5506	NM_001144936.1	-	0	1	0	65998	C11orf95	hypo	I3H
chr17	71619917	71622533	0.00058	-0.343815	46	4.7e-14	3.4e-09	0.17104	0.51486	17695	NM_001144952.1	-	0	0	1	54549	SDK2	hypo	I3H
chr14	100040333	100043858	2.3e-06	-0.32787	69	4.4e-14	1.5e-11	0.18962	0.51749	26870	NM_001144995.1	-	0	0	1	317762	CCDC85C	hypo	I3H
chr17	18281124	18283714	0.00018	-0.308523	44	4e-14	1e-09	0.1652	0.47373	47	NM_001145127.1	+	1	1	1	645027	EVPLL	hypo	I3H
chr15	96889325	96891352	0.00016	0.333358	60	4.6e-14	1.1e-09	0.63382	0.30046	12758	NM_001145157.1	+	0	0	0	7026	NR2F2	hyper	I3H
chr15	96886518	96886978	5.1e-05	0.418021	24	4.9e-14	3.5e-10	0.77438	0.35635	9951	NM_001145157.1	+	0	0	0	7026	NR2F2	hyper	I3H
chr15	96895687	96897291	8e-06	0.324839	56	4.5e-14	5.5e-11	0.63202	0.30718	19120	NM_001145157.1	+	0	0	0	7026	NR2F2	hyper	I3H
chr19	16178378	16179281	4.8e-07	-0.335011	47	5e-14	3.1e-12	0.073819	0.40883	63	NM_001145160.1	+	1	1	1	7171	TPM4	hypo	I3H
chr3	24060297	24061249	0.00012	-0.367	29	6e-13	3.8e-10	0.093707	0.46071	72687	NM_001145425.1	+	0	0	0	9975	NR1D2	hypo	I3H
chr1	21953271	21953780	0.00022	-0.477235	17	5.5e-12	5.4e-10	0.070706	0.54794	24569	NM_001145658.1	-	0	0	1	5909	RAP1GAP	hypo	I3H
chr10	82299286	82300841	0.00044	-0.309422	32	5.9e-14	1.9e-09	0.13572	0.44514	0	NM_001145719.1	+	1	1	1	387694	SH2D4B	hypo	I3H
chr21	37871649	37873359	8.5e-06	-0.337919	43	1.7e-11	1.3e-10	0.13578	0.4737	-19262	NM_001146079.1	-	0	0	1	23562	CLDN14	hypo	I3H
chr1	2138568	2139544	1.3e-06	-0.378969	32	4.3e-14	3.1e-12	0.16048	0.53945	0	NM_001146310.1	-	1	1	1	199990	FAAP20	hypo	I3H
chr5	125703536	125703742	4.5e-05	-0.423353	17	3.9e-12	1.6e-10	0.14459	0.56794	7750	NM_001146319.1	+	0	0	1	65983	GRAMD2B	hypo	I3H
chr17	76994424	76994988	0.00021	-0.354425	20	6e-12	1.2e-09	0.052675	0.4071	10912	NM_001159772.1	-	0	0	1	124583	CANT1	hypo	I3H
chr5	167753695	167755434	0.00083	-0.448417	18	1.1e-10	2.9e-09	0.23189	0.68031	34632	NM_001161661.1	+	0	0	1	23286	WWC1	hypo	I3H
chr4	1797355	1799365	1.6e-05	-0.347819	36	4.7e-14	5.6e-11	0.35756	0.70537	2318	NM_001163213.1	+	0	0	1	2261	FGFR3	hypo	I3H
chr11	3242764	3243206	9.3e-08	-0.404083	24	1.1e-13	4e-13	0.089958	0.49404	-2722	NM_001164377.1	-	0	1	1	386746	MRGPRG	hypo	I3H
chr5	10649445	10649697	0.00063	-0.448854	24	4.9e-13	2.2e-09	0.23621	0.68506	85012	NM_001164440.1	+	0	1	0	651746	ANKRD33B	hypo	I3H
chr5	74537334	74537925	0.00087	-0.556107	14	2e-10	3e-09	0.12236	0.67846	-4632	NM_001164443.1	-	0	0	0	256006	ANKRD31	hypo	I3H
chr6	42097901	42099659	0.00015	-0.346514	35	3.1e-12	5.8e-10	0.34656	0.69307	11057	NM_001164446.2	-	0	0	1	647024	C6orf132	hypo	I3H
chrX	153186860	153187212	3.3e-05	-0.35024	25	6.6e-14	1.4e-10	0.26758	0.61782	4503	NM_001164741.1	-	0	1	1	393	ARHGAP4	hypo	I3H
chr16	73098332	73099186	0.00017	0.347656	32	4.3e-14	1e-09	0.49705	0.14939	-5799	NM_001164766.1	-	0	0	0	463	ZFHX3	hyper	I3H
chr22	43031097	43032104	2.7e-06	-0.453852	27	1.2e-13	3.1e-11	0.15383	0.60769	4504	NM_001165877.1	-	0	0	1	267020	ATP5MGL	hypo	I3H
chr17	1651856	1652151	7.6e-05	-0.658846	13	6.2e-10	4.4e-10	0.11935	0.77819	5538	NM_001165920.1	+	0	1	1	5345	SERPINF2	hypo	I3H
chr17	1650170	1651109	3.7e-09	-0.373231	39	4.4e-14	2.2e-14	0.11372	0.48695	3852	NM_001165920.1	+	0	1	1	5345	SERPINF2	hypo	I3H
chr10	94220411	94221570	0.00064	-0.499658	19	3.1e-10	2.7e-09	0.33926	0.83892	35949	NM_001165946.1	-	0	1	1	3416	IDE	hypo	I3H
chr17	6469986	6472293	6.4e-09	-0.338814	51	4.3e-14	3.7e-14	0.12116	0.45997	-10110	NM_001165966.1	-	0	0	0	83394	PITPNM3	hypo	I3H
chr19	36018639	36019869	0.0003	-0.46825	24	5.2e-14	1.9e-09	0.26998	0.73823	0	NM_001166035.1	-	1	1	1	374897	SBSN	hypo	I3H
chr4	40925242	40926100	0.00047	-0.371659	22	2.8e-11	1.6e-09	0.20664	0.5783	-66034	NM_001166054.1	-	0	0	1	323	APBB2	hypo	I3H
chr4	169799160	169799323	8.1e-05	0.362619	21	1.2e-13	2.8e-10	0.49252	0.1299	46006	NM_001166110.1	+	0	1	1	23022	PALLD	hyper	I3H
chr5	911809	913330	6.2e-09	-0.276693	57	4e-14	2.2e-14	0.092421	0.36911	18842	NM_001166260.1	+	0	1	1	9319	TRIP13	hypo	I3H
chr15	93592875	93594626	0.00014	-0.333544	45	4.5e-14	9.7e-10	0.24472	0.57827	21764	NM_001166286.1	-	0	0	1	56963	RGMA	hypo	I3H
chr15	93613120	93614998	2.3e-05	-0.319405	37	1.4e-13	1.6e-10	0.17349	0.49289	1392	NM_001166286.1	-	0	0	1	56963	RGMA	hypo	I3H
chr8	17588736	17590838	0.00035	-0.370926	34	4.9e-14	1.5e-09	0.22171	0.59263	-8653	NM_001166393.1	-	0	0	1	57509	MTUS1	hypo	I3H
chr8	17592452	17594982	8.3e-07	-0.373738	42	4.7e-14	3.5e-12	0.10254	0.47627	-12369	NM_001166393.1	-	0	0	1	57509	MTUS1	hypo	I3H
chr6	6924187	6926000	4.7e-05	-0.507978	23	3e-12	1.8e-10	0.25276	0.76074	-181830	NM_001168344.1	+	0	0	0	6239	RREB1	hypo	I3H
chr6	6970569	6971684	4.7e-08	-0.393074	27	4.5e-14	1.8e-13	0.077148	0.47022	-136146	NM_001168344.1	+	0	0	0	6239	RREB1	hypo	I3H
chr6	6893938	6894445	2e-06	-0.470929	21	6e-14	7.7e-12	0.084429	0.55536	-213385	NM_001168344.1	+	0	0	0	6239	RREB1	hypo	I3H
chr11	64044006	64044708	1.5e-05	-0.393059	17	3.6e-12	6.5e-11	0.090294	0.48335	-7103	NM_001170726.1	+	0	0	1	56834	GPR137	hypo	I3H
chr1	10959282	10962305	3.9e-12	-0.325909	82	4.1e-14	9.7e-18	0.12694	0.45285	79790	NM_001170754.1	-	0	0	0	148345	C1orf127	hypo	I3H
chr16	16241044	16242021	4.1e-06	-0.55787	23	4.6e-14	2.5e-11	0.1393	0.69717	75308	NM_001171.5	-	0	0	0	368	ABCC6	hypo	I3H
chr6	35359366	35361208	3.5e-06	-0.387083	24	4.8e-14	1.3e-11	0.066854	0.45394	49033	NM_001171818.1	+	0	0	1	5467	PPARD	hypo	I3H
chr7	844880	845362	0.00034	-0.331525	20	8.3e-11	1.3e-09	0.16065	0.49218	-9832	NM_001171946.1	+	0	0	0	23353	SUN1	hypo	I3H
chr12	48129446	48130324	0.00017	-0.490794	17	3.8e-11	7.2e-10	0.13812	0.62891	-10092	NM_001172440.1	-	0	1	0	8909	ENDOU	hypo	I3H
chr2	200325981	200327180	1e-07	0.4045	40	4.1e-14	2.6e-13	0.65817	0.25367	2652	NM_001172517.1	-	0	0	1	23314	SATB2	hyper	I3H
chr4	2340759	2341760	5.7e-06	-0.385056	36	4.6e-14	2e-11	0.25471	0.63976	24845	NM_001172659.1	-	0	1	1	57732	ZFYVE28	hypo	I3H
chr2	97548035	97549716	2e-06	-0.407921	38	4e-14	5.1e-12	0.1568	0.56472	11184	NM_001172667.1	-	0	0	1	51252	FAM178B	hypo	I3H
chr2	97558955	97559858	0.00023	-0.448194	18	1.1e-12	5.9e-10	0.12694	0.57514	1042	NM_001172667.1	-	0	1	1	51252	FAM178B	hypo	I3H
chr3	32071652	32072520	0.00041	-0.464646	24	1.6e-13	1.3e-09	0.20215	0.66679	-48311	NM_001174060.1	-	0	0	0	114884	OSBPL10	hypo	I3H
chr20	3272768	3273196	0.0003	-0.594115	13	6.2e-10	2.4e-09	0.25962	0.85373	-52882	NM_001174089.1	-	0	0	1	83959	SLC4A11	hypo	I3H
chr1	151104539	151106099	2.5e-12	-0.346037	95	5e-14	6.2e-18	0.10384	0.44988	13042	NM_001178061.1	-	0	1	1	10500	SEMA6C	hypo	I3H
chrX	152066918	152069530	1.7e-06	-0.286153	49	4.2e-14	7.3e-12	0.29728	0.58343	-13456	NM_001178110.1	+	0	0	0	7739	ZNF185	hypo	I3H
chr10	93998556	93999327	0.00025	-0.313121	33	1.4e-11	1.1e-09	0.049652	0.36277	3710	NM_001178137.1	-	0	1	1	22849	CPEB3	hypo	I3H
chrX	2722579	2723514	0.00033	-0.370986	36	8e-11	1.4e-09	0.16258	0.53357	-23349	NM_001184704.1	+	0	0	1	8908	GYG2	hypo	I3H
chr19	34810343	34811516	1e-05	-0.508864	22	2.9e-13	6.6e-11	0.15439	0.66325	-44129	NM_001184722.1	+	0	1	1	2821	GPI	hypo	I3H
chrX	119384872	119385023	0.00047	-0.223667	18	1e-11	2.1e-09	0.090361	0.31403	264	NM_001184742.1	+	1	0	1	10009	ZBTB33	hypo	I3H
chr9	133967110	133968419	0.0003	-0.372883	30	9.7e-11	1.5e-09	0.27163	0.64452	-3444	NM_001185096.1	+	0	1	0	83543	AIF1L	hypo	I3H
chr22	20050018	20051550	3e-09	-0.425489	46	4e-14	3.5e-14	0.1627	0.58818	-16205	NM_001190326.1	+	0	1	1	54487	DGCR8	hypo	I3H
chr15	40583268	40583525	0.00066	-0.268357	28	3.8e-13	4.5e-09	0.082625	0.35098	-8482	NM_001190479.2	-	0	1	1	100131244	ANKRD63	hypo	I3H
chr3	46730078	46730941	6.2e-05	-0.578923	13	6.2e-10	2e-10	0.1435	0.72242	4206	NM_001190707.1	-	0	1	1	259173	ALS2CL	hypo	I3H
chr18	46480394	46482577	1e-05	-0.376562	32	8.3e-14	8e-11	0.1467	0.52327	-3314	NM_001190821.1	-	0	0	0	4092	SMAD7	hypo	I3H
chr18	46418672	46420433	2.5e-08	-0.388287	47	4.7e-14	2e-13	0.12095	0.50923	48745	NM_001190823.1	-	0	0	0	4092	SMAD7	hypo	I3H
chr18	46468180	46472205	2.1e-10	-0.3385	64	4.2e-14	1.7e-15	0.20105	0.53955	0	NM_001190823.1	-	1	1	1	4092	SMAD7	hypo	I3H
chr9	20040975	20041597	0.00012	-0.578893	14	1.3e-10	6e-10	0.13264	0.71154	-253959	NM_001193288.2	-	0	0	0	25769	SLC24A2	hypo	I3H
chr1	27676649	27677342	4.5e-06	-0.370278	45	4.7e-14	1.1e-11	0.31118	0.68146	8168	NM_001193308.1	+	0	1	1	84958	SYTL1	hypo	I3H
chr20	61528761	61530098	3.6e-06	-0.37985	30	4e-14	3e-11	0.17693	0.55678	27806	NM_001193369.1	-	0	0	1	11083	DIDO1	hypo	I3H
chr20	62580987	62581979	0.00047	-0.248069	36	4e-12	3.9e-09	0.077986	0.32606	549	NM_001193379.1	-	1	0	1	54963	UCKL1	hypo	I3H
chr9	131887154	131888359	4.2e-05	-0.511818	22	4.8e-13	2.1e-10	0.15995	0.67177	13189	NM_001193397.1	+	0	0	1	5524	PTPA	hypo	I3H
chr17	57953409	57954999	0.00064	-0.401883	30	2.2e-11	3.7e-09	0.34662	0.7485	15308	NM_001193612.1	-	0	0	1	51174	TUBD1	hypo	I3H
chr14	105858827	105859298	1.5e-08	-0.618816	19	1.2e-13	9.6e-14	0.14858	0.76739	-5622	NM_001195082.1	+	0	1	1	647310	TEX22	hypo	I3H
chr14	105851563	105851954	1.8e-05	-0.524786	21	3e-13	1.2e-10	0.14679	0.67157	-12966	NM_001195082.1	+	0	0	1	647310	TEX22	hypo	I3H
chr8	30588232	30590271	1.7e-05	-0.3616	40	4.1e-14	7.2e-11	0.29195	0.65355	-2747	NM_001195104.1	-	0	0	0	2936	GSR	hypo	I3H
chr19	7975637	7976890	0.0001	-0.384161	31	4.9e-14	6.6e-10	0.25352	0.63768	-4142	NM_001195259.1	+	0	1	1	100507588	TGFBR3L	hypo	I3H
chr10	21837592	21838380	0.00033	-0.563607	14	7.2e-10	1.4e-09	0.28496	0.84857	14020	NM_001195626.1	+	0	0	1	8028	MLLT10	hypo	I3H
chr16	2548432	2550187	2.8e-07	-0.352802	43	4.7e-14	1.7e-12	0.20545	0.55826	-13540	NM_001198569.1	+	0	1	1	527	ATP6V0C	hypo	I3H
chr16	2546142	2546749	0.00013	-0.304946	37	1.2e-13	8.1e-10	0.31207	0.61701	-16978	NM_001198569.1	+	0	1	0	527	ATP6V0C	hypo	I3H
chr10	71879522	71881107	0.0009	-0.390087	23	1.8e-10	3.9e-09	0.259	0.64909	11584	NM_001198696.1	-	0	1	1	84883	AIFM2	hypo	I3H
chr22	45132891	45133375	0.00067	-0.290038	26	4.4e-13	7.7e-09	0.50846	0.7985	-15063	NM_001198726.1	+	0	1	1	23779	ARHGAP8	hypo	I3H
chr22	45132668	45132857	0.00028	-0.461824	17	1.8e-11	3.3e-09	0.19991	0.66174	-15581	NM_001198726.1	+	0	1	1	23779	ARHGAP8	hypo	I3H
chr14	104198901	104200508	4.1e-05	-0.384139	36	4.6e-14	2.7e-10	0.21771	0.60185	16822	NM_001198953.1	+	0	1	1	79038	ZFYVE21	hypo	I3H
chr1	33225010	33226897	0.00049	-0.334198	43	4.5e-14	1.2e-09	0.077547	0.41174	-4338	NM_001198973.1	+	0	0	1	57648	KIAA1522	hypo	I3H
chr16	4586331	4587748	1.5e-07	-0.365382	34	4.5e-14	9e-13	0.10409	0.46947	724	NM_001199054.1	-	1	0	1	29965	CDIP1	hypo	I3H
chr7	73915581	73917379	0.0005	-0.377182	44	4e-14	1.9e-09	0.18034	0.55752	47463	NM_001199207.1	+	0	0	1	9569	GTF2IRD1	hypo	I3H
chr7	73938692	73942693	2e-08	-0.326373	71	4.4e-14	7.5e-14	0.20351	0.52989	70574	NM_001199207.1	+	0	0	1	9569	GTF2IRD1	hypo	I3H
chr22	24461772	24461941	7.3e-05	-0.509583	12	2.9e-09	8.5e-10	0.10379	0.61338	53954	NM_001199281.1	+	0	0	1	23523	CABIN1	hypo	I3H
chr4	151783792	151785383	9.8e-06	-0.527846	26	4.3e-14	3.4e-11	0.2864	0.81425	151037	NM_001199282.2	-	0	0	1	987	LRBA	hypo	I3H
chr1	156684521	156686628	0.00054	-0.362385	26	1.3e-12	1.3e-09	0.35515	0.71754	-8914	NM_001199723.1	-	0	0	0	1382	CRABP2	hypo	I3H
chr17	48178185	48179700	0.00074	-0.295122	37	1.7e-12	4.3e-09	0.15559	0.45072	5128	NM_001199899.1	+	0	0	1	5164	PDK2	hypo	I3H
chr19	4391075	4392767	2.3e-05	-0.315244	39	5.3e-14	1.5e-10	0.16581	0.48105	7649	NM_001199944.1	-	0	0	1	6455	SH3GL1	hypo	I3H
chr19	4378121	4379407	7e-06	-0.4118	35	4.5e-14	4.6e-11	0.15824	0.57004	21009	NM_001199944.1	-	0	0	1	6455	SH3GL1	hypo	I3H
chr10	134728978	134729212	5e-05	-0.466587	23	9.8e-14	2.1e-10	0.15265	0.61924	26878	NM_001200049.2	-	0	0	1	54777	CFAP46	hypo	I3H
chr10	134705480	134706925	0.00027	-0.356108	37	4.1e-14	1.1e-09	0.14992	0.50603	49165	NM_001200049.2	-	0	1	1	54777	CFAP46	hypo	I3H
chr1	27843910	27845004	2.8e-11	-0.385875	28	4.3e-14	7e-17	0.090304	0.47618	-27213	NM_001201404.2	-	0	0	0	10163	WASF2	hypo	I3H
chr1	27834720	27837692	1.2e-08	-0.449038	40	4.5e-14	3.1e-14	0.15901	0.60805	-18023	NM_001201404.2	-	0	0	0	10163	WASF2	hypo	I3H
chr7	30681737	30682428	5.6e-08	-0.281028	36	4.4e-14	2.1e-13	0.32321	0.60424	39714	NM_001202483.1	-	0	0	0	1395	CRHR2	hypo	I3H
chr1	211907592	211909976	7.4e-05	-0.349083	48	4.3e-14	1.8e-10	0.24977	0.59885	-58621	NM_001204183.1	-	0	0	0	4751	NEK2	hypo	I3H
chr1	3627297	3630051	1.1e-12	-0.357336	67	4.5e-14	2.7e-18	0.13774	0.49507	12689	NM_001204192.1	+	0	0	1	7161	TP73	hypo	I3H
chr4	111553820	111554712	3e-08	0.305442	52	4.1e-14	1.1e-13	0.47755	0.17211	8568	NM_001204397.1	-	0	1	1	5308	PITX2	hyper	I3H
chr4	111561020	111563132	9.7e-17	0.37672	59	4.6e-14	3.3e-22	0.59645	0.21973	148	NM_001204397.1	-	1	1	1	5308	PITX2	hyper	I3H
chr7	5081476	5082483	0.00062	-0.443289	19	1.5e-11	2.3e-09	0.19229	0.63558	-2969	NM_001204513.1	+	0	0	0	100533952	RBAK-RBAKDN	hypo	I3H
chr3	196070024	196070642	0.00073	-0.418025	20	3.1e-12	2.3e-09	0.24057	0.6586	-4734	NM_001204898.1	-	0	0	0	116211	TM4SF19	hypo	I3H
chr3	169383828	169384732	1.8e-05	0.293238	42	4.6e-14	5.6e-11	0.4897	0.19646	-2266	NM_001205194.1	-	0	0	0	2122	MECOM	hyper	I3H
chr1	1007896	1009145	3.8e-05	-0.36711	41	4.5e-14	9.5e-11	0.24711	0.61422	543	NM_001205252.1	-	1	1	1	401934	RNF223	hypo	I3H
chr1	1003209	1003561	0.0004	-0.504275	20	8.6e-13	1e-09	0.16893	0.6732	6127	NM_001205252.1	-	0	0	0	401934	RNF223	hypo	I3H
chr17	755093	755624	0.00081	-0.427025	20	2.3e-12	4.7e-09	0.11245	0.53948	11728	NM_001205319.1	-	0	0	1	64359	NXN	hypo	I3H
chr17	751439	754923	4.1e-11	-0.342468	94	4e-14	2.3e-16	0.18136	0.52382	12429	NM_001205319.1	-	0	0	1	64359	NXN	hypo	I3H
chr17	761748	763161	1.8e-05	-0.395548	31	4.4e-14	1e-10	0.11245	0.508	4191	NM_001205319.1	-	0	0	1	64359	NXN	hypo	I3H
chr11	34652278	34655015	4.7e-05	-0.354364	33	4.9e-13	2e-10	0.087288	0.44165	0	NM_001206616.1	+	1	1	1	26298	EHF	hypo	I3H
chr4	6567482	6568220	0.0001	-0.373382	17	4.3e-12	3.6e-10	0.10818	0.48156	-2156	NM_001206994.1	-	0	0	0	5522	PPP2R2C	hypo	I3H
chr22	29280763	29281342	4.8e-05	-0.477211	19	3.7e-12	5.5e-10	0.060237	0.53745	1010	NM_001206998.1	+	0	0	1	84133	ZNRF3	hypo	I3H
chr19	30330652	30332658	0.00022	-0.327537	41	2.1e-13	1.5e-09	0.21504	0.54257	27753	NM_001238.3	+	0	0	0	898	CCNE1	hypo	I3H
chr5	67839627	67842242	0.00013	-0.316264	36	6.9e-14	4.4e-10	0.15379	0.47006	251233	NM_001242466.1	+	0	0	0	5295	PIK3R1	hypo	I3H
chr1	2791163	2792034	0.00042	-0.373903	31	8.7e-14	1e-09	0.10353	0.47744	-84934	NM_001242672.1	-	0	0	0	100287898	TTC34	hypo	I3H
chr12	52602248	52603369	4e-05	-0.365111	27	5.7e-14	1.7e-10	0.11457	0.47969	1271	NM_001242696.1	-	0	0	1	283403	C12orf80	hypo	I3H
chr6	90227842	90228189	0.00018	-0.500533	15	7.7e-10	6.7e-10	0.26	0.76053	-43848	NM_001242811.1	+	0	0	1	22881	ANKRD6	hypo	I3H
chr19	4699962	4701008	2.1e-06	-0.390937	32	4.1e-14	1.4e-11	0.17897	0.56991	20670	NM_001242901.1	+	0	1	1	NA	NA	hypo	I3H
chr6	37132459	37132775	0.00065	-0.415308	13	6.2e-10	2.4e-09	0.12631	0.54162	-5147	NM_001243186.1	+	0	0	0	5292	PIM1	hypo	I3H
chr16	158824	159500	5.1e-05	-0.4715	17	1.7e-11	3e-10	0.16465	0.63615	29198	NM_001243249.1	-	0	0	1	8131	NPRL3	hypo	I3H
chr13	34184835	34185744	4.6e-09	-0.363044	34	4.5e-14	3e-14	0.23515	0.59819	65229	NM_001243476.2	-	0	0	1	90627	STARD13	hypo	I3H
chr19	24140469	24140756	0.0004	-0.502538	13	6.2e-10	2.6e-09	0.098346	0.60088	42787	NM_001244038.1	+	0	0	0	730087	ZNF726	hypo	I3H
chr5	73081977	73082711	0.00098	-0.3485	16	9.2e-10	3.4e-09	0.11116	0.45966	-26632	NM_001244364.1	+	0	0	1	64283	ARHGEF28	hypo	I3H
chr14	69341451	69341880	0.00018	0.232517	29	7.9e-14	1.2e-09	0.91103	0.67852	-78492	NM_001244701.1	-	0	1	1	677	ZFP36L1	hyper	I3H
chr19	3404417	3405074	1.2e-10	-0.379603	34	4.4e-14	7.8e-16	0.019103	0.39871	37854	NM_001245002.1	+	0	0	1	4782	NFIC	hypo	I3H
chr19	3398854	3402266	1.4e-06	-0.301972	72	4.4e-14	9.3e-12	0.23892	0.54089	32291	NM_001245002.1	+	0	0	1	4782	NFIC	hypo	I3H
chr17	79950275	79951214	0.00013	-0.325257	37	3.3e-12	7.7e-10	0.21534	0.54059	14851	NM_001251888.1	+	0	0	1	79058	ASPSCR1	hypo	I3H
chr17	79948679	79950020	5e-06	-0.350295	44	4.1e-14	2.9e-11	0.083955	0.43425	13255	NM_001251888.1	+	0	0	1	79058	ASPSCR1	hypo	I3H
chr9	130501999	130503666	1.3e-07	-0.359268	41	4.7e-14	6.3e-13	0.083793	0.44306	-4372	NM_001252021.1	-	0	1	1	27433	TOR2A	hypo	I3H
chr9	130504806	130505191	0.00036	-0.39525	24	1.1e-13	1.8e-09	0.099167	0.49442	-7179	NM_001252021.1	-	0	1	1	27433	TOR2A	hypo	I3H
chr19	33900997	33902122	1.1e-08	-0.40261	41	4.3e-14	7.5e-14	0.32623	0.72884	35569	NM_001252296.1	+	0	0	1	1054	CEBPG	hypo	I3H
chr20	60303620	60304340	4e-07	-0.549571	21	1.2e-11	3.3e-12	0.17564	0.72521	128805	NM_001252339.2	+	0	0	1	1002	CDH4	hypo	I3H
chr1	43814803	43816163	3.7e-08	-0.282146	48	4.2e-14	9.2e-14	0.048115	0.33026	-8463	NM_001255.2	+	0	1	1	991	CDC20	hypo	I3H
chr20	56259649	56261074	0.00012	-0.3584	35	6.5e-14	9.5e-10	0.13209	0.49049	4607	NM_001255976.1	-	0	0	1	56937	PMEPA1	hypo	I3H
chr10	49674380	49675011	0.00057	-0.36812	46	6.3e-06	2.4e-09	0.067489	0.43561	26682	NM_001256026.1	-	0	0	1	58504	ARHGAP22	hypo	I3H
chr17	78250632	78253177	1.9e-10	-0.401549	61	4.6e-14	1.1e-15	0.14246	0.54401	15974	NM_001256071.2	+	0	0	1	57674	RNF213	hypo	I3H
chr17	18149933	18150641	0.00016	-0.328354	24	1.2e-13	9.4e-10	0.051625	0.37998	11230	NM_001256264.1	-	0	1	1	2314	FLII	hypo	I3H
chr10	76538294	76540657	6.1e-08	-0.380987	38	4.7e-14	2.6e-13	0.19339	0.57438	-45514	NM_001256469.1	+	0	0	0	23522	KAT6B	hypo	I3H
chr22	43552777	43555159	1.3e-05	-0.326149	47	4.6e-14	1.5e-10	0.35088	0.67703	4838	NM_001256530.1	+	0	0	1	706	TSPO	hypo	I3H
chr12	3419741	3421190	9.4e-10	-0.383939	41	4.5e-14	4e-15	0.09089	0.47483	-69325	NM_001256536.1	+	0	0	0	56341	PRMT8	hypo	I3H
chr16	1578542	1579843	5.8e-07	-0.345481	53	4e-14	3.5e-12	0.16286	0.50834	0	NM_001256541.1	+	1	1	1	79652	TMEM204	hypo	I3H
chr16	1580201	1581225	1.5e-17	-0.405854	48	4.4e-14	9e-23	0.10195	0.5078	1461	NM_001256541.1	+	0	0	1	79652	TMEM204	hypo	I3H
chrX	153623749	153624844	0.0003	-0.328558	26	1.3e-12	1.3e-09	0.44187	0.77042	-1562	NM_001256580.2	+	0	0	0	6134	RPL10	hypo	I3H
chr10	6017521	6017850	0.00013	-0.493833	15	5.8e-11	5.4e-10	0.16883	0.66267	1725	NM_001256765.1	-	0	0	1	3601	IL15RA	hypo	I3H
chr2	182895519	182896152	0.00018	-0.412588	17	2.8e-08	4.4e-10	0.31244	0.72503	44970	NM_001261424.1	+	0	0	1	151242	PPP1R1C	hypo	I3H
chr9	134483727	134485191	1.7e-05	-0.343317	30	1.1e-12	8.5e-11	0.09195	0.43527	-77066	NM_001261450.2	-	0	0	1	83549	UCK1	hypo	I3H
chr6	35047864	35049098	0.00018	-0.358456	34	4.7e-14	6.7e-10	0.13715	0.4956	60090	NM_001261820.1	-	0	1	1	6954	TCP11	hypo	I3H
chr17	18644263	18645486	0.00026	-0.312933	30	1.4e-13	1.5e-09	0.52728	0.84022	-1840	NM_001267586.1	+	0	0	0	10517	FBXW10	hypo	I3H
chr19	7950689	7951676	8.1e-05	-0.44884	25	5.2e-14	5.3e-10	0.36002	0.80886	-1714	NM_001268285.2	+	0	0	0	80131	LRRC8E	hypo	I3H
chr12	123737835	123739653	2.4e-05	-0.340544	45	4.9e-14	1e-10	0.25409	0.59463	13149	NM_001270434.1	-	0	1	1	8099	CDK2AP1	hypo	I3H
chr22	37421595	37422812	0.00019	-0.478	18	1e-11	2.2e-09	0.16092	0.63892	-5372	NM_001270483.1	-	0	0	1	7263	TST	hypo	I3H
chr17	79961309	79962131	6.1e-05	-0.386773	44	4.5e-14	3.5e-10	0.083761	0.47053	18655	NM_001271006.1	-	0	0	1	201254	CENPX	hypo	I3H
chr17	79971631	79973363	5.1e-17	-0.387754	57	4.6e-14	3e-22	0.13664	0.52439	7423	NM_001271006.1	-	0	1	1	201254	CENPX	hypo	I3H
chr19	13144656	13147754	4.1e-05	-0.320723	56	5.7e-14	2.7e-10	0.165	0.48572	9263	NM_001271043.2	+	0	0	1	4784	NFIX	hypo	I3H
chr19	13149683	13152077	0.00016	-0.338083	36	5.2e-14	1.1e-09	0.27125	0.60933	14290	NM_001271043.2	+	0	0	1	4784	NFIX	hypo	I3H
chr19	13136167	13141193	7.8e-10	-0.351522	89	4.1e-14	5.1e-15	0.16248	0.51401	774	NM_001271043.2	+	1	1	1	4784	NFIX	hypo	I3H
chr19	13125610	13128819	4.3e-11	-0.332516	64	4.2e-14	2.8e-16	0.12431	0.45683	-5966	NM_001271044.2	+	0	0	1	4784	NFIX	hypo	I3H
chr9	125168618	125168890	0.00041	-0.334143	21	2.1e-12	2e-09	0.19664	0.53079	31019	NM_001271165.1	+	0	0	0	5742	PTGS1	hypo	I3H
chr21	45755733	45756163	0.00018	-0.470154	13	8.7e-10	2.7e-09	0.34827	0.81842	2059	NM_001271442.1	-	0	0	1	755	CFAP410	hypo	I3H
chr17	77921187	77921674	3.3e-06	-0.444462	26	4.6e-14	1.9e-11	0.11381	0.55827	2983	NM_001271844.1	-	0	1	1	125058	TBC1D16	hypo	I3H
chr16	1471761	1472280	8.1e-05	-0.535536	14	1.6e-10	4.8e-10	0.16507	0.70061	-961	NM_001272051.1	-	1	0	0	283951	C16orf91	hypo	I3H
chr14	93412602	93412883	2.5e-07	-0.369842	19	1.7e-13	1.6e-12	0.032079	0.40192	23159	NM_001275.3	+	0	1	1	1113	CHGA	hypo	I3H
chr5	134362520	134362967	0.00012	-0.306	13	6.2e-10	4.1e-10	0.042808	0.34881	-6003	NM_001277348.1	+	0	0	0	NA	NA	hypo	I3H
chr9	137519224	137520102	0.00044	-0.337176	34	4.7e-13	2.2e-09	0.22641	0.56359	-13549	NM_001278074.1	+	0	0	0	1289	COL5A1	hypo	I3H
chr16	8946558	8948161	3.8e-08	-0.447293	29	4.7e-14	2.3e-13	0.2529	0.70019	7507	NM_001278265.1	-	0	1	0	23589	CARHSP1	hypo	I3H
chr16	8956239	8957419	0.00047	-0.409271	24	1.5e-12	2.8e-09	0.26867	0.67794	-573	NM_001278266.1	-	1	0	1	23589	CARHSP1	hypo	I3H
chr2	238872967	238874445	6.5e-06	-0.478952	21	9.4e-14	1.6e-11	0.1661	0.64505	-1142	NM_001278306.1	+	0	0	0	140739	UBE2F	hypo	I3H
chr6	45642776	45642980	0.00089	-0.405529	17	5.3e-11	3.3e-09	0.087971	0.4935	252464	NM_001278478.1	+	0	0	0	860	RUNX2	hypo	I3H
chr6	45608689	45609854	7e-15	-0.657743	35	4.7e-14	2.6e-20	0.17604	0.83379	218377	NM_001278478.1	+	0	0	0	860	RUNX2	hypo	I3H
chr1	15499232	15501661	0.00097	-0.319679	42	1e-11	2.4e-09	0.12898	0.44865	-1113	NM_001278501.1	-	0	0	1	727684	C1orf195	hypo	I3H
chr20	49091417	49092715	0.00045	-0.383423	26	1.3e-12	3.7e-09	0.11369	0.49712	-34143	NM_001278618.1	+	0	0	0	5770	PTPN1	hypo	I3H
chr5	83930120	83930688	0.00028	-0.4603	15	8.6e-11	9.9e-10	0.34227	0.80257	-249436	NM_001278642.1	-	0	0	0	10085	EDIL3	hypo	I3H
chr14	105527001	105527735	1.5e-05	0.326609	32	4.6e-14	9.8e-11	0.59666	0.27005	4153	NM_001278694.1	-	0	0	1	29933	GPR132	hyper	I3H
chr7	73994632	73996600	4e-05	-0.372142	53	4.7e-14	1.5e-10	0.18496	0.5571	-75391	NM_001280800.1	+	0	0	1	2969	GTF2I	hypo	I3H
chr7	73999247	74000165	8.3e-06	-0.454381	21	1.3e-12	3.1e-11	0.13748	0.59186	-71826	NM_001280800.1	+	0	0	1	2969	GTF2I	hypo	I3H
chr17	985627	986181	0.00012	-0.439639	18	4.2e-13	7.2e-10	0.062944	0.50258	-3242	NM_001282149.1	-	0	0	1	29	ABR	hypo	I3H
chr17	994434	995871	0.00014	-0.340912	40	4.3e-14	8e-10	0.12545	0.46636	-12049	NM_001282149.1	-	0	1	1	29	ABR	hypo	I3H
chr19	1070669	1071947	3.3e-11	-0.231811	122	4.2e-14	2.2e-16	0.075266	0.30708	0	NM_001282335.1	+	1	1	1	23526	ARHGAP45	hypo	I3H
chr17	18843175	18843709	1.1e-05	-0.482735	17	9.2e-12	6.2e-11	0.14394	0.62668	-10280	NM_001282417.1	+	0	0	0	125206	SLC5A10	hypo	I3H
chr4	82074835	82075089	0.00059	-0.306038	13	2.4e-08	2.1e-09	0.099808	0.40585	223	NM_001282480.1	-	1	1	1	5593	PRKG2	hypo	I3H
chr9	114826868	114828930	5.2e-05	-0.397292	36	1e-13	2.5e-10	0.18661	0.5839	108648	NM_001282640.1	-	0	0	1	64420	SUSD1	hypo	I3H
chr2	193201	193816	0.00014	-0.390895	19	2.7e-13	3.4e-10	0.13818	0.52908	62525	NM_001282687.1	-	0	0	0	26751	SH3YL1	hypo	I3H
chr9	127575260	127575857	0.00062	-0.439	15	2.5e-10	3e-09	0.14293	0.58193	12109	NM_001282715.1	+	0	1	0	169611	OLFML2A	hypo	I3H
chr22	31225334	31227426	1.3e-07	-0.395471	34	4.1e-14	1.5e-12	0.11578	0.51125	6833	NM_001282741.1	+	0	0	1	23762	OSBP2	hypo	I3H
chr9	139299321	139300484	4.9e-08	-0.399328	32	4.5e-14	2.4e-13	0.15166	0.55098	-4541	NM_001282944.1	+	0	1	1	23203	PMPCA	hypo	I3H
chr8	126568215	126569685	0.00025	-0.369722	27	3.2e-11	1.1e-09	0.1377	0.50743	123766	NM_001282985.1	+	0	0	0	10221	TRIB1	hypo	I3H
chr2	145146859	145148010	1.3e-09	-0.3656	45	4.1e-14	3.4e-15	0.092822	0.45842	-56759	NM_001284235.1	-	0	1	1	79712	GTDC1	hypo	I3H
chr7	984538	986001	1.6e-05	-0.331769	52	4.3e-14	6e-11	0.12161	0.45337	0	NM_001284309.1	-	1	1	1	11033	ADAP1	hypo	I3H
chr16	89117777	89119074	0.00012	-0.299035	57	1.8e-13	7e-10	0.10783	0.40687	-41143	NM_001284316.1	+	0	0	0	197322	ACSF3	hypo	I3H
chr15	100271819	100272668	2.1e-05	-0.32775	30	4.9e-14	1.4e-10	0.22508	0.55283	923	NM_001284418.1	-	1	1	1	145748	LYSMD4	hypo	I3H
chr21	35947046	35947311	0.00094	-0.407714	14	2.8e-10	1.4e-08	0.35829	0.766	38832	NM_001285389.2	-	0	0	1	1827	RCAN1	hypo	I3H
chr11	64080101	64081631	0.00047	-0.324485	34	5.3e-14	2.1e-09	0.23743	0.56191	3926	NM_001286084.1	-	0	1	1	51504	TRMT112	hypo	I3H
chr11	66453369	66455084	2e-06	-0.353561	57	4.5e-14	8.7e-12	0.17841	0.53197	-7978	NM_001286135.1	-	0	1	1	83759	RBM4B	hypo	I3H
chr6	168742902	168744278	7.4e-06	-0.342244	43	4.5e-14	2.8e-11	0.096233	0.43848	-22469	NM_001286350.1	-	0	0	0	168002	DACT2	hypo	I3H
chr14	104889004	104889175	8.9e-06	-0.533467	15	3.9e-11	5.7e-11	0.086433	0.6199	-156846	NM_001286399.1	+	0	0	0	400258	C14orf180	hypo	I3H
chr21	46310261	46311195	5.6e-07	-0.381355	31	7.4e-14	8.6e-12	0.14427	0.52563	-16444	NM_001286822.1	-	0	0	1	754	PTTG1IP	hypo	I3H
chr2	3580030	3581560	8.6e-05	-0.345395	38	7.1e-14	2.2e-10	0.18909	0.53449	24402	NM_001286837.1	-	0	0	0	246243	RNASEH1	hypo	I3H
chr20	42984182	42985548	1.8e-09	-0.361269	54	4.7e-14	1.4e-14	0.28873	0.65	0	NM_001287183.1	+	1	1	1	3172	HNF4A	hypo	I3H
chr1	21026014	21026450	0.00085	-0.523167	12	2.9e-09	2.1e-09	0.14075	0.66392	18061	NM_001287212.1	-	0	0	1	57576	KIF17	hypo	I3H
chr19	33761113	33761777	0.0002	-0.334464	14	1.2e-09	1.3e-09	0.22232	0.55679	31694	NM_001287435.1	-	0	0	0	1050	CEBPA	hypo	I3H
chr7	51226293	51226945	3.8e-09	-0.345516	32	4.4e-14	1.4e-14	0.25153	0.59705	157614	NM_001287436.2	-	0	0	1	23242	COBL	hypo	I3H
chr7	51346144	51347229	0.0004	-0.471367	15	2.7e-10	1.5e-09	0.17433	0.6457	37330	NM_001287436.2	-	0	0	1	23242	COBL	hypo	I3H
chr8	11653165	11654083	6.7e-05	-0.3415	20	5.4e-10	2.8e-10	0.27368	0.61518	85	NM_001287742.1	+	1	1	1	2222	FDFT1	hypo	I3H
chr17	43120537	43122685	1.6e-05	-0.361837	43	5.3e-14	9e-11	0.13977	0.5016	6201	NM_001288655.1	-	0	0	1	79877	DCAKD	hypo	I3H
chr17	4464957	4465443	0.00011	-0.576267	15	1e-10	6.2e-10	0.0817	0.65797	-1067	NM_001288704.1	-	0	0	0	124975	GGT6	hypo	I3H
chr19	46286149	46286985	1.6e-06	-0.39026	25	4.6e-14	1e-11	0.11378	0.50404	-335	NM_001288766.1	-	1	1	0	1760	DMPK	hypo	I3H
chr14	94575143	94580192	1.5e-08	-0.300474	77	4.2e-14	9.7e-14	0.29363	0.5941	0	NM_001288957.1	+	1	1	1	3429	IFI27	hypo	I3H
chr19	6744779	6745014	0.00084	-0.396853	17	3.5e-11	5.6e-09	0.025206	0.42206	5088	NM_001288962.1	+	0	1	1	9322	TRIP10	hypo	I3H
chr19	6750101	6750570	0.00061	-0.484667	21	1.4e-11	4e-09	0.1135	0.59817	10410	NM_001288962.1	+	0	1	1	9322	TRIP10	hypo	I3H
chr4	512738	514803	0.00037	-0.276345	58	7e-12	1.3e-09	0.20804	0.48439	19751	NM_001289053.1	+	0	0	1	54872	PIGG	hypo	I3H
chr15	90600537	90601523	8.5e-06	-0.53981	21	2.2e-13	5.8e-11	0.21298	0.75279	42331	NM_001289910.1	-	0	0	1	3418	IDH2	hypo	I3H
chr16	68395557	68396032	0.00041	-0.427316	19	9.5e-12	2.4e-09	0.14216	0.56947	50542	NM_001290018.1	+	0	1	1	54496	PRMT7	hypo	I3H
chr1	87678634	87679257	0.00085	-0.468292	12	4.2e-09	2.1e-09	0.26512	0.73342	284	NM_001290053.1	+	1	0	1	101927844	LINC02801	hypo	I3H
chr3	50305536	50309203	1e-05	-0.295441	68	4.3e-14	3.3e-11	0.18699	0.48243	0	NM_001290061.1	+	1	1	1	7869	SEMA3B	hypo	I3H
chr11	1845280	1845639	0.00027	-0.487719	16	1.3e-11	1.2e-09	0.2005	0.68822	-9901	NM_001290334.1	+	0	0	0	90019	SYT8	hypo	I3H
chr3	197121337	197122387	2.8e-05	-0.361328	29	6.3e-14	8.8e-11	0.1149	0.47622	-95195	NM_001290983.1	-	0	0	0	1739	DLG1	hypo	I3H
chr3	197037398	197037719	0.00068	-0.566	12	3.7e-09	2.1e-09	0.24742	0.81342	-11256	NM_001290983.1	-	0	0	0	1739	DLG1	hypo	I3H
chr10	134913008	134914038	2.4e-10	-0.374238	42	4.4e-14	1e-15	0.099774	0.47401	-1712	NM_001291085.1	+	0	0	1	84435	ADGRA1	hypo	I3H
chr16	84475884	84476592	7.1e-08	-0.48537	23	5.6e-14	4.3e-13	0.26476	0.75013	35692	NM_001291454.1	+	0	1	1	9914	ATP2C2	hypo	I3H
chr16	84438895	84439786	4.4e-06	-0.474886	22	1.9e-13	2.6e-11	0.14748	0.62236	-408	NM_001291454.1	+	1	0	1	9914	ATP2C2	hypo	I3H
chr14	95688057	95688895	0.00019	-0.43331	21	6e-12	1.2e-09	0.30624	0.73955	-63711	NM_001291628.1	-	0	1	1	23405	DICER1	hypo	I3H
chr9	137246069	137248573	5.4e-06	-0.306825	63	4.9e-14	2.7e-11	0.19778	0.5046	-22568	NM_001291920.1	+	0	0	1	6256	RXRA	hypo	I3H
chr9	137249743	137250308	3.3e-06	-0.420278	18	5.7e-13	1.6e-11	0.077167	0.49744	-20833	NM_001291920.1	+	0	0	1	6256	RXRA	hypo	I3H
chr9	137258693	137260801	0.0001	-0.293447	57	4.7e-14	5e-10	0.20226	0.49571	-10340	NM_001291920.1	+	0	0	1	6256	RXRA	hypo	I3H
chr9	137252873	137253824	8.8e-05	-0.387063	32	4.4e-14	4.3e-10	0.14942	0.53648	-17317	NM_001291920.1	+	0	0	1	6256	RXRA	hypo	I3H
chr9	137328331	137328845	3e-05	-0.3638	20	4.2e-13	1.5e-10	0.1493	0.5131	29905	NM_001291921.1	+	0	1	0	6256	RXRA	hypo	I3H
chr17	76728867	76730188	3.3e-09	-0.384635	26	4.5e-14	1.9e-14	0.11171	0.49635	-9036	NM_001292018.1	-	0	0	1	9267	CYTH1	hypo	I3H
chr22	20945103	20946676	1.7e-08	-0.358968	47	1.4e-13	2e-13	0.14631	0.50528	82770	NM_001293237.1	+	0	0	0	51586	MED15	hypo	I3H
chr22	20884665	20886646	7.3e-08	-0.303333	33	4.2e-14	8.4e-13	0.083939	0.38727	22332	NM_001293237.1	+	0	0	1	51586	MED15	hypo	I3H
chr22	20939287	20941751	1.1e-09	-0.3505	66	4.2e-14	1.3e-14	0.21083	0.56133	76954	NM_001293237.1	+	0	1	1	51586	MED15	hypo	I3H
chr16	50745442	50746100	0.00015	-0.35962	25	5.8e-14	9.1e-10	0.34252	0.70214	12183	NM_001293557.1	+	0	1	0	64127	NOD2	hypo	I3H
chr19	7972917	7974374	5.9e-05	-0.347147	34	4.4e-14	3.9e-10	0.26571	0.61285	4254	NM_001297555.1	+	0	0	1	5609	MAP2K7	hypo	I3H
chr11	1944905	1946243	0.00091	-0.359012	42	4.6e-12	4e-09	0.18882	0.54783	4108	NM_001297646.1	+	0	0	1	7140	TNNT3	hypo	I3H
chr1	204117444	204120368	0.00052	-0.346143	35	4.1e-13	1.3e-09	0.22576	0.5719	943	NM_001297760.1	-	1	1	1	55224	ETNK2	hypo	I3H
chr10	3761561	3762078	0.0001	-0.486367	15	1e-10	4.3e-10	0.26077	0.74713	65396	NM_001300.5	-	0	0	1	1316	KLF6	hypo	I3H
chr10	3677486	3679601	5.3e-05	-0.373568	44	4.5e-14	2.3e-10	0.17026	0.54383	147873	NM_001300.5	-	0	0	1	1316	KLF6	hypo	I3H
chr6	82958229	82959837	5e-07	-0.5011	30	4.5e-14	1.9e-12	0.15838	0.65948	-759	NM_001300906.1	-	1	0	0	25998	IBTK	hypo	I3H
chr19	14625146	14627538	0.00028	-0.329886	44	9.4e-13	1.9e-09	0.14812	0.47801	1137	NM_001300914.1	-	0	1	1	3337	DNAJB1	hypo	I3H
chr11	69040424	69042616	0.00089	-0.311536	42	3.3e-12	3.9e-09	0.1779	0.48944	-18989	NM_001300924.1	+	0	0	0	26579	MYEOV	hypo	I3H
chr12	64536210	64536975	3.1e-05	-0.466033	15	2.5e-10	1.3e-10	0.23637	0.7024	79102	NM_001300940.1	-	0	1	0	144577	C12orf66	hypo	I3H
chr7	44582690	44584359	5.7e-05	-0.355886	35	4.6e-14	2.1e-10	0.080971	0.43686	-1777	NM_001300967.1	-	0	0	0	29881	NPC1L1	hypo	I3H
chr15	30109892	30112489	0.00024	-0.33413	46	4.7e-14	1.6e-09	0.33139	0.66552	1263	NM_001301026.1	-	0	0	1	7082	TJP1	hypo	I3H
chr4	3475058	3475262	9.3e-05	-0.427824	17	3.6e-12	3.2e-10	0.046147	0.47397	10027	NM_001301071.1	+	0	1	1	285489	DOK7	hypo	I3H
chr6	161347821	161348253	0.00082	-0.516464	14	2.3e-10	3.1e-09	0.11818	0.63464	-64506	NM_001301072.1	+	0	0	0	4216	MAP3K4	hypo	I3H
chr15	84052420	84052770	0.00038	-0.364533	30	3.1e-13	2.6e-09	0.12295	0.48748	-63210	NM_001301108.1	+	0	0	0	6457	SH3GL3	hypo	I3H
chr16	2281264	2281763	1.3e-05	-0.3755	20	8e-13	7.9e-11	0.0992	0.4747	-4705	NM_001301680.1	+	0	0	1	1775	DNASE1L2	hypo	I3H
chr19	36592549	36593186	0.00082	-0.33456	25	2.9e-12	5.4e-09	0.13134	0.4659	-8919	NM_001302757.1	+	0	1	1	728361	OVOL3	hypo	I3H
chr16	20982099	20985158	4.5e-06	-0.396778	45	4.5e-14	2.7e-11	0.32627	0.72304	69675	NM_001302835.1	+	0	0	1	57149	LYRM1	hypo	I3H
chr11	2932415	2934851	9e-06	-0.322491	57	4.3e-14	3.9e-11	0.11625	0.43874	-7241	NM_001302862.1	-	0	0	1	5003	SLC22A18AS	hypo	I3H
chr19	51407531	51408395	0.00012	-0.37363	23	7.1e-12	7.8e-10	0.11359	0.48722	5600	NM_001302961.1	-	0	0	0	9622	KLK4	hypo	I3H
chr11	391622	391923	1.2e-06	-0.397111	18	3.4e-13	5.4e-12	0.033167	0.43028	-676	NM_001303029.1	+	1	0	0	11187	PKP3	hypo	I3H
chr7	26896975	26897311	0.00075	0.348556	18	1.4e-11	2.8e-09	0.62658	0.27803	32	NM_001303468.1	-	1	1	1	8935	SKAP2	hyper	I3H
chr7	1102193	1103389	1.6e-07	-0.359232	28	6e-14	5.9e-13	0.11055	0.46979	7284	NM_001303474.1	+	0	0	1	115330	GPR146	hypo	I3H
chr20	5754210	5754742	0.00062	-0.542542	12	3.7e-09	5.1e-09	0.1435	0.68604	23179	NM_001303479.1	+	0	0	1	149840	SHLD1	hypo	I3H
chr13	114064635	114065992	5.5e-10	-0.3642	60	4.2e-14	3.6e-15	0.081908	0.44611	2717	NM_001304433.1	-	0	0	1	101928841	LOC101928841	hypo	I3H
chr13	114055099	114056351	5.9e-08	-0.36142	56	4.5e-14	3.9e-13	0.2225	0.58392	12358	NM_001304433.1	-	0	1	0	101928841	LOC101928841	hypo	I3H
chr7	1996373	1997344	3.1e-12	-0.511429	35	4.7e-14	1.2e-17	0.15074	0.66217	-16188	NM_001304525.1	-	0	1	1	8379	MAD1L1	hypo	I3H
chr7	2054499	2055189	7.4e-08	-0.412679	28	4.3e-14	2.8e-13	0.12096	0.53364	-74314	NM_001304525.1	-	0	0	1	8379	MAD1L1	hypo	I3H
chr7	1957025	1957394	9e-06	-0.337975	20	1.2e-12	3.4e-11	0.0987	0.43668	22793	NM_001304525.1	-	0	0	1	8379	MAD1L1	hypo	I3H
chr7	2094851	2095132	8e-05	-0.440458	12	2.9e-09	3e-10	0.083417	0.52387	-114666	NM_001304525.1	-	0	0	1	8379	MAD1L1	hypo	I3H
chr7	151393105	151394275	2.1e-07	-0.423515	33	4.4e-14	8e-13	0.11426	0.53777	39126	NM_001304527.1	-	0	0	1	51422	PRKAG2	hypo	I3H
chr20	57055820	57056426	0.00034	-0.388179	14	4.5e-09	2.8e-09	0.20564	0.59382	33569	NM_001304787.1	-	0	0	1	164284	APCDD1L	hypo	I3H
chr22	50170499	50170950	0.00019	-0.356808	26	5.6e-14	2.2e-09	0.13229	0.4891	48599	NM_001304809.1	-	0	1	1	23774	BRD1	hypo	I3H
chr22	50171428	50172042	3.4e-08	-0.431058	26	4.5e-14	4e-13	0.15213	0.58319	47507	NM_001304809.1	-	0	1	1	23774	BRD1	hypo	I3H
chr7	73223722	73224237	0.00076	-0.339088	17	4e-10	2.8e-09	0.080353	0.41944	-20956	NM_001305.4	+	0	0	0	1364	CLDN4	hypo	I3H
chr7	73245434	73246788	2.5e-09	-0.321651	63	4.1e-14	9.3e-15	0.066595	0.38825	243	NM_001305.4	+	1	1	0	1364	CLDN4	hypo	I3H
chr1	960007	961326	2.3e-05	-0.339256	41	4.6e-14	5.8e-11	0.063671	0.40293	4506	NM_001305275.1	+	0	0	1	375790	AGRN	hypo	I3H
chr2	114413764	114414051	6.1e-08	-0.378895	19	1.1e-13	1.5e-13	0.082474	0.46137	27635	NM_001306160.1	+	0	0	0	11159	RABL2A	hypo	I3H
chr4	140526464	140527594	2.3e-05	-0.491263	19	8.6e-13	8e-11	0.23721	0.72847	-48542	NM_001306200.1	-	0	0	0	80854	SETD7	hypo	I3H
chr2	218785244	218790437	3.9e-06	-0.326514	69	4.2e-14	9.8e-12	0.25122	0.57773	-286	NM_001308023.1	-	1	0	1	7145	TNS1	hypo	I3H
chr18	33049760	33050986	0.00091	-0.378933	15	2.1e-10	7.3e-09	0.13837	0.5173	26628	NM_001308064.1	-	0	0	1	125476	INO80C	hypo	I3H
chr16	2974409	2975357	0.00029	-0.310894	33	1.7e-12	1.7e-09	0.11611	0.427	12431	NM_001308068.1	+	0	0	1	84256	FLYWCH1	hypo	I3H
chr3	194929816	194932037	4.7e-11	-0.381778	63	4.7e-14	1.5e-16	0.19148	0.57325	36613	NM_001308069.1	-	0	0	1	152002	XXYLT1	hypo	I3H
chr8	1777900	1779076	5.9e-08	-0.386766	47	1.9e-13	2.5e-13	0.21241	0.59918	5760	NM_001308153.1	+	0	0	1	9639	ARHGEF10	hypo	I3H
chr5	171845827	171846756	1e-05	-0.362048	21	7.7e-14	3.7e-11	0.10921	0.47126	34772	NM_001308175.1	-	0	0	1	285590	SH3PXD2B	hypo	I3H
chr7	150822389	150823041	5e-05	-0.34215	40	4.2e-14	1.9e-10	0.077125	0.41928	10626	NM_001308305.1	+	0	0	1	116988	AGAP3	hypo	I3H
chr21	44358180	44358593	0.00045	-0.40875	14	8e-10	7e-09	0.38461	0.79336	-12473	NM_001308491.1	-	0	0	0	90625	ERVH48-1	hypo	I3H
chr14	38091729	38092112	3.2e-11	0.390024	42	4.6e-14	2.1e-16	0.64105	0.25102	27327	NM_001310135.1	+	0	1	0	319089	TTC6	hyper	I3H
chr14	38080086	38081028	7.1e-10	0.297216	51	4.3e-14	4.6e-15	0.57399	0.27677	15684	NM_001310135.1	+	0	0	1	319089	TTC6	hyper	I3H
chr1	228361240	228361768	0.00016	-0.360524	21	3.7e-12	3.9e-10	0.21426	0.57479	-483	NM_001310327.1	+	1	0	1	200205	IBA57	hypo	I3H
chr17	8114981	8116419	0.00051	-0.435	22	8.9e-11	3e-09	0.23291	0.66791	-1038	NM_001313955.1	-	0	0	0	9212	AURKB	hypo	I3H
chr19	14636918	14639411	7.6e-06	-0.384725	40	4.7e-14	5e-11	0.20594	0.59066	724	NM_001313964.1	-	1	1	1	3337	DNAJB1	hypo	I3H
chr21	47798745	47799263	4.2e-06	-0.5296	20	1.6e-13	6.4e-11	0.17423	0.70383	53945	NM_001315529.1	+	0	0	1	5116	PCNT	hypo	I3H
chr8	142066626	142066966	3.1e-05	-0.393367	15	7.8e-11	1.3e-10	0.055333	0.4487	-55215	NM_001316342.1	-	0	0	0	5747	PTK2	hypo	I3H
chr5	139048998	139050305	0.00011	0.352667	33	8.8e-14	3.9e-10	0.67415	0.32148	-4720	NM_001317211.1	+	0	0	1	51523	CXXC5	hyper	I3H
chr19	874619	875024	0.00018	-0.425107	14	4.8e-10	1.2e-09	0.13054	0.55564	14962	NM_001317335.1	+	0	0	1	1675	CFD	hypo	I3H
chr12	109871916	109872601	0.00057	-0.491175	20	4.6e-12	2.5e-09	0.16833	0.6595	42749	NM_001317395.1	-	0	0	1	83892	KCTD10	hypo	I3H
chr4	1352920	1353463	1.3e-07	-0.465786	21	2.2e-13	4.3e-13	0.35867	0.82445	11578	NM_001317935.1	+	0	0	1	57654	UVSSA	hypo	I3H
chr5	172325921	172327573	2.9e-06	-0.443942	26	4.2e-14	1e-11	0.14165	0.5856	-58159	NM_001317981.1	+	0	0	1	51121	RPL26L1	hypo	I3H
chr19	4062403	4063671	1.6e-05	-0.338205	39	4.3e-14	1.1e-10	0.10183	0.44004	1857	NM_001317990.1	-	0	0	1	51341	ZBTB7A	hypo	I3H
chr19	4058716	4059922	6.1e-06	-0.210596	52	4.2e-14	4e-11	0.050356	0.26095	5606	NM_001317990.1	-	0	0	1	51341	ZBTB7A	hypo	I3H
chr9	116663423	116664186	5e-05	-0.408227	22	3.1e-13	2.5e-10	0.29355	0.70177	24863	NM_001318042.1	+	0	0	1	114991	ZNF618	hypo	I3H
chr22	31032612	31033094	1e-10	-0.398944	27	4.5e-14	1.2e-15	0.057	0.45594	812	NM_001318370.1	+	1	1	1	339665	SLC35E4	hypo	I3H
chr22	27591118	27591433	0.0001	-0.37395	20	1.6e-12	1.2e-09	0.13243	0.50637	7642	NM_001318392.1	+	0	0	0	105372977	LOC105372977	hypo	I3H
chr6	150610775	150612056	5.8e-05	-0.341522	23	5e-13	2.2e-10	0.14211	0.48363	-77972	NM_001318495.1	+	0	0	0	389434	IYD	hypo	I3H
chr11	72531639	72532989	7.3e-17	-0.419735	66	3.8e-14	3.2e-22	0.10355	0.52329	6190	NM_001318766.1	+	0	1	1	89849	ATG16L2	hypo	I3H
chr6	13350231	13351747	1.8e-09	-0.424483	30	4.1e-14	6.8e-15	0.22088	0.64537	-21417	NM_001318806.1	-	0	0	0	51256	TBC1D7	hypo	I3H
chr18	20910517	20912138	0.00014	-0.382151	43	4.2e-14	1.1e-09	0.13222	0.51437	105796	NM_001318834.1	-	0	0	1	85019	TMEM241	hypo	I3H
chr2	105989602	105992834	0.00036	-0.333836	58	4.3e-14	9.1e-10	0.22697	0.5608	22742	NM_001318899.1	-	0	1	1	2274	FHL2	hypo	I3H
chr6	166944258	166944498	0.00057	-0.577375	12	2.9e-09	2.1e-09	0.16692	0.74429	13681	NM_001318938.1	-	0	0	1	6196	RPS6KA2	hypo	I3H
chr2	9961354	9963970	4.2e-13	-0.479538	52	4.3e-14	1.1e-18	0.27699	0.75653	-19601	NM_001318977.1	+	0	0	0	9014	TAF1B	hypo	I3H
chr2	9951819	9953125	1.3e-09	-0.43765	40	4.7e-14	3.4e-15	0.091712	0.52936	-30446	NM_001318977.1	+	0	0	0	9014	TAF1B	hypo	I3H
chr19	1935997	1936414	0.0008	-0.376125	12	3.7e-09	5.2e-09	0.054375	0.4305	-4747	NM_001319.6	+	0	0	0	1455	CSNK1G2	hypo	I3H
chr11	69191556	69192770	3.7e-07	-0.3822	60	4.3e-14	1.6e-12	0.0567	0.4389	-47669	NM_001319657.1	+	0	0	0	102724265	LOC102724265	hypo	I3H
chr11	69213767	69214433	0.00029	-0.347435	23	1e-13	1.3e-09	0.043739	0.39117	-26006	NM_001319657.1	+	0	0	0	102724265	LOC102724265	hypo	I3H
chr12	107347550	107348944	4.3e-10	-0.328512	42	4.1e-14	1.9e-15	0.090607	0.41912	-556	NM_001319661.1	+	1	0	0	90488	TMEM263	hypo	I3H
chr19	51472801	51473087	0.0002	-0.2975	15	4e-10	1.3e-09	0.0733	0.3708	0	NM_001319948.1	-	1	1	0	5653	KLK6	hypo	I3H
chr14	93042354	93043023	0.00041	-0.428846	13	1.1e-09	2.7e-09	0.141	0.56985	0	NM_001319987.1	+	1	1	1	79890	RIN3	hypo	I3H
chr16	70420294	70421059	2.6e-06	-0.523182	22	5e-14	1.6e-11	0.28986	0.81305	39564	NM_001320525.1	+	0	0	1	55308	DDX19A	hypo	I3H
chr21	43958993	43959828	2.7e-08	-0.457795	22	4.5e-14	4.2e-13	0.14957	0.60736	25032	NM_001320537.1	+	0	1	1	54020	SLC37A1	hypo	I3H
chr21	43983456	43984155	0.00026	-0.497023	22	1.3e-12	4e-09	0.20073	0.69775	49495	NM_001320537.1	+	0	1	1	54020	SLC37A1	hypo	I3H
chr10	123254518	123257983	3.7e-06	-0.32586	57	4.5e-14	1.6e-11	0.26109	0.58695	32846	NM_001320654.1	-	0	1	1	2263	FGFR2	hypo	I3H
chr10	14574987	14575682	7.8e-07	-0.464391	23	5.4e-14	3.4e-12	0.24911	0.7135	-279	NM_001320741.1	-	1	0	1	83641	FAM107B	hypo	I3H
chr17	80989928	80990302	5.1e-07	-0.442114	22	5e-14	3e-12	0.28002	0.72214	19385	NM_001320742.1	-	0	0	1	146712	B3GNTL1	hypo	I3H
chr17	80969748	80970504	5.7e-07	-0.498891	23	4.6e-14	3.3e-12	0.21254	0.71143	-4876	NM_001320743.1	-	0	0	1	146712	B3GNTL1	hypo	I3H
chr17	74020450	74023457	2e-17	-0.395629	70	4.5e-14	1.2e-22	0.090536	0.48616	77	NM_001320747.1	-	1	1	1	2125	EVPL	hypo	I3H
chr13	113667391	113669556	2.2e-05	-0.3037	60	1.9e-12	1.5e-10	0.2228	0.5265	11365	NM_001320815.1	+	0	1	1	23263	MCF2L	hypo	I3H
chr13	113656267	113656572	0.00054	-0.24931	21	2.8e-11	3.5e-09	0.051262	0.30057	241	NM_001320815.1	+	1	1	1	23263	MCF2L	hypo	I3H
chr13	114801124	114801868	9.3e-10	-0.426968	31	4.3e-14	6.1e-15	0.22547	0.65244	41587	NM_001320822.1	-	0	0	1	22821	RASA3	hypo	I3H
chr13	114750844	114751132	0.00048	-0.459188	16	1.2e-10	3.2e-09	0.099406	0.55859	92323	NM_001320822.1	-	0	1	1	22821	RASA3	hypo	I3H
chr10	126802392	126802896	0.00015	-0.386719	16	1.7e-11	6.6e-10	0.16347	0.55019	44792	NM_001321014.1	-	0	0	1	1488	CTBP2	hypo	I3H
chr15	90005319	90007326	4.9e-05	-0.372411	28	1.5e-13	3.3e-10	0.35752	0.72993	32489	NM_001321041.1	-	0	0	0	51458	RHCG	hypo	I3H
chr15	90023362	90026696	3.5e-07	-0.288094	48	4e-14	2.4e-12	0.45656	0.74466	13119	NM_001321041.1	-	0	1	1	51458	RHCG	hypo	I3H
chr15	90032860	90035185	3.6e-08	-0.381045	33	4.7e-14	2.4e-13	0.24688	0.62792	4630	NM_001321041.1	-	0	0	1	51458	RHCG	hypo	I3H
chr10	134444601	134445594	0.00046	-0.365185	27	3.2e-11	2e-09	0.20526	0.57044	-49185	NM_001321042.1	+	0	0	1	3632	INPP5A	hypo	I3H
chr10	134457639	134458696	2.4e-06	-0.324357	49	4.1e-14	1e-11	0.18127	0.50562	-36083	NM_001321042.1	+	0	0	1	3632	INPP5A	hypo	I3H
chr6	103780149	103780643	0.00069	0.401158	19	3.2e-12	2.6e-09	0.64971	0.24855	1526779	NM_001321083.1	-	0	0	0	57531	HACE1	hyper	I3H
chr17	59528979	59529254	0.00011	0.327	31	4.6e-14	6.6e-10	0.46235	0.13535	-525	NM_001321120.1	+	1	0	0	9496	TBX4	hyper	I3H
chrX	48659787	48659829	0.00048	-0.285583	12	2.9e-09	2.1e-09	0.10946	0.39504	5	NM_001321225.1	+	1	1	0	10013	HDAC6	hypo	I3H
chr19	11026270	11026964	2.2e-05	-0.423119	21	7.8e-12	1.4e-10	0.25812	0.68124	12380	NM_001321439.1	-	0	0	1	78992	YIPF2	hypo	I3H
chr2	110274886	110275383	0.00062	-0.401281	16	8.9e-11	1.6e-09	0.056719	0.458	95852	NM_001321513.1	-	0	0	0	151011	SEPTIN10	hypo	I3H
chr1	224372837	224374153	2.4e-10	-0.514138	29	4.1e-14	5.9e-16	0.24341	0.75755	1626	NM_001321542.1	+	0	0	1	8560	DEGS1	hypo	I3H
chr2	164965703	164966533	0.00085	-0.39463	27	4.6e-13	2.1e-09	0.30385	0.69848	-373187	NM_001321825.1	-	0	0	0	55137	FIGN	hypo	I3H
chr10	132099380	132100125	4.5e-17	0.697	38	4.7e-14	1.9e-22	0.90633	0.20933	164709	NM_001321980.1	+	0	0	0	10539	GLRX3	hyper	I3H
chr10	132030486	132031455	0.00031	-0.343191	34	4.6e-14	1.3e-09	0.30254	0.64574	95815	NM_001321980.1	+	0	0	0	10539	GLRX3	hypo	I3H
chr9	135605011	135607426	9.1e-06	-0.3846	40	4.2e-14	4.5e-11	0.28244	0.66704	-59224	NM_001322344.1	-	0	0	1	64794	DDX31	hypo	I3H
chr9	135626439	135626719	5.7e-05	-0.527667	12	2.9e-09	2.8e-10	0.14088	0.66854	-80652	NM_001322344.1	-	0	0	1	64794	DDX31	hypo	I3H
chr8	25105339	25106290	0.00057	-0.344346	26	5.9e-14	2.4e-09	0.14179	0.48613	63103	NM_001322810.1	+	0	0	1	80005	DOCK5	hypo	I3H
chr10	116441016	116444080	1.1e-06	-0.340111	45	4.5e-14	4.7e-12	0.13107	0.47118	335	NM_001322882.1	-	1	1	1	3983	ABLIM1	hypo	I3H
chr10	116299933	116300920	0.00037	-0.476706	17	6.3e-11	1.6e-09	0.15256	0.62926	-13249	NM_001322900.1	-	0	0	1	3983	ABLIM1	hypo	I3H
chr10	125987396	125988822	0.00092	-0.466048	21	3.4e-12	3.9e-09	0.13357	0.59962	118724	NM_001322970.1	-	0	0	0	4942	OAT	hypo	I3H
chr5	174920127	174921972	4.7e-07	-0.370919	37	7.6e-14	1.6e-12	0.14601	0.51693	14628	NM_001322977.1	+	0	0	1	94081	SFXN1	hypo	I3H
chr10	6257275	6258370	1.4e-05	-0.312988	41	4.4e-14	6.1e-11	0.30968	0.62267	12437	NM_001323017.1	+	0	1	1	5209	PFKFB3	hypo	I3H
chr7	3033265	3033808	0.00018	-0.440447	19	1.1e-10	6.8e-10	0.049079	0.48953	49772	NM_001324281.1	-	0	0	1	84433	CARD11	hypo	I3H
chr7	3065862	3068597	6e-06	-0.325927	48	4.6e-14	2.2e-11	0.1567	0.48263	14983	NM_001324281.1	-	0	0	1	84433	CARD11	hypo	I3H
chr1	6654991	6655654	0.00024	-0.44975	14	4.8e-10	5.9e-10	0.13486	0.58461	7305	NM_001324309.1	-	0	1	1	9903	KLHL21	hypo	I3H
chr16	46687627	46687973	0.00016	-0.347684	19	4.2e-11	9.5e-10	0.46418	0.81187	-32314	NM_001324318.1	-	0	0	0	79801	SHCBP1	hypo	I3H
chr16	832366	834382	1.8e-05	-0.292336	70	4.6e-14	1.1e-10	0.12589	0.41823	4002	NM_001324415.1	-	0	0	0	113000	RPUSD1	hypo	I3H
chr11	460468	461035	5.5e-05	-0.399145	31	4.6e-14	2.4e-10	0.12877	0.52792	10190	NM_001329544.1	+	0	0	1	81490	PTDSS2	hypo	I3H
chr19	1496255	1496940	1e-06	-0.340587	46	4.2e-14	6.6e-12	0.093054	0.43364	5253	NM_001329556.1	+	0	1	1	92840	REEP6	hypo	I3H
chr9	131068233	131069784	0.00037	-0.371548	31	8.9e-14	1.8e-09	0.1635	0.53505	14714	NM_001329862.1	-	0	0	0	26995	TRUB2	hypo	I3H
chr14	103537300	103538694	3.4e-11	-0.386455	55	4.6e-14	2.2e-16	0.11565	0.5021	-11853	NM_001330236.1	+	0	0	0	107984640	LBHD2	hypo	I3H
chr1	1279320	1281838	0.00056	-0.26692	69	4e-14	1.4e-09	0.1925	0.45942	2655	NM_001330311.1	-	0	0	1	1855	DVL1	hypo	I3H
chr11	119992999	119996075	3.1e-09	-0.348698	58	4.6e-14	1.4e-14	0.10241	0.45111	3547	NM_001330382.1	-	0	1	1	23650	TRIM29	hypo	I3H
chr11	119880264	119881627	0.00033	-0.378652	23	2.7e-10	1.4e-09	0.14848	0.52713	117995	NM_001330382.1	-	0	0	0	23650	TRIM29	hypo	I3H
chr11	120000232	120006382	1e-19	-0.360127	83	4.1e-14	4.6e-25	0.12412	0.48425	-612	NM_001330382.1	-	1	0	1	23650	TRIM29	hypo	I3H
chr19	15421411	15422537	7.2e-05	-0.458296	27	1.2e-13	4.7e-10	0.2003	0.65859	20818	NM_001330384.1	-	0	0	1	23476	BRD4	hypo	I3H
chr1	33612784	33612991	0.00012	-0.487875	12	2.9e-09	2.9e-10	0.20596	0.69383	29161	NM_001330483.1	-	0	1	0	55223	TRIM62	hypo	I3H
chr8	102448684	102452677	5.1e-08	-0.330765	85	4.4e-14	2.1e-13	0.20062	0.53139	-51990	NM_001330593.1	+	0	0	0	79977	GRHL2	hypo	I3H
chr4	6956577	6957606	0.00082	-0.360818	22	1.5e-13	2.8e-09	0.11355	0.47436	686	NM_001330638.1	+	1	0	1	57533	TBC1D14	hypo	I3H
chr21	45160539	45160966	2.7e-05	-0.450765	17	6.3e-11	4.2e-10	0.099382	0.55015	-299	NM_001331030.1	+	1	0	1	8566	PDXK	hypo	I3H
chr1	205250917	205252764	2.4e-09	-0.438488	40	4.5e-14	6e-15	0.24344	0.68193	24594	NM_001331034.1	+	0	0	0	9911	TMCC2	hypo	I3H
chr1	1245075	1246539	2.2e-09	-0.293108	51	4.4e-14	5.5e-15	0.13735	0.43046	1117	NM_001346116.1	+	0	1	1	126789	PUSL1	hypo	I3H
chr11	82843558	82843952	8e-08	-0.376947	19	1.1e-13	3.5e-13	0.088	0.46495	-24185	NM_001346415.1	+	0	0	0	51585	PCF11	hypo	I3H
chr11	62304682	62306597	1.7e-06	-0.341337	49	4.2e-14	7.6e-12	0.13644	0.47778	6563	NM_001346446.1	-	0	0	1	79026	AHNAK	hypo	I3H
chr21	46540730	46541397	0.00092	-0.423846	13	1.6e-08	1.4e-08	0.20696	0.63081	-31048	NM_001346687.1	+	0	0	1	104	ADARB1	hypo	I3H
chr21	46529439	46530193	7.1e-05	0.45815	20	4.7e-13	1.1e-09	0.71395	0.2558	34475	NM_001346688.1	+	0	0	1	104	ADARB1	hyper	I3H
chr22	39587304	39588270	0.00048	-0.463214	21	2.4e-12	5.6e-09	0.21174	0.67495	-38650	NM_001346744.1	-	0	0	0	23492	CBX7	hypo	I3H
chr17	27505256	27506847	8.4e-10	-0.329929	28	4.3e-14	4.9e-15	0.062411	0.39234	561	NM_001346765.1	-	1	0	1	399687	MYO18A	hypo	I3H
chr6	156717834	156718511	4.6e-12	-0.439047	43	4.3e-14	1.7e-17	0.22652	0.66557	-380478	NM_001346813.1	+	0	0	0	57492	ARID1B	hypo	I3H
chr19	21752169	21752706	0.00027	0.389364	22	2.2e-13	1.8e-09	0.73875	0.34939	63817	NM_001346914.1	+	0	0	0	353088	ZNF429	hyper	I3H
chr14	99356458	99358600	3e-07	-0.3665	39	4.5e-14	1.9e-12	0.18472	0.55122	178510	NM_001346979.1	+	0	0	0	283598	C14orf177	hypo	I3H
chr4	955370	956164	0.00097	-0.332946	37	5.6e-14	3.3e-09	0.11189	0.44484	11185	NM_001347.3	-	0	1	1	1609	DGKQ	hypo	I3H
chrX	48448219	48449564	0.00037	-0.2911	35	2e-13	1.6e-09	0.3419	0.633	-6302	NM_001347219.1	+	0	0	0	64743	WDR13	hypo	I3H
chr6	152527257	152527700	0.00073	-0.370038	13	1.4e-09	2.7e-09	0.13838	0.50842	-20745	NM_001347701.1	-	0	1	1	23345	SYNE1	hypo	I3H
chr16	21059580	21060003	0.00064	-0.409148	27	6.8e-14	3.8e-09	0.13341	0.54256	102126	NM_001347886.1	-	0	0	1	55567	DNAH3	hypo	I3H
chr1	160957271	160958503	0.00096	-0.355842	19	3.2e-11	2.4e-09	0.13653	0.49237	32631	NM_001348091.1	-	0	0	0	50848	F11R	hypo	I3H
chr2	24584312	24585418	1.2e-05	-0.486357	21	1e-13	3e-11	0.18114	0.6675	-916	NM_001348186.1	-	1	0	0	50618	ITSN2	hypo	I3H
chr16	2287937	2289282	0.00048	-0.238378	45	6e-14	2.9e-09	0.15014	0.38852	1471	NM_001374.2	+	0	1	1	1775	DNASE1L2	hypo	I3H
chr19	39327195	39330041	4.4e-18	-0.367653	49	4e-14	2.9e-23	0.11416	0.48182	-4699	NM_001398.2	-	0	1	1	1891	ECH1	hypo	I3H
chr1	109805441	109805900	0.00063	-0.516353	17	1.4e-12	1.6e-09	0.098941	0.61529	12802	NM_001408.2	+	0	1	1	1952	CELSR2	hypo	I3H
chr1	8943983	8944642	3.1e-06	-0.468575	20	2.4e-13	7.8e-12	0.14015	0.60872	-4833	NM_001428.3	-	0	0	0	2023	ENO1	hypo	I3H
chr7	1115692	1116550	7.9e-05	-0.38636	25	4.7e-14	3e-10	0.09202	0.47838	-9893	NM_001505.2	+	0	0	1	2852	GPER1	hypo	I3H
chr16	27560060	27560435	0.00099	-0.304389	18	1.1e-11	5.9e-09	0.095778	0.40017	817	NM_001520.3	-	1	0	1	2975	GTF3C1	hypo	I3H
chr4	3438209	3440637	3.5e-05	-0.297261	69	4.3e-14	1.2e-10	0.21329	0.51055	-3023	NM_001528.3	+	0	0	1	3083	HGFAC	hypo	I3H
chr7	75933778	75937717	1.3e-07	-0.354048	63	4e-14	4.8e-13	0.16888	0.52293	1905	NM_001540.3	+	0	0	0	3315	HSPB1	hypo	I3H
chr5	149897867	149899402	3.1e-06	-0.415354	24	6.7e-14	1.1e-11	0.25104	0.6664	10195	NM_001543.4	+	0	0	1	3340	NDST1	hypo	I3H
chr3	49680040	49680486	9.4e-05	-0.555867	15	3.2e-11	3e-10	0.23333	0.7892	-30949	NM_001640.3	+	0	1	0	327	APEH	hypo	I3H
chr16	87951528	87952478	3.2e-05	-0.395037	27	6.1e-14	1.9e-10	0.13293	0.52796	17635	NM_001739.1	-	0	0	1	763	CA5A	hypo	I3H
chr12	6322122	6326621	8.6e-08	-0.354507	68	4.1e-14	3.7e-13	0.13979	0.4943	12642	NM_001769.3	+	0	0	1	928	CD9	hypo	I3H
chr12	6332800	6335412	5.4e-06	-0.331651	53	5.2e-14	2.3e-11	0.24141	0.57306	23320	NM_001769.3	+	0	1	1	928	CD9	hypo	I3H
chr12	6329128	6332241	5.2e-12	-0.420278	54	4.4e-14	2.3e-17	0.15578	0.57606	19648	NM_001769.3	+	0	0	1	928	CD9	hypo	I3H
chr12	6335781	6338951	4.7e-06	-0.355912	68	4.1e-14	2e-11	0.15047	0.50638	26301	NM_001769.3	+	0	0	1	928	CD9	hypo	I3H
chr19	49841626	49843456	5.5e-14	-0.335401	91	4.2e-14	3.6e-19	0.07733	0.41273	2951	NM_001774.2	+	0	1	1	951	CD37	hypo	I3H
chr7	130013100	130014220	6.4e-06	-0.359097	31	4.4e-14	2.4e-11	0.065806	0.4249	-5992	NM_001868.3	+	0	0	0	1357	CPA1	hypo	I3H
chr1	156671794	156672330	2.1e-07	-0.545	18	3.4e-13	5.2e-13	0.131	0.676	3130	NM_001878.3	-	0	0	1	1382	CRABP2	hypo	I3H
chr1	41389868	41391234	2.5e-06	-0.526109	23	1.9e-12	6.1e-12	0.23802	0.76413	-53737	NM_001905.3	+	0	0	0	1503	CTPS1	hypo	I3H
chr3	52088039	52088615	1.6e-06	-0.3415	27	4.2e-14	4.9e-12	0.10557	0.44707	1847	NM_001947.3	-	0	1	1	1849	DUSP7	hypo	I3H
chr3	52080549	52082979	1.5e-05	-0.33698	51	4.2e-14	4.8e-11	0.11683	0.45381	7483	NM_001947.3	-	0	1	0	1849	DUSP7	hypo	I3H
chr6	12472011	12473699	3.8e-05	-0.40268	25	1.6e-13	1.4e-10	0.19876	0.60144	181484	NM_001955.4	+	0	0	0	1906	EDN1	hypo	I3H
chr1	41948966	41949837	0.00011	-0.384854	24	2.8e-12	2.7e-10	0.085979	0.47083	518	NM_001956.4	-	1	1	1	1907	EDN2	hypo	I3H
chr3	186475264	186476247	5.8e-05	-0.435711	19	4e-12	1.8e-10	0.15311	0.58882	-25114	NM_001967.3	+	0	0	0	1974	EIF4A2	hypo	I3H
chr18	61012866	61014502	0.00013	-0.41063	27	6.1e-14	1e-09	0.15702	0.56765	20005	NM_002035.2	-	0	0	1	2531	KDSR	hypo	I3H
chr2	241334914	241337285	0.00098	-0.369333	39	4.3e-14	2.5e-09	0.23654	0.60587	-37830	NM_002081.2	+	0	0	0	2817	GPC1	hypo	I3H
chr2	241372343	241374148	2.8e-05	-0.279067	45	4.3e-14	7.2e-11	0.13722	0.41629	-967	NM_002081.2	+	1	0	0	2817	GPC1	hypo	I3H
chr2	241380218	241383841	8.2e-15	-0.322336	119	4.9e-14	2.1e-20	0.18046	0.5028	5105	NM_002081.2	+	0	0	1	2817	GPC1	hypo	I3H
chr2	241378419	241379134	9.6e-07	-0.457132	19	1.9e-13	2.4e-12	0.15276	0.60989	3306	NM_002081.2	+	0	0	1	2817	GPC1	hypo	I3H
chr6	42169292	42170667	0.00018	-0.522211	19	6.1e-12	6.8e-10	0.13276	0.65497	-6599	NM_002098.5	-	0	0	0	2979	GUCA1B	hypo	I3H
chr22	35778634	35779521	9.1e-05	-0.500406	16	4.3e-11	1.1e-09	0.20266	0.70306	1576	NM_002133.2	+	0	1	1	3162	HMOX1	hypo	I3H
chr2	121057257	121058557	1.1e-07	-0.421357	28	4.1e-14	2.8e-13	0.11668	0.53804	-45161	NM_002193.3	+	0	0	0	3625	INHBB	hypo	I3H
chr6	33590035	33592803	0.00041	-0.326615	39	6.3e-13	1.5e-09	0.15622	0.48283	881	NM_002224.3	+	1	0	1	3710	ITPR3	hypo	I3H
chr14	105632036	105633040	1.1e-09	-0.399024	41	4.5e-14	7.3e-15	0.11048	0.5095	2122	NM_002226.4	-	0	0	1	3714	JAG2	hypo	I3H
chr17	39930623	39933456	9.5e-14	-0.41052	49	4.5e-14	5.5e-19	0.14069	0.55121	9509	NM_002230.2	-	0	0	1	3728	JUP	hypo	I3H
chr17	39936553	39937497	3.7e-07	-0.500643	28	4e-14	2.1e-12	0.20148	0.70213	5468	NM_002230.2	-	0	0	1	3728	JUP	hypo	I3H
chr17	39938258	39939146	0.00056	-0.525312	16	1.1e-10	3.2e-09	0.088594	0.61391	3819	NM_002230.2	-	0	0	1	3728	JUP	hypo	I3H
chr17	39919218	39919690	2.2e-05	-0.595467	15	2.9e-11	1.3e-10	0.1171	0.71257	23275	NM_002230.2	-	0	1	1	3728	JUP	hypo	I3H
chr17	39927997	39929623	4.2e-05	-0.394976	41	4.7e-14	2.4e-10	0.097159	0.49213	13342	NM_002230.2	-	0	1	1	3728	JUP	hypo	I3H
chr12	53200844	53201895	3.3e-06	-0.380542	24	5.6e-14	1.4e-11	0.36867	0.74921	6006	NM_002272.3	-	0	1	1	3851	KRT4	hypo	I3H
chr12	53269819	53273147	1.5e-06	-0.376344	45	4.3e-14	6.4e-12	0.093789	0.47013	25722	NM_002273.3	-	0	0	0	3856	KRT8	hypo	I3H
chr12	53298082	53298804	0.0001	-0.37763	27	1e-13	4.5e-10	0.039889	0.41752	65	NM_002273.3	-	1	1	1	3856	KRT8	hypo	I3H
chr17	39665562	39668568	9.3e-06	-0.360962	39	4.7e-14	5.4e-11	0.16522	0.52618	-3698	NM_002274.3	-	0	0	0	3860	KRT13	hypo	I3H
chr17	39623034	39624274	0.00053	-0.4339	25	7.3e-14	3e-09	0.14912	0.58302	0	NM_002278.3	-	1	1	1	3882	KRT32	hypo	I3H
chr11	68121691	68122054	0.00077	-0.439167	15	1.7e-10	3.4e-09	0.029933	0.4691	41616	NM_002335.3	+	0	0	1	4041	LRP5	hypo	I3H
chr11	1873839	1874449	5.1e-05	0.32912	25	1.3e-13	2.2e-10	0.49246	0.16334	0	NM_002339.2	+	1	1	1	4046	LSP1	hyper	I3H
chr2	95697898	95702715	6.1e-10	-0.371908	71	4.7e-14	1.5e-15	0.29798	0.66989	6500	NM_002371.3	+	0	0	1	4118	MAL	hypo	I3H
chr19	3826222	3827010	2.1e-05	-0.361883	30	1.7e-13	1.4e-10	0.33475	0.69663	-24413	NM_002378.3	-	0	0	1	4145	MATK	hypo	I3H
chr6	84138474	84138976	9.4e-05	-0.5745	18	5.5e-12	3.5e-10	0.21722	0.79172	1963	NM_002395.5	-	0	0	1	4199	ME1	hypo	I3H
chr11	65374378	65375263	5.9e-11	-0.30898	76	4.4e-14	2.6e-16	0.1153	0.42428	6458	NM_002419.3	-	0	1	1	4296	MAP3K11	hypo	I3H
chr22	28194022	28194425	2e-07	-0.428333	27	4.3e-14	2.3e-12	0.047963	0.4763	3062	NM_002430.2	-	0	1	0	4330	MN1	hypo	I3H
chr22	28151825	28152904	6.7e-08	-0.485783	30	4e-14	7.8e-13	0.23572	0.7215	44583	NM_002430.2	-	0	0	1	4330	MN1	hypo	I3H
chr3	49940147	49940979	2.3e-14	-0.338058	52	4.3e-14	7.4e-20	0.11055	0.44861	92	NM_002447.3	-	1	1	0	4486	MST1R	hypo	I3H
chr11	1221223	1221904	2e-11	-0.332712	40	4.4e-14	8.8e-17	0.057925	0.39064	-22391	NM_002458.2	+	0	1	1	727897	MUC5B	hypo	I3H
chr21	42749720	42749935	0.00089	-0.446929	14	1.6e-10	1.4e-08	0.25143	0.69836	15772	NM_002463.1	+	0	1	1	4600	MX2	hypo	I3H
chr22	36790730	36792731	9.3e-05	-0.312778	27	4.4e-13	1.1e-09	0.1495	0.46228	-6619	NM_002473.5	-	0	0	0	4627	MYH9	hypo	I3H
chr19	13107605	13108499	4.4e-05	-0.283297	32	5.8e-13	2.9e-10	0.10778	0.39108	1023	NM_002501.3	+	0	0	1	4784	NFIX	hypo	I3H
chr19	13108517	13112248	1.7e-18	-0.395927	82	5e-14	1.1e-23	0.22729	0.62322	1935	NM_002501.3	+	0	0	1	4784	NFIX	hypo	I3H
chr19	13115282	13117644	2.6e-05	-0.356122	45	4.2e-14	1.7e-10	0.14294	0.49907	8700	NM_002501.3	+	0	0	1	4784	NFIX	hypo	I3H
chr19	13119206	13120555	1.3e-06	-0.396214	35	4.4e-14	8.8e-12	0.18279	0.579	12624	NM_002501.3	+	0	0	1	4784	NFIX	hypo	I3H
chr19	13113382	13115241	6.8e-11	-0.43896	50	4.6e-14	4.5e-16	0.09959	0.53855	6800	NM_002501.3	+	0	0	1	4784	NFIX	hypo	I3H
chr19	47482472	47483123	0.00045	-0.350333	18	9.6e-12	3e-09	0.11969	0.47003	-39978	NM_002517.3	+	0	0	1	4861	NPAS1	hypo	I3H
chr16	2094796	2095166	0.00053	-0.45525	16	4.1e-09	3.1e-09	0.29459	0.74984	2705	NM_002528.6	-	0	1	1	4913	NTHL1	hypo	I3H
chr7	551343	552975	3e-15	-0.362822	76	4.7e-14	1.1e-20	0.13502	0.49784	6507	NM_002607.5	-	0	1	1	5154	PDGFA	hypo	I3H
chr18	61143168	61144842	4.5e-08	-0.367932	44	4.1e-14	3.6e-13	0.15924	0.52717	0	NM_002639.4	+	1	1	1	5268	SERPINB5	hypo	I3H
chr16	4983290	4984529	4.6e-07	-0.421517	30	4.1e-14	2.7e-12	0.1582	0.57972	2608	NM_002705.4	-	0	0	1	5493	PPL	hypo	I3H
chr16	4981449	4982479	1.9e-05	-0.410826	23	4.6e-14	1.1e-10	0.11802	0.52885	4658	NM_002705.4	-	0	0	1	5493	PPL	hypo	I3H
chr14	102281503	102282302	0.00011	-0.510281	16	6.8e-11	7.3e-10	0.23884	0.74913	5365	NM_002719.3	+	0	0	1	5527	PPP2R5C	hypo	I3H
chr10	94451032	94451992	9.3e-05	0.311527	56	9.2e-14	4e-10	0.59775	0.28622	1353	NM_002729.4	+	0	0	1	3087	HHEX	hyper	I3H
chr15	52318449	52320612	3e-05	-0.443935	31	4.3e-14	2.1e-10	0.21218	0.65611	7040	NM_002748.3	+	0	0	1	5597	MAPK6	hypo	I3H
chr17	74359393	74360115	0.00079	-0.490733	15	3e-10	4.6e-09	0.2167	0.70743	-9164	NM_002766.2	-	0	0	0	5635	PRPSAP1	hypo	I3H
chr16	31141853	31144207	0.00021	-0.283094	48	3.7e-12	1.3e-09	0.20221	0.4853	2877	NM_002773.4	-	0	1	1	5652	PRSS8	hypo	I3H
chr10	124234596	124236267	0.00018	-0.340862	40	9.6e-14	7.6e-10	0.21623	0.55709	13557	NM_002775.4	+	0	0	1	5654	HTRA1	hypo	I3H
chr18	12890119	12890418	0.00084	-0.40815	10	6.3e-08	6.8e-09	0.1009	0.50905	-5786	NM_002828.3	-	0	0	0	5771	PTPN2	hypo	I3H
chr20	25235339	25237615	2.8e-05	-0.381903	31	6.3e-14	2.3e-10	0.22023	0.60213	6635	NM_002862.3	+	0	0	1	5834	PYGB	hypo	I3H
chr20	25230223	25231361	7.5e-05	-0.377974	19	1.8e-12	6.2e-10	0.11437	0.49234	1519	NM_002862.3	+	0	0	1	5834	PYGB	hypo	I3H
chr10	121271191	121271866	1.7e-05	-0.690088	17	2.8e-12	7.1e-11	0.10844	0.79853	24180	NM_002925.3	-	0	0	1	6001	RGS10	hypo	I3H
chr9	137242661	137245280	2.4e-06	-0.29947	67	4.4e-14	1.2e-11	0.34612	0.64559	24354	NM_002957.5	+	0	0	1	6256	RXRA	hypo	I3H
chr9	137219672	137222079	1.1e-07	-0.3545	73	4.2e-14	5.6e-13	0.068548	0.42305	1365	NM_002957.5	+	0	0	1	6256	RXRA	hypo	I3H
chr1	153447979	153449565	2.3e-07	-0.492981	26	4.6e-14	5.6e-13	0.20917	0.70215	-14843	NM_002963.3	-	0	0	0	6278	S100A7	hypo	I3H
chr1	168578017	168579159	0.00079	-0.366979	24	6e-12	2e-09	0.244	0.61098	32308	NM_002995.2	+	0	0	0	6375	XCL1	hypo	I3H
chr2	20410954	20414361	3.1e-09	-0.317343	67	4e-14	7.8e-15	0.15937	0.47672	10567	NM_002997.4	-	0	0	1	6382	SDC1	hypo	I3H
chr2	20388630	20391045	1.2e-05	-0.378645	38	4.5e-14	3.1e-11	0.17922	0.55787	33883	NM_002997.4	-	0	0	0	6382	SDC1	hypo	I3H
chr2	20378453	20380278	7.4e-06	-0.386643	35	4.2e-14	1.9e-11	0.069271	0.45591	44650	NM_002997.4	-	0	0	0	6382	SDC1	hypo	I3H
chr2	20414913	20418023	1.3e-07	-0.34179	62	4.5e-14	3.3e-13	0.1793	0.52109	6905	NM_002997.4	-	0	0	1	6382	SDC1	hypo	I3H
chr2	20418334	20420746	2.2e-07	-0.390633	45	4.3e-14	5.5e-13	0.18142	0.57206	4182	NM_002997.4	-	0	0	1	6382	SDC1	hypo	I3H
chr2	20395163	20399552	1.6e-09	-0.344757	76	4.3e-14	3.9e-15	0.13186	0.47662	25376	NM_002997.4	-	0	0	0	6382	SDC1	hypo	I3H
chr17	80288970	80290534	3.8e-09	-0.361893	61	4.2e-14	2.2e-14	0.15062	0.51252	1388	NM_003004.2	-	0	0	1	6398	SECTM1	hypo	I3H
chr17	80285280	80287031	9.2e-10	-0.406337	43	4.8e-14	5.3e-15	0.14795	0.55429	4891	NM_003004.2	-	0	0	1	6398	SECTM1	hypo	I3H
chr1	2170151	2171451	0.00028	-0.331816	49	4.4e-14	6.9e-10	0.24693	0.57874	10019	NM_003036.3	+	0	0	1	6497	SKI	hypo	I3H
chr3	14493754	14494915	2.4e-06	-0.349338	37	4.6e-14	7.7e-12	0.073324	0.42266	49680	NM_003043.5	+	0	0	1	6533	SLC6A6	hypo	I3H
chr13	30150938	30154623	0.00031	-0.302828	64	4.8e-14	2.1e-09	0.29444	0.59727	15203	NM_003045.4	-	0	0	1	6541	SLC7A1	hypo	I3H
chr8	49835542	49837111	2e-09	-0.370597	31	4.2e-14	8.4e-15	0.091565	0.46216	-1544	NM_003068.4	-	0	0	0	6591	SNAI2	hypo	I3H
chr19	11068017	11068586	5.3e-06	-0.608026	19	1.1e-13	3.5e-11	0.099947	0.70797	-3012	NM_003072.3	+	0	0	0	6597	SMARCA4	hypo	I3H
chr7	5647408	5648793	1e-10	-0.437667	42	4.4e-14	3.8e-16	0.099571	0.53724	14974	NM_003088.3	+	0	0	0	6624	FSCN1	hypo	I3H
chr4	24796177	24797585	4.2e-06	-0.393457	35	4.2e-14	1.5e-11	0.13494	0.5284	0	NM_003102.2	+	1	1	1	6649	SOD3	hypo	I3H
chr11	121314797	121316157	5.1e-05	-0.416652	23	1.5e-12	2.2e-10	0.20765	0.6243	-6755	NM_003105.5	+	0	0	0	6653	SORL1	hypo	I3H
chr3	181440748	181444222	3.3e-19	0.30266	134	3.8e-14	1.1e-24	0.628	0.32534	11038	NM_003106.3	+	0	0	1	6657	SOX2	hyper	I3H
chr1	225933473	225936427	1.8e-05	-0.372657	54	4.2e-14	4.5e-11	0.23679	0.60944	-29088	NM_003133.5	+	0	0	0	6726	SRP9	hypo	I3H
chr6	7237546	7238039	0.00035	-0.515633	15	1e-10	1.3e-09	0.10977	0.6254	75509	NM_003144.4	-	0	0	1	6745	SSR1	hypo	I3H
chr10	30001124	30002661	0.00072	-0.489611	18	1.5e-09	3.1e-09	0.20167	0.69128	22070	NM_003174.3	-	0	0	1	6840	SVIL	hypo	I3H
chr6	35453310	35455315	2.6e-09	-0.365692	78	4.7e-14	9.8e-15	0.082353	0.44804	9547	NM_003214.3	-	0	1	1	7005	TEAD3	hypo	I3H
chr6	169739765	169741279	0.00068	-0.332702	42	4.6e-14	2.5e-09	0.16687	0.49957	-85557	NM_003247.3	-	0	0	0	7058	THBS2	hypo	I3H
chr6	169850986	169852842	4.8e-11	-0.38737	50	4.6e-14	1.8e-16	0.17043	0.5578	-196778	NM_003247.3	-	0	0	0	7058	THBS2	hypo	I3H
chr17	76925595	76926779	0.00027	-0.337227	44	4.4e-14	1.6e-09	0.18722	0.52444	-4124	NM_003255.4	-	0	0	0	7077	TIMP2	hypo	I3H
chr19	10404665	10405467	1.8e-06	0.272529	51	3.9e-14	1.2e-11	0.49233	0.2198	4012	NM_003259.3	+	0	1	1	7087	ICAM5	hyper	I3H
chr4	187016483	187017305	0.00032	-0.45855	20	4.3e-12	1.1e-09	0.21865	0.6772	26176	NM_003265.2	+	0	0	0	7098	TLR3	hypo	I3H
chr21	45400249	45401132	4.2e-05	-0.392919	31	4.4e-14	6.5e-10	0.14755	0.54047	-31074	NM_003274.4	+	0	1	1	7109	TRAPPC10	hypo	I3H
chr5	138905238	138906373	0.00019	-0.328129	31	9.8e-14	6.8e-10	0.072952	0.40108	-34378	NM_003339.2	+	0	0	0	7322	UBE2D2	hypo	I3H
chr17	4299207	4300395	1.2e-05	-0.43681	29	4.7e-14	7e-11	0.17429	0.6111	-29239	NM_003342.4	-	0	0	0	7326	UBE2G1	hypo	I3H
chr9	114609270	114609619	0.00015	-0.551029	17	4.3e-12	7.5e-10	0.30097	0.852	-49427	NM_003358.2	+	0	0	0	7357	UGCG	hypo	I3H
chr16	9096749	9099025	0.00065	-0.453683	30	4.6e-14	3.9e-09	0.1717	0.62538	-39409	NM_003470.2	-	0	0	0	7874	USP7	hypo	I3H
chr14	91743816	91744409	0.00024	-0.427278	18	1.8e-10	1.5e-09	0.13158	0.55886	-23593	NM_003485.3	-	0	1	1	8111	GPR68	hypo	I3H
chr14	91735481	91736350	0.00021	-0.313096	26	7.7e-12	1.4e-09	0.23617	0.54927	-15258	NM_003485.3	-	0	0	0	8111	GPR68	hypo	I3H
chr16	87897291	87898598	7.3e-05	-0.429364	22	4.1e-13	4.4e-10	0.11536	0.54473	4508	NM_003486.6	-	0	0	1	8140	SLC7A5	hypo	I3H
chr16	87899877	87901863	6.2e-09	-0.309927	62	4.3e-14	3.7e-14	0.097621	0.40755	1243	NM_003486.6	-	0	0	1	8140	SLC7A5	hypo	I3H
chr16	87894490	87896625	3.8e-14	-0.410195	59	4.7e-14	2.3e-19	0.16727	0.57747	6481	NM_003486.6	-	0	0	1	8140	SLC7A5	hypo	I3H
chr16	11770052	11771022	4.2e-05	-0.340765	34	4.9e-14	2.5e-10	0.14766	0.48843	7765	NM_003498.5	+	0	1	0	8303	SNN	hypo	I3H
chr4	8428567	8429255	2.7e-05	-0.463432	22	1.1e-13	9.2e-11	0.27168	0.73511	13198	NM_003501.2	-	0	0	1	8310	ACOX3	hypo	I3H
chr4	8395570	8396242	0.00016	-0.40531	21	2.2e-12	5.4e-10	0.14712	0.55243	46211	NM_003501.2	-	0	0	1	8310	ACOX3	hypo	I3H
chr7	90895304	90895956	2.8e-10	-0.299878	45	4.1e-14	1.1e-15	0.075244	0.37512	1523	NM_003505.1	+	0	1	0	8321	FZD1	hypo	I3H
chr7	90895961	90897624	7.3e-05	-0.283706	63	1.4e-11	2.7e-10	0.10354	0.38725	2180	NM_003505.1	+	0	1	0	8321	FZD1	hypo	I3H
chr7	2129360	2131176	7.5e-10	-0.40341	50	4.2e-14	2.8e-15	0.20046	0.60387	141408	NM_003550.2	-	0	0	1	8379	MAD1L1	hypo	I3H
chr22	38549203	38549459	0.00023	-0.3995	13	7.8e-10	2.7e-09	0.085346	0.48485	28303	NM_003560.2	-	0	0	1	8398	PLA2G6	hypo	I3H
chr13	99133122	99136708	9.3e-08	-0.327211	71	4.3e-14	6.1e-13	0.16489	0.49211	37672	NM_003576.4	-	0	1	1	8428	STK24	hypo	I3H
chr11	129277711	129278461	0.00061	-0.395962	13	4.7e-09	2.7e-09	0.354	0.74996	31832	NM_003658.4	+	0	0	1	8538	BARX2	hypo	I3H
chr11	129248910	129251337	0.0005	-0.399571	35	4.7e-14	2.2e-09	0.20287	0.60244	3031	NM_003658.4	+	0	0	1	8538	BARX2	hypo	I3H
chr11	129253592	129254050	0.00022	-0.589077	13	6.2e-10	9.7e-10	0.12665	0.71573	7713	NM_003658.4	+	0	0	1	8538	BARX2	hypo	I3H
chr19	49627835	49629042	3.2e-09	-0.379811	37	4.2e-14	2.1e-14	0.10035	0.48016	5191	NM_003660.3	+	0	0	1	8541	PPFIA3	hypo	I3H
chr21	45205510	45206248	0.00058	-0.499194	18	7e-12	8.9e-09	0.15925	0.65844	-3170	NM_003683.5	+	0	0	0	8568	RRP1	hypo	I3H
chr8	143866002	143868013	3.2e-06	-0.31448	49	4e-14	1.3e-11	0.15865	0.47313	0	NM_003695.2	-	1	1	1	8581	LY6D	hypo	I3H
chr8	143868022	143869534	0.00054	-0.336156	45	4.7e-14	2.3e-09	0.12044	0.4566	-15	NM_003695.2	-	1	0	0	8581	LY6D	hypo	I3H
chr8	143875091	143876092	0.00017	-0.410526	19	1.2e-12	7e-10	0.11226	0.52279	-7084	NM_003695.2	-	0	0	0	8581	LY6D	hypo	I3H
chr8	143864428	143865984	1.6e-11	-0.433237	40	4.1e-14	6.7e-17	0.21985	0.65309	2025	NM_003695.2	-	0	0	0	8581	LY6D	hypo	I3H
chr16	11274581	11275720	1.3e-05	-0.380241	27	9.6e-14	7.7e-11	0.10928	0.48952	74320	NM_003745.1	-	0	1	0	8651	SOCS1	hypo	I3H
chr15	44850298	44850929	6.5e-05	-0.4955	13	7.8e-10	4.4e-10	0.14988	0.64538	21034	NM_003758.3	+	0	0	1	8669	EIF3J	hypo	I3H
chr19	3178911	3179762	1.6e-06	0.26693	57	4.5e-14	1e-11	0.50262	0.23569	177	NM_003775.3	+	1	1	0	8698	S1PR4	hyper	I3H
chr11	70002325	70003270	7.7e-05	-0.406635	26	5.9e-14	3.3e-10	0.12983	0.53646	-45999	NM_003824.3	+	0	1	1	8772	FADD	hypo	I3H
chr19	48013939	48015308	0.00086	-0.36316	25	2.8e-13	5.6e-09	0.14338	0.50654	3208	NM_003827.3	-	0	0	1	8775	NAPA	hypo	I3H
chr2	102803406	102803859	6.9e-05	-0.208875	24	1.2e-12	1.7e-10	0.047104	0.25598	0	NM_003854.2	+	1	1	1	8808	IL1RL2	hypo	I3H
chr9	130700720	130701834	0.00039	-0.3315	37	5.3e-12	1.9e-09	0.15657	0.48807	0	NM_003863.3	-	1	1	0	8818	DPM2	hypo	I3H
chr8	134222997	134224978	0.00016	-0.3576	40	4.5e-14	6.9e-10	0.14539	0.50299	19717	NM_003882.3	+	0	0	1	8840	CCN4	hypo	I3H
chr3	179447013	179449639	5.5e-08	-0.478514	35	4.1e-14	1.7e-13	0.32769	0.8062	76082	NM_003940.2	+	0	1	1	8975	USP13	hypo	I3H
chr12	123325115	123326134	3.8e-05	-0.418429	28	4.5e-14	1.6e-10	0.13084	0.54927	5132	NM_003959.2	+	0	0	1	9026	HIP1R	hypo	I3H
chr9	35792409	35792612	1.6e-05	-0.497269	13	6.2e-10	7.9e-11	0.10458	0.60185	5	NM_003995.3	+	1	1	0	4882	NPR2	hypo	I3H
chr13	20763625	20765735	1.5e-09	-0.434132	34	4.5e-14	9.6e-15	0.1275	0.56163	1380	NM_004004.5	-	0	1	1	2706	GJB2	hypo	I3H
chr13	20760029	20761013	0.0003	-0.48725	12	3.3e-09	2e-09	0.24967	0.73692	6102	NM_004004.5	-	0	0	0	2706	GJB2	hypo	I3H
chr10	133782988	133783511	0.00032	-0.377587	23	9.8e-12	1.4e-09	0.42498	0.80257	12007	NM_004052.3	-	0	0	1	664	BNIP3	hypo	I3H
chr17	80057556	80058598	8.2e-08	-0.351474	38	4.6e-14	4.8e-13	0.13284	0.48432	-1451	NM_004104.4	-	0	0	0	2194	FASN	hypo	I3H
chr20	30432900	30433874	0.00016	-0.298768	41	5.3e-14	1.3e-09	0.13002	0.42879	0	NM_004118.3	-	1	1	0	2307	FOXS1	hypo	I3H
chr5	137944672	137946409	0.00012	-0.337422	32	1.3e-13	4.3e-10	0.12577	0.46319	-33355	NM_004134.6	-	0	0	0	3313	HSPA9	hypo	I3H
chr19	14663124	14664578	5.9e-12	-0.434846	52	4.3e-14	3.9e-17	0.24033	0.67517	18312	NM_004146.5	-	0	0	1	4713	NDUFB7	hypo	I3H
chr19	14665075	14667203	4.1e-06	-0.438333	36	4e-14	2.7e-11	0.18715	0.62549	15687	NM_004146.5	-	0	0	1	4713	NDUFB7	hypo	I3H
chr19	14668140	14669679	2.2e-05	-0.367946	37	4e-14	1.4e-10	0.30793	0.67588	13211	NM_004146.5	-	0	0	1	4713	NDUFB7	hypo	I3H
chr5	522272	522645	0.00042	-0.480281	16	7.4e-11	1.5e-09	0.14697	0.62725	1905	NM_004174.3	-	0	0	1	6550	SLC9A3	hypo	I3H
chr17	17772379	17774280	0.00013	-0.354859	32	8.3e-14	7.6e-10	0.25828	0.61314	-32055	NM_004176.4	-	0	1	1	6720	SREBF1	hypo	I3H
chr17	17779103	17781953	1.4e-05	-0.364419	37	3.5e-13	7.9e-11	0.17249	0.53691	-38779	NM_004176.4	-	0	0	1	6720	SREBF1	hypo	I3H
chr16	2048435	2048830	4.5e-08	-0.602405	21	4.6e-14	2.7e-13	0.15976	0.76217	8491	NM_004209.5	+	0	1	1	9143	SYNGR3	hypo	I3H
chr9	110247450	110249320	4.5e-07	-0.455964	28	4.3e-14	2.2e-12	0.070054	0.52602	2682	NM_004235.5	-	0	1	1	9314	KLF4	hypo	I3H
chr19	17504647	17504950	6.8e-08	-0.4148	30	4.7e-14	4.5e-13	0.0777	0.4925	11508	NM_004335.3	-	0	0	0	684	BST2	hypo	I3H
chr1	25257673	25258568	4.8e-06	-0.312341	66	4.6e-14	1.2e-11	0.12258	0.43492	-904	NM_004350.2	-	1	0	1	864	RUNX3	hypo	I3H
chr6	7547380	7549147	2.3e-06	-0.409058	26	4.7e-14	8.7e-12	0.10296	0.51202	5574	NM_004415.3	+	0	0	1	1832	DSP	hypo	I3H
chr6	7556337	7557867	4.1e-07	-0.53086	25	4.6e-14	1.5e-12	0.24526	0.77612	14531	NM_004415.3	+	0	0	1	1832	DSP	hypo	I3H
chr6	7545543	7546949	1.6e-05	-0.402357	21	6.6e-14	6e-11	0.093643	0.496	3737	NM_004415.3	+	0	0	1	1832	DSP	hypo	I3H
chr6	7551629	7552795	2e-06	-0.511722	18	3.9e-13	7.4e-12	0.11219	0.62392	9823	NM_004415.3	+	0	0	1	1832	DSP	hypo	I3H
chr11	1552042	1553987	7.4e-14	-0.390615	52	4.5e-14	3.2e-19	0.16013	0.55075	39164	NM_004420.2	-	0	0	0	1850	DUSP8	hypo	I3H
chr16	2274361	2275152	6.6e-07	-0.335029	34	5.8e-14	4e-12	0.225	0.56003	874	NM_004424.4	+	1	0	1	1877	E4F1	hypo	I3H
chr1	16471695	16472684	0.00037	-0.317816	38	4.5e-14	9.2e-10	0.044197	0.36201	9921	NM_004431.4	-	0	0	1	1969	EPHA2	hypo	I3H
chr14	100223778	100225096	3.4e-05	-0.398522	23	5.1e-14	2.2e-10	0.090587	0.48911	-34649	NM_004434.2	+	0	0	0	2009	EML1	hypo	I3H
chr6	93433481	93433644	0.00026	-0.4695	13	6.2e-10	9.9e-10	0.45292	0.92242	695657	NM_004440.3	-	0	0	0	2045	EPHA7	hypo	I3H
chr3	184280488	184281675	8.5e-08	-0.38311	50	4.1e-14	2.7e-13	0.05091	0.43402	903	NM_004443.3	+	1	0	1	2049	EPHB3	hypo	I3H
chr17	80450450	80451852	0.00036	-0.393827	26	7.5e-13	2.1e-09	0.14356	0.53738	-25742	NM_004514.3	+	0	0	0	3607	FOXK2	hypo	I3H
chr17	80447763	80447913	0.00016	-0.705423	13	6.2e-10	9.3e-10	0.085692	0.79112	-29681	NM_004514.3	+	0	0	0	3607	FOXK2	hypo	I3H
chr17	80487190	80488164	1.6e-05	-0.419167	24	4.6e-14	9.4e-11	0.10188	0.52104	9598	NM_004514.3	+	0	0	1	3607	FOXK2	hypo	I3H
chr20	62772934	62773132	0.00082	-0.53035	10	6.3e-08	6.7e-09	0.2299	0.76025	-22695	NM_004535.2	+	0	0	0	4661	MYT1	hypo	I3H
chr12	132039699	132040707	7.6e-08	-0.418804	28	4.3e-14	3.3e-13	0.12095	0.53975	-154925	NM_004592.3	+	0	0	0	6433	SFSWAP	hypo	I3H
chr14	23783114	23783401	4.8e-05	-0.3485	16	4.3e-11	3.1e-10	0.55969	0.90819	-5996	NM_004643.3	+	0	0	1	8106	PABPN1	hypo	I3H
chr21	45585461	45586844	6.8e-05	-0.34362	46	5.4e-14	1e-09	0.15777	0.50139	31969	NM_004649.7	+	0	0	0	8209	GATD3A	hypo	I3H
chr2	129131214	129133366	0.00075	-0.3048	45	7.2e-10	1.9e-09	0.087889	0.39269	-55044	NM_004807.2	-	0	0	0	9394	HS6ST1	hypo	I3H
chr2	129125985	129127405	5.7e-07	-0.37907	43	4.2e-14	1.4e-12	0.10969	0.48876	-49815	NM_004807.2	-	0	0	0	9394	HS6ST1	hypo	I3H
chr19	39150706	39153334	3.8e-05	-0.331736	55	4.5e-14	2.5e-10	0.22092	0.55265	12452	NM_004924.5	+	0	0	1	81	ACTN4	hypo	I3H
chr9	33442355	33445716	3.5e-05	-0.329729	59	4.6e-14	1.7e-10	0.20876	0.53849	1916	NM_004925.4	-	0	1	1	360	AQP3	hypo	I3H
chr9	33435764	33437214	0.00041	-0.437897	29	6.8e-14	2e-09	0.16572	0.60362	10418	NM_004925.4	-	0	0	0	360	AQP3	hypo	I3H
chr12	14859484	14861761	2.9e-11	-0.346991	55	4.4e-14	1.3e-16	0.25079	0.59778	-9966	NM_004963.3	-	0	0	0	2984	GUCY2C	hypo	I3H
chr1	110771079	110772337	6.6e-07	-0.368311	37	4.2e-14	1.6e-12	0.10032	0.46864	17745	NM_004978.4	+	0	0	1	3749	KCNC4	hypo	I3H
chr21	38156805	38157693	0.00044	-0.432353	17	3.3e-12	6.8e-09	0.093559	0.52591	85374	NM_005069.4	+	0	0	1	6493	SIM2	hypo	I3H
chr21	38139203	38139774	0.00099	-0.563964	14	3.1e-10	1.5e-08	0.21179	0.77575	67772	NM_005069.4	+	0	1	1	6493	SIM2	hypo	I3H
chr1	941722	943064	3.4e-11	-0.424539	51	4.6e-14	8.3e-17	0.099608	0.52415	-5783	NM_005101.3	+	0	0	0	9636	ISG15	hypo	I3H
chr21	37562851	37566517	1.4e-05	-0.370858	53	4.3e-14	2.1e-10	0.29377	0.66463	26014	NM_005128.3	+	0	0	1	9980	DOP1B	hypo	I3H
chr11	66614020	66614776	0.00071	-0.5955	14	2e-10	3.1e-09	0.19486	0.79036	3139	NM_005133.2	+	0	0	0	9986	RCE1	hypo	I3H
chr11	2277077	2279000	1.2e-08	-0.36469	58	4.4e-14	5.4e-14	0.11067	0.47536	13183	NM_005170.2	-	0	0	0	430	ASCL2	hypo	I3H
chr10	5567122	5567372	2.7e-05	-0.274875	28	7.4e-14	1.1e-10	0.057768	0.33264	272	NM_005185.3	+	1	1	1	810	CALML3	hypo	I3H
chr8	48581702	48582390	0.00025	-0.454615	13	7.8e-10	1.1e-09	0.079385	0.534	68337	NM_005195.3	-	0	0	1	1052	CEBPD	hypo	I3H
chr3	122046957	122048929	1.9e-10	-0.542056	36	4.1e-14	6e-16	0.26054	0.8026	2948	NM_005213.3	+	0	0	1	1475	CSTA	hypo	I3H
chr3	122061355	122062579	0.00077	-0.573577	13	6.2e-10	2.4e-09	0.25085	0.82442	17346	NM_005213.3	+	0	0	0	1475	CSTA	hypo	I3H
chr17	48065800	48067082	0.00089	-0.4016	25	2e-13	5.2e-09	0.21934	0.62094	5507	NM_005220.2	-	0	0	0	1747	DLX3	hypo	I3H
chr7	96650598	96651211	2.3e-05	0.317739	44	4.2e-14	8.7e-11	0.54253	0.2248	2933	NM_005221.5	-	0	0	1	1749	DLX5	hyper	I3H
chr7	96648008	96650231	0.00093	0.364221	34	4.4e-14	3.5e-09	0.66262	0.2984	3913	NM_005221.5	-	0	1	0	1749	DLX5	hyper	I3H
chr7	96636287	96637152	1.7e-05	0.351789	38	4.2e-14	6.2e-11	0.60757	0.25578	999	NM_005222.3	+	1	1	1	1750	DLX6	hyper	I3H
chr5	76107481	76107762	9.8e-05	-0.402313	16	1.6e-11	3.4e-10	0.088969	0.49128	-7040	NM_005242.5	+	0	0	0	2150	F2RL1	hypo	I3H
chr19	35940424	35941217	7.3e-06	-0.406729	35	4.4e-14	4.8e-11	0.20459	0.61131	0	NM_005306.2	+	1	1	0	2867	FFAR2	hypo	I3H
chr19	35925017	35925820	0.00037	-0.338684	19	1.5e-08	2.4e-09	0.25084	0.58953	-14797	NM_005306.2	+	0	0	0	2867	FFAR2	hypo	I3H
chr8	145726698	145729719	2.5e-11	-0.340506	83	4.5e-14	1.1e-16	0.12452	0.46502	0	NM_005309.2	+	1	1	1	2875	GPT	hypo	I3H
chrX	11129444	11129548	6.9e-05	-0.2603	15	2.9e-11	3e-10	0.051667	0.31197	40	NM_005333.4	+	1	1	1	3052	HCCS	hypo	I3H
chr1	6646726	6648845	4.3e-05	-0.277289	45	4.6e-14	1.1e-10	0.14361	0.4209	6677	NM_005341.3	+	0	1	1	3104	ZBTB48	hypo	I3H
chr16	79692157	79694601	0.00091	-0.329222	45	6.2e-14	5.5e-09	0.15791	0.48713	-57536	NM_005360.4	-	0	0	0	4094	MAF	hypo	I3H
chr10	93389687	93390896	4.4e-05	-0.498562	24	8.2e-14	1.9e-10	0.26248	0.76104	1963	NM_005398.6	-	0	1	1	5507	PPP1R3C	hypo	I3H
chr19	6828109	6829026	0.00037	-0.340906	32	3e-13	2.4e-09	0.2582	0.59911	55432	NM_005428.3	+	0	1	1	7409	VAV1	hypo	I3H
chr20	39320778	39322193	8.8e-07	0.276218	62	4e-14	7.2e-12	0.54607	0.26985	-2899	NM_005461.4	-	0	0	0	9935	MAFB	hyper	I3H
chr19	891531	892258	0.00036	-0.308	46	6.5e-14	2.3e-09	0.093163	0.40116	961	NM_005481.2	-	1	0	1	10025	MED16	hypo	I3H
chr7	157110397	157110832	8.2e-07	-0.3697	20	2.3e-13	3.1e-12	0.04635	0.41605	-18878	NM_005494.2	+	0	0	0	10049	DNAJB6	hypo	I3H
chr7	157084552	157086737	7.9e-07	-0.303619	80	4.4e-14	3e-12	0.1699	0.47352	-42973	NM_005494.2	+	0	0	0	10049	DNAJB6	hypo	I3H
chr12	125318237	125318772	7.8e-09	-0.602325	20	5.8e-14	3.4e-14	0.20947	0.8118	29748	NM_005505.4	-	0	0	1	949	SCARB1	hypo	I3H
chr10	134384261	134385313	0.00027	-0.312676	34	2.9e-12	1.1e-09	0.13906	0.45174	32980	NM_005539.4	+	0	0	1	3632	INPP5A	hypo	I3H
chr2	227659857	227660837	0.00096	-0.376617	30	6.7e-14	2.4e-09	0.1367	0.51332	2670	NM_005544.2	-	0	1	0	3667	IRS1	hypo	I3H
chr2	227662363	227662845	5.7e-13	-0.451047	32	4.2e-14	1.4e-18	0.044281	0.49533	662	NM_005544.2	-	1	1	0	3667	IRS1	hypo	I3H
chr2	227660877	227662288	0.00019	-0.278064	55	5.6e-14	4.9e-10	0.14684	0.4249	1219	NM_005544.2	-	0	1	0	3667	IRS1	hypo	I3H
chr12	52643982	52644508	4.6e-06	0.3495	36	4.5e-14	2e-11	0.58533	0.23583	17030	NM_005556.3	+	0	0	0	3855	KRT7	hyper	I3H
chr1	201364608	201365510	0.00064	-0.447882	17	4.3e-10	1.6e-09	0.13456	0.58244	3160	NM_005558.3	-	0	0	1	3898	LAD1	hypo	I3H
chr20	60935777	60937763	0.00047	-0.286366	67	4.4e-14	3.9e-09	0.16057	0.44694	4606	NM_005560.4	-	0	1	1	3911	LAMA5	hypo	I3H
chr17	76973276	76976357	0.00024	-0.295454	76	4.3e-14	1.4e-09	0.19034	0.4858	0	NM_005567.3	-	1	1	1	3959	LGALS3BP	hypo	I3H
chr9	14344994	14346085	0.00066	0.330529	34	2.3e-12	3.2e-09	0.63201	0.30149	-30950	NM_005596.3	-	0	0	1	4781	NFIB	hyper	I3H
chr8	143761100	143762206	0.00055	-0.304481	26	3.5e-10	2.3e-09	0.087962	0.39244	0	NM_005672.4	+	1	1	1	8000	PSCA	hypo	I3H
chr16	57652791	57657778	9.5e-11	-0.293923	104	4e-14	5.7e-16	0.11651	0.41043	0	NM_005682.6	+	1	1	1	9289	ADGRG1	hypo	I3H
chr2	235376862	235377755	0.00023	-0.461857	14	1.3e-10	5.9e-10	0.11707	0.57893	27939	NM_005737.3	-	0	0	0	10123	ARL4C	hypo	I3H
chr12	7145499	7146148	0.00049	-0.31675	28	4.2e-13	2.1e-09	0.5245	0.84125	-19658	NM_005768.5	-	0	0	0	10162	LPCAT3	hypo	I3H
chr3	195639366	195640619	0.00015	-0.46934	25	4.5e-14	4.9e-10	0.12968	0.59902	-3487	NM_005781.4	-	0	1	0	10188	TNK2	hypo	I3H
chr5	64235463	64236333	2.2e-06	-0.479175	20	3.9e-13	7.5e-12	0.1723	0.65147	170720	NM_005869.3	+	0	0	1	10283	CWC27	hypo	I3H
chr16	57773453	57774769	9.2e-09	-0.320129	35	4.1e-14	5.5e-14	0.10039	0.42051	3795	NM_005886.2	+	0	0	1	10300	KATNB1	hypo	I3H
chr19	6268996	6269414	0.00081	-0.351889	18	1.5e-10	5.4e-09	0.11372	0.46561	10546	NM_005934.3	-	0	0	1	4298	MLLT1	hypo	I3H
chr1	38337079	38337902	0.00089	-0.388325	20	7e-13	2.2e-09	0.3767	0.76502	-11788	NM_005955.2	-	0	0	1	4520	MTF1	hypo	I3H
chr20	62168074	62168579	0.00026	-0.384808	26	5.2e-14	2.1e-09	0.064115	0.44892	145	NM_005975.3	-	1	1	1	5753	PTK6	hypo	I3H
chr20	62165070	62167025	1.9e-20	-0.326962	91	4.8e-14	1.6e-25	0.046714	0.37368	1699	NM_005975.3	-	0	1	1	5753	PTK6	hypo	I3H
chr20	62167569	62168070	3.5e-05	-0.241958	24	5.1e-12	2.9e-10	0.088625	0.33058	654	NM_005975.3	-	1	0	1	5753	PTK6	hypo	I3H
chr14	61122179	61123313	2.4e-06	0.272278	45	4.1e-14	1.5e-11	0.4818	0.20952	-6025	NM_005982.3	-	0	0	0	6495	SIX1	hyper	I3H
chr17	80745467	80748240	1.3e-16	-0.392921	70	3.7e-14	7.3e-22	0.16088	0.5538	35529	NM_005993.4	+	0	0	1	6904	TBCD	hypo	I3H
chr12	115137014	115138891	1.6e-15	0.319128	82	4.9e-14	7e-21	0.58993	0.2708	-15046	NM_005996.3	-	0	0	0	6926	TBX3	hyper	I3H
chr12	115134490	115135497	0.00035	0.331857	35	4.5e-14	1.5e-09	0.56334	0.23149	-12522	NM_005996.3	-	0	0	0	6926	TBX3	hyper	I3H
chr12	115172903	115173722	1.2e-10	0.454149	37	4.4e-14	5e-16	0.70672	0.25257	-50935	NM_005996.3	-	0	0	0	6926	TBX3	hyper	I3H
chr4	6281819	6282787	0.0004	-0.406239	23	8.4e-14	1.4e-09	0.1363	0.54254	10244	NM_006005.3	+	0	0	1	7466	WFS1	hypo	I3H
chr17	13679305	13680973	2.9e-05	-0.4865	19	7.1e-12	1.7e-10	0.092763	0.57926	-174047	NM_006042.2	-	0	0	0	9955	HS3ST3A1	hypo	I3H
chr7	75409574	75411162	8.9e-09	-0.4378	25	4.6e-14	3.3e-14	0.1322	0.57	7903	NM_006072.4	-	0	0	1	10344	CCL26	hypo	I3H
chr7	75414168	75415308	0.00085	-0.448147	17	9.4e-11	3.2e-09	0.1455	0.59365	3757	NM_006072.4	-	0	0	1	10344	CCL26	hypo	I3H
chr1	27189750	27190423	1.8e-08	-0.338695	41	4.4e-14	4.4e-14	0.059817	0.39851	119	NM_006142.3	+	1	1	0	2810	SFN	hypo	I3H
chr14	37227634	37229448	2.8e-07	-0.41952	25	2.2e-13	1.8e-12	0.21358	0.6331	100863	NM_006194.3	+	0	0	1	5083	PAX9	hypo	I3H
chr14	37123064	37124219	0.00052	0.27861	41	4.7e-14	3.3e-09	0.49607	0.21746	-2554	NM_006194.3	+	0	0	0	5083	PAX9	hyper	I3H
chr14	95009292	95010780	1.6e-05	-0.369444	27	7e-14	1e-10	0.11839	0.48783	-16977	NM_006215.3	+	0	0	0	5267	SERPINA4	hypo	I3H
chr17	1454071	1454684	4.7e-08	-0.424148	27	4.2e-14	2.7e-13	0.16428	0.58843	11427	NM_006224.3	-	0	0	1	5306	PITPNA	hypo	I3H
chr9	135992068	135992890	0.00027	-0.364184	19	2.6e-11	1.3e-09	0.10087	0.46505	3748	NM_006266.3	-	0	0	1	5900	RALGDS	hypo	I3H
chr17	79016556	79018689	2.5e-10	-0.347612	76	4e-14	1.4e-15	0.11382	0.46143	7611	NM_006340.2	+	0	0	1	10458	BAIAP2	hypo	I3H
chr17	79011001	79012550	1.1e-05	-0.336509	54	4.6e-14	6.5e-11	0.15242	0.48893	2056	NM_006340.2	+	0	0	1	10458	BAIAP2	hypo	I3H
chr17	79038901	79040340	1e-05	-0.334485	34	4.7e-14	6e-11	0.082235	0.41672	29956	NM_006340.2	+	0	0	1	10458	BAIAP2	hypo	I3H
chr17	15551881	15553331	0.00097	-0.48328	25	1.7e-13	5.6e-09	0.15172	0.635	-28864	NM_006382.3	-	0	0	1	374286	CDRT1	hypo	I3H
chr17	15550531	15551432	2.7e-06	-0.468452	21	7.4e-14	1.6e-11	0.17436	0.64281	-27514	NM_006382.3	-	0	0	1	374286	CDRT1	hypo	I3H
chr17	74577458	74578546	0.00011	-0.39455	20	2.7e-12	6.4e-10	0.16625	0.5608	3600	NM_006456.2	-	0	0	1	10610	ST6GALNAC2	hypo	I3H
chr22	45932272	45933113	7.1e-05	-0.420045	22	2.4e-13	8.3e-10	0.11961	0.53966	33555	NM_006486.2	+	0	0	1	2192	FBLN1	hypo	I3H
chr22	45928854	45929004	0.00059	-0.39505	10	6.3e-08	6.8e-09	0.11615	0.5112	30137	NM_006486.2	+	0	1	1	2192	FBLN1	hypo	I3H
chr1	43473470	43473823	0.00056	-0.430059	17	5.5e-12	1.4e-09	0.13003	0.56009	-48624	NM_006516.2	-	0	0	0	6513	SLC2A1	hypo	I3H
chr5	1119479	1119736	0.00059	-0.72775	12	2.9e-09	2.1e-09	0.069417	0.79717	-7308	NM_006598.2	-	0	0	0	10723	SLC12A7	hypo	I3H
chr17	75316983	75318328	0.00035	-0.232787	40	8.1e-14	2e-09	0.12065	0.35344	1388	NM_006640.4	+	0	0	1	10801	SEPTIN9	hypo	I3H
chr13	31684868	31685372	2.5e-05	-0.468	17	5e-12	1.6e-10	0.19668	0.66468	50787	NM_006644.3	-	0	0	0	10808	HSPH1	hypo	I3H
chr21	47560126	47560807	9.4e-06	-0.383339	28	4.4e-14	1.4e-10	0.12609	0.50943	14675	NM_006657.2	-	0	0	1	10841	FTCD	hypo	I3H
chr7	27149771	27150845	1.9e-11	-0.289155	58	4e-14	6.9e-17	0.067397	0.35655	-7378	NM_006735.3	-	0	1	1	3199	HOXA2	hypo	I3H
chr7	27141996	27144084	8.3e-10	0.315593	75	4.2e-14	3.1e-15	0.65599	0.3404	0	NM_006735.3	-	1	1	0	3199	HOXA2	hyper	I3H
chr12	120538444	120538739	3.5e-05	-0.422187	16	1.4e-11	1.5e-10	0.0695	0.49169	15905	NM_006861.6	-	0	0	1	11021	RAB35	hypo	I3H
chr1	206758169	206761582	0.00068	-0.302681	47	4.7e-14	1.7e-09	0.21766	0.52034	24323	NM_006893.2	-	0	1	1	1939	EIF2D	hypo	I3H
chr1	170640024	170640693	3.2e-06	0.252875	28	4.8e-14	7.9e-12	0.35957	0.1067	6713	NM_006902.4	+	0	0	1	5396	PRRX1	hyper	I3H
chr1	170637424	170637728	1.7e-07	0.231386	22	4.7e-14	4.3e-13	0.27789	0.0465	4113	NM_006902.4	+	0	0	1	5396	PRRX1	hyper	I3H
chr16	24587345	24588886	0.00012	-0.446519	26	8.1e-14	7.4e-10	0.26721	0.71373	36439	NM_006910.4	+	0	0	0	5930	RBBP6	hypo	I3H
chr17	7491102	7492565	1.3e-12	-0.370435	46	4e-14	7.6e-18	0.056174	0.42661	924	NM_006942.1	-	1	1	1	6665	SOX15	hypo	I3H
chr2	234933271	234933656	0.00054	-0.464333	18	2e-12	1.4e-09	0.20211	0.66644	-25690	NM_006944.2	+	0	0	0	6694	SPP2	hypo	I3H
chr11	66484863	66487018	5.3e-06	-0.328347	62	4.2e-14	2.3e-11	0.10674	0.43509	1853	NM_006946.2	-	0	0	1	6712	SPTBN2	hypo	I3H
chr20	60880916	60881846	1.1e-08	-0.328271	35	4.3e-14	9e-14	0.14627	0.47454	2966	NM_007002.3	+	0	1	1	11047	ADRM1	hypo	I3H
chr20	60879229	60879855	9.6e-05	-0.365179	28	1.5e-11	7.9e-10	0.12655	0.49173	1279	NM_007002.3	+	0	1	1	11047	ADRM1	hypo	I3H
chr20	60880728	60880901	0.00012	-0.513154	13	7.8e-10	9.6e-10	0.15004	0.66319	2778	NM_007002.3	+	0	0	1	11047	ADRM1	hypo	I3H
chr20	60891709	60892812	1.2e-08	-0.32586	50	4.5e-14	9.9e-14	0.1869	0.51276	13759	NM_007002.3	+	0	1	1	11047	ADRM1	hypo	I3H
chr20	60884866	60886014	0.00079	-0.3232	35	1.7e-12	6.5e-09	0.32104	0.64424	6916	NM_007002.3	+	0	1	1	11047	ADRM1	hypo	I3H
chr20	60883175	60884473	0.0004	-0.346922	45	4.6e-14	3.3e-09	0.27963	0.62656	5225	NM_007002.3	+	0	1	1	11047	ADRM1	hypo	I3H
chr5	663705	664928	1.3e-05	-0.341755	51	4.1e-14	4.5e-11	0.15032	0.49208	28583	NM_007030.2	-	0	1	0	11076	TPPP	hypo	I3H
chr5	673716	674971	3.5e-05	-0.311378	37	4.4e-14	1.2e-10	0.1393	0.45068	18540	NM_007030.2	-	0	0	1	11076	TPPP	hypo	I3H
chr14	88954169	88955636	5.5e-07	-0.422304	28	4.6e-14	3.6e-12	0.13564	0.55795	65488	NM_007039.3	-	0	0	1	11099	PTPN21	hypo	I3H
chr9	130179785	130181004	7.4e-05	-0.371157	35	4.3e-14	3.6e-10	0.2332	0.60436	-5649	NM_007135.2	+	0	0	0	7633	ZNF79	hypo	I3H
chr9	130183880	130185301	5.5e-05	-0.48416	25	2.8e-13	2.7e-10	0.2558	0.73996	-1352	NM_007135.2	+	0	0	0	7633	ZNF79	hypo	I3H
chrX	47699357	47700919	0.00033	-0.36545	30	4.6e-14	1.5e-09	0.39402	0.75947	3058	NM_007137.3	+	0	0	1	347344	ZNF81	hypo	I3H
chr12	130701143	130702207	1.8e-06	-0.545261	23	4.4e-14	7.7e-12	0.17015	0.71541	54141	NM_007197.3	+	0	0	0	11211	FZD10	hypo	I3H
chr12	51794861	51795365	1.8e-05	-0.466053	19	7e-13	7.9e-11	0.27479	0.74084	-9662	NM_007210.3	-	0	0	1	11226	GALNT6	hypo	I3H
chr9	33748859	33749418	0.00022	0.388262	21	7.2e-13	1.1e-09	0.74169	0.35343	-1046	NM_007343.3	+	0	0	0	5646	PRSS3	hyper	I3H
chr11	64091716	64093225	0.00072	-0.362032	31	4.6e-14	3.1e-09	0.20153	0.56356	6158	NM_012094.4	+	0	0	0	25824	PRDX5	hypo	I3H
chr11	120006804	120008097	7.7e-05	-0.414978	23	9.6e-14	3.3e-10	0.075957	0.49093	767	NM_012101.3	-	1	1	1	23650	TRIM29	hypo	I3H
chr6	3825436	3827006	0.00041	-0.372697	33	4.7e-14	1.5e-09	0.06703	0.43973	-22594	NM_012135.2	+	0	0	0	26240	FAM50B	hypo	I3H
chr15	60285422	60285751	0.00021	-0.36646	25	9.6e-13	1.4e-09	0.1659	0.53236	-10670	NM_012182.2	+	0	0	0	27023	FOXB1	hypo	I3H
chr2	43083463	43084297	0.00043	-0.412385	26	4.7e-14	1.1e-09	0.17427	0.58665	-63713	NM_012205.2	-	0	0	0	23498	HAAO	hypo	I3H
chr18	77635863	77637035	3e-09	-0.38249	52	4.1e-14	2.4e-14	0.11722	0.49971	12197	NM_012283.1	+	0	0	1	26251	KCNG2	hypo	I3H
chr12	53666842	53668852	2.9e-15	-0.51215	40	4.5e-14	1.3e-20	0.20051	0.71266	4761	NM_012291.4	+	0	1	1	9700	ESPL1	hypo	I3H
chr22	51051856	51052391	0.00011	-0.422368	19	1.8e-12	1.3e-09	0.16524	0.58761	12744	NM_012324.4	+	0	0	0	23542	MAPK8IP2	hypo	I3H
chr1	201434948	201436725	0.00053	-0.427043	23	7e-14	1.3e-09	0.12854	0.55559	1575	NM_012396.4	-	0	1	1	23612	PHLDA3	hypo	I3H
chr22	50743377	50744385	2.2e-06	-0.28603	33	4.1e-14	2.6e-11	0.05003	0.33606	1617	NM_012401.3	-	0	0	1	23654	PLXNB2	hypo	I3H
chr6	155353083	155355146	8.2e-13	-0.393717	46	4.6e-14	3.1e-18	0.14373	0.53745	-56277	NM_012454.3	+	0	0	0	26230	TIAM2	hypo	I3H
chr19	2428326	2428677	0.00014	-0.34466	25	7.3e-12	9.5e-10	0.0786	0.42326	-413	NM_012458.3	-	1	1	0	26517	TIMM13	hypo	I3H
chr11	63856135	63856833	0.00017	-0.362411	28	4.6e-14	7.3e-10	0.087018	0.44943	-14529	NM_013280.4	+	0	0	1	23769	FLRT1	hypo	I3H
chr3	126050096	126051115	9.1e-05	-0.386308	26	1.1e-11	2.9e-10	0.24965	0.63596	25122	NM_014079.3	-	0	0	0	28999	KLF15	hypo	I3H
chr1	1494466	1495182	1.2e-05	-0.454409	22	8.2e-14	3.1e-11	0.17541	0.62982	15081	NM_014188.2	-	0	0	1	29101	SSU72	hypo	I3H
chr2	176987558	176987715	2.2e-05	0.412652	23	4.7e-13	5.6e-11	0.57763	0.16498	147	NM_014213.3	+	1	1	0	3235	HOXD9	hyper	I3H
chr2	176985220	176986779	1.2e-07	0.36629	50	4.4e-14	3.1e-13	0.64982	0.28353	-634	NM_014213.3	+	1	0	0	3235	HOXD9	hyper	I3H
chr2	176988479	176989382	3.6e-06	0.393686	35	4e-14	9.1e-12	0.61129	0.2176	1068	NM_014213.3	+	0	1	1	3235	HOXD9	hyper	I3H
chr2	176988104	176988242	3.2e-05	0.428667	18	7.7e-13	8e-11	0.56425	0.13558	693	NM_014213.3	+	1	1	0	3235	HOXD9	hyper	I3H
chr18	11988283	11990205	0.00024	-0.430704	27	1.4e-12	1.9e-09	0.21013	0.64083	6858	NM_014214.2	+	0	0	1	3613	IMPA2	hypo	I3H
chr18	12030460	12030999	0.00091	-0.4052	15	1.3e-10	7.3e-09	0.1481	0.5533	49035	NM_014214.2	+	0	1	0	3613	IMPA2	hypo	I3H
chr18	12031519	12032396	0.00018	-0.523767	15	1.7e-10	1.5e-09	0.095533	0.6193	50094	NM_014214.2	+	0	0	0	3613	IMPA2	hypo	I3H
chr18	12026520	12028990	7.7e-13	-0.430578	45	3.9e-14	6.2e-18	0.10623	0.53681	45095	NM_014214.2	+	0	1	1	3613	IMPA2	hypo	I3H
chr18	12010535	12011098	0.00018	-0.556156	16	1.6e-11	1.5e-09	0.17175	0.72791	29110	NM_014214.2	+	0	0	1	3613	IMPA2	hypo	I3H
chr17	25819702	25824026	0.00099	-0.312292	60	4.2e-14	5.7e-09	0.19644	0.50873	20668	NM_014238.1	+	0	0	1	8844	KSR1	hypo	I3H
chr22	46909078	46911671	1.2e-11	-0.393573	48	4.6e-14	1.4e-16	0.16364	0.55721	21397	NM_014246.1	-	0	0	1	9620	CELSR1	hypo	I3H
chr22	46846826	46849710	2.3e-08	-0.328409	82	4.5e-14	2.7e-13	0.12912	0.45753	83358	NM_014246.1	-	0	0	1	9620	CELSR1	hypo	I3H
chr22	46858393	46859593	5e-08	-0.385433	30	5.1e-14	5.8e-13	0.16183	0.54727	73475	NM_014246.1	-	0	0	1	9620	CELSR1	hypo	I3H
chr22	46920368	46922780	1e-07	-0.336817	60	4.4e-14	1.2e-12	0.16631	0.50312	10288	NM_014246.1	-	0	0	1	9620	CELSR1	hypo	I3H
chr1	203517059	203517728	0.00023	-0.519929	14	1.8e-10	5.7e-10	0.12007	0.64	53790	NM_014359.3	+	0	0	0	26254	OPTC	hypo	I3H
chr4	4419603	4421373	0.00025	-0.370156	32	1.7e-13	8.6e-10	0.24536	0.61552	30915	NM_014392.4	+	0	1	0	27065	NSG1	hypo	I3H
chr17	64947533	64948465	6.4e-06	-0.426	19	7.5e-13	3.7e-11	0.083947	0.50995	-12515	NM_014405.3	+	0	0	0	27092	CACNG4	hypo	I3H
chr1	3380880	3382007	9e-07	-0.382868	34	4.1e-14	2.2e-12	0.14597	0.52884	9735	NM_014448.3	+	0	0	1	27237	ARHGEF16	hypo	I3H
chr1	3383984	3385407	0.00013	-0.303787	54	4.1e-14	3.3e-10	0.14458	0.44837	12839	NM_014448.3	+	0	0	1	27237	ARHGEF16	hypo	I3H
chr1	3389536	3390263	0.00098	-0.3655	32	2.7e-13	2.4e-09	0.11222	0.47772	18391	NM_014448.3	+	0	1	1	27237	ARHGEF16	hypo	I3H
chr1	3420727	3422371	2.2e-07	-0.35063	54	4.5e-14	5.5e-13	0.21089	0.56152	49582	NM_014448.3	+	0	1	1	27237	ARHGEF16	hypo	I3H
chr1	3375932	3377689	6.6e-07	-0.339938	48	4.4e-14	1.6e-12	0.081562	0.4215	4787	NM_014448.3	+	0	0	1	27237	ARHGEF16	hypo	I3H
chr1	3387658	3388456	0.00015	-0.330558	26	7.4e-14	3.7e-10	0.12387	0.45442	16513	NM_014448.3	+	0	0	1	27237	ARHGEF16	hypo	I3H
chr1	3307889	3309662	1.7e-05	-0.36412	54	4.6e-14	4.2e-11	0.20051	0.56463	-61485	NM_014448.3	+	0	0	1	27237	ARHGEF16	hypo	I3H
chr1	3321746	3322381	6.5e-05	-0.3967	30	5.3e-14	1.6e-10	0.10845	0.50515	-48766	NM_014448.3	+	0	1	1	27237	ARHGEF16	hypo	I3H
chr7	66204163	66204607	5.5e-05	-0.5485	19	1.5e-12	2.1e-10	0.14921	0.69771	-1036	NM_014504.2	+	0	0	1	27342	RABGEF1	hypo	I3H
chr22	43539854	43540370	4.8e-05	-0.506833	15	4.7e-11	5.6e-10	0.13143	0.63827	-452	NM_014507.3	-	1	0	0	27349	MCAT	hypo	I3H
chr17	4437223	4438753	1.3e-05	-0.274457	46	4.5e-14	7.4e-11	0.16083	0.43528	19929	NM_014520.3	-	0	0	1	10514	MYBBP1A	hypo	I3H
chr2	236100650	236100784	0.00013	-0.382833	12	2.9e-09	3.3e-10	0.082792	0.46562	240024	NM_014521.2	+	0	0	0	23677	SH3BP4	hypo	I3H
chr2	235933544	235937492	5e-15	-0.352185	89	4.8e-14	1.3e-20	0.11266	0.46485	72918	NM_014521.2	+	0	0	1	23677	SH3BP4	hypo	I3H
chr22	37922355	37922719	0.00023	-0.464077	13	6.9e-10	2.7e-09	0.078385	0.54246	-7146	NM_014550.3	-	0	0	0	29775	CARD10	hypo	I3H
chr2	121953239	121954994	0.0001	-0.299107	42	5.3e-13	2.5e-10	0.15169	0.4508	87785	NM_014553.2	-	0	0	0	29842	TFCP2L1	hypo	I3H
chr11	66824649	66825552	0.00018	-0.331227	22	9.3e-12	7.7e-10	0.072455	0.40368	362	NM_014578.3	+	1	0	1	29984	RHOD	hypo	I3H
chr16	1069591	1070139	1.8e-06	-0.40786	43	4.1e-14	1.1e-11	0.12117	0.52903	37785	NM_014587.4	+	0	0	0	30812	SOX8	hypo	I3H
chr16	1055430	1056110	3.4e-07	-0.442875	28	4.4e-14	2e-12	0.091429	0.5343	23624	NM_014587.4	+	0	0	0	30812	SOX8	hypo	I3H
chr16	1069071	1069572	5.9e-07	-0.284448	29	4.4e-14	3.5e-12	0.063362	0.34781	37265	NM_014587.4	+	0	0	0	30812	SOX8	hypo	I3H
chr2	31475975	31477779	3.7e-06	-0.387234	32	4.3e-14	9.3e-12	0.16175	0.54898	19097	NM_014600.2	+	0	0	1	30845	EHD3	hypo	I3H
chr17	3562869	3564038	2.4e-07	-0.359789	45	4.1e-14	1.4e-12	0.13133	0.49112	7936	NM_014604.3	-	0	1	1	30851	TAX1BP3	hypo	I3H
chr16	85672055	85673513	1.2e-07	-0.369112	49	4.5e-14	7.3e-13	0.14896	0.51807	25215	NM_014615.3	+	0	0	1	23199	GSE1	hypo	I3H
chr10	105640887	105643329	3e-06	-0.353788	33	4.6e-14	1.3e-11	0.16192	0.51571	-25724	NM_014631.2	-	0	1	1	9644	SH3PXD2A	hypo	I3H
chr10	105629278	105631352	0.00032	-0.3892	30	4.6e-14	1.4e-09	0.15835	0.54755	-14115	NM_014631.2	-	0	0	0	9644	SH3PXD2A	hypo	I3H
chr2	201651756	201653166	5.7e-05	-0.3345	25	1.4e-13	1.4e-10	0.10536	0.43986	-23103	NM_014670.3	+	0	0	1	9689	BZW1	hypo	I3H
chr1	17274604	17275425	0.0004	-0.373726	31	4.6e-14	9.8e-10	0.059129	0.43285	26161	NM_014675.4	+	0	1	1	9696	CROCC	hypo	I3H
chr19	34727082	34727957	0.00017	-0.481682	22	1.8e-13	1.1e-09	0.19605	0.67773	-17499	NM_014686.3	+	0	0	0	9710	KIAA0355	hypo	I3H
chr19	34734776	34736139	0.00055	-0.373483	30	5.9e-13	3.6e-09	0.34858	0.72207	-9317	NM_014686.3	+	0	0	0	9710	KIAA0355	hypo	I3H
chr17	45785868	45786725	1.7e-07	-0.405417	60	1.2e-09	9.8e-13	0.12614	0.53156	13240	NM_014726.2	+	0	1	1	9755	TBKBP1	hypo	I3H
chr1	55321937	55322269	5.7e-05	-0.432464	14	1.6e-10	1.4e-10	0.10282	0.53529	30653	NM_014762.3	-	0	0	1	1718	DHCR24	hypo	I3H
chr7	97688070	97689442	6.9e-05	-0.390911	28	4.9e-14	2.6e-10	0.18168	0.57259	-46755	NM_014916.3	+	0	0	0	22853	LMTK2	hypo	I3H
chr15	101714825	101715135	3.8e-05	-0.313868	19	6.6e-12	2.6e-10	0.39445	0.70832	77003	NM_014918.4	-	0	0	0	22856	CHSY1	hypo	I3H
chr8	123874782	123875254	3.2e-05	-0.395432	22	1.1e-13	1.3e-10	0.073932	0.46936	80883	NM_014943.3	+	0	0	1	22882	ZHX2	hypo	I3H
chr8	142163316	142164495	0.0001	-0.332662	37	4.1e-14	4.2e-10	0.083473	0.41614	24598	NM_014957.2	+	0	0	1	22898	DENND3	hypo	I3H
chr20	11939614	11939740	7.8e-07	-0.295806	18	3.9e-13	6.4e-12	0.17844	0.47425	41103	NM_014962.3	+	0	0	0	22903	BTBD3	hypo	I3H
chr19	1169326	1170681	1.2e-08	-0.327347	62	4.4e-14	7.7e-14	0.083669	0.41102	3602	NM_014963.2	-	0	0	1	22904	SBNO2	hypo	I3H
chr17	19142243	19143337	1.2e-07	-0.543426	27	4.1e-14	6.8e-13	0.10631	0.64974	1555	NM_014964.4	+	0	0	1	22905	EPN2	hypo	I3H
chr5	149375078	149375886	0.00046	-0.405531	16	3e-11	1.6e-09	0.13044	0.53597	-4283	NM_014983.2	+	0	1	0	22993	HMGXB3	hypo	I3H
chr19	5035235	5036857	1.2e-10	-0.376157	54	4.4e-14	8.1e-16	0.21109	0.58725	66113	NM_015015.2	+	0	0	1	23030	KDM4B	hypo	I3H
chr19	5048676	5050803	8.3e-10	-0.345606	71	4.2e-14	5.4e-15	0.15371	0.49932	79554	NM_015015.2	+	0	0	1	23030	KDM4B	hypo	I3H
chr19	5060542	5061673	0.00098	-0.344847	36	6.8e-14	6.5e-09	0.13767	0.48251	91420	NM_015015.2	+	0	0	1	23030	KDM4B	hypo	I3H
chr19	4977180	4978191	0.0002	-0.284935	46	4.3e-14	1.3e-09	0.12828	0.41322	8058	NM_015015.2	+	0	0	1	23030	KDM4B	hypo	I3H
chr19	5082095	5082783	1.1e-05	-0.277241	29	5.3e-14	6.9e-11	0.58702	0.86426	112973	NM_015015.2	+	0	1	1	23030	KDM4B	hypo	I3H
chr19	5058568	5059233	3.4e-07	-0.465589	28	4.6e-14	2.3e-12	0.2017	0.66729	89446	NM_015015.2	+	0	0	1	23030	KDM4B	hypo	I3H
chr22	47054066	47054953	8.4e-08	-0.369574	34	4.7e-14	9.7e-13	0.1599	0.52947	37769	NM_015124.4	+	0	1	1	23151	GRAMD4	hypo	I3H
chr22	46979972	46980349	0.00092	-0.362816	19	1.3e-11	1.1e-08	0.16792	0.53074	-35950	NM_015124.4	+	0	0	0	23151	GRAMD4	hypo	I3H
chr22	43570847	43572533	0.00045	-0.391729	35	4.9e-14	5.3e-09	0.25273	0.64446	10605	NM_015140.3	-	0	1	1	23170	TTLL12	hypo	I3H
chr16	87516756	87519546	1.4e-05	-0.382818	44	4.8e-14	8.5e-11	0.14933	0.53215	5915	NM_015144.2	-	0	0	1	23174	ZCCHC14	hypo	I3H
chr1	16029467	16030450	3e-07	-0.48375	26	4.1e-14	7.4e-13	0.067673	0.55142	18642	NM_015164.2	+	0	0	1	23207	PLEKHM2	hypo	I3H
chr19	47599308	47602454	1.1e-16	-0.369856	73	4.3e-14	7.1e-22	0.14296	0.51282	14556	NM_015168.1	-	0	0	1	23211	ZC3H4	hypo	I3H
chr8	143625756	143625912	7.6e-05	-0.484425	20	4.7e-13	3.2e-10	0.04175	0.52618	69922	NM_015193.4	-	0	1	0	23237	ARC	hypo	I3H
chr17	31010620	31012152	1.1e-05	-0.390957	35	4.6e-14	6.5e-11	0.19671	0.58767	192040	NM_015194.2	-	0	0	1	4642	MYO1D	hypo	I3H
chr2	200335188	200335553	0.0006	0.392	17	9.2e-12	1.5e-09	0.55053	0.15853	437	NM_015265.3	-	1	1	1	23314	SATB2	hyper	I3H
chr2	131638673	131640273	0.00011	-0.376344	32	1.8e-13	2.8e-10	0.21673	0.59308	-33951	NM_015320.3	+	0	0	0	50649	ARHGEF4	hypo	I3H
chr1	156238846	156239323	0.00055	-0.588455	11	1.3e-08	1.4e-09	0.20118	0.78964	13298	NM_015327.2	-	0	0	1	23381	SMG5	hypo	I3H
chr7	25087017	25088166	1.2e-05	-0.2656	35	5.2e-12	4.7e-11	0.47634	0.74194	-67187	NM_015550.3	-	0	0	0	26031	OSBPL3	hypo	I3H
chr1	25892408	25893786	6.1e-05	-0.353588	34	4.6e-14	1.5e-10	0.12331	0.4769	22334	NM_015627.2	+	0	1	1	26119	LDLRAP1	hypo	I3H
chr14	104637751	104638816	2.3e-06	-0.3361	70	8.7e-11	1.5e-11	0.083243	0.41934	32693	NM_015656.1	+	0	1	1	26153	KIF26A	hypo	I3H
chr14	104644722	104645142	0.00044	-0.45666	25	1.2e-11	2.8e-09	0.04716	0.50382	39664	NM_015656.1	+	0	1	1	26153	KIF26A	hypo	I3H
chr19	2524826	2525710	0.00044	-0.278663	43	2.2e-07	2.9e-09	0.075616	0.35428	48705	NM_015675.3	+	0	0	1	4616	GADD45B	hypo	I3H
chr19	2512718	2513574	2.6e-10	-0.447603	39	4.6e-14	1.7e-15	0.070474	0.51808	36597	NM_015675.3	+	0	1	0	4616	GADD45B	hypo	I3H
chr19	2540616	2541204	0.00032	-0.361676	34	1.4e-13	2.1e-09	0.033	0.39468	64495	NM_015675.3	+	0	0	1	4616	GADD45B	hypo	I3H
chr19	48104455	48106003	8e-07	-0.369329	35	4.4e-14	5.2e-12	0.19437	0.5637	-5450	NM_015711.3	+	0	0	0	29998	BICRA	hypo	I3H
chr8	139613022	139614034	0.00034	-0.353574	34	5.7e-14	1.4e-09	0.28929	0.64287	-103958	NM_015912.3	-	0	0	1	51059	FAM135B	hypo	I3H
chr16	67437767	67439341	0.00055	-0.363145	31	5.6e-14	3.3e-09	0.12192	0.48506	-10330	NM_015964.3	-	0	0	1	51673	TPPP3	hypo	I3H
chr17	691977	693842	6.3e-09	-0.333804	51	4.7e-14	3.7e-14	0.10125	0.43505	-6407	NM_016080.3	-	0	0	1	51031	GLOD4	hypo	I3H
chr2	26260281	26262132	8.4e-13	-0.474946	37	4.4e-14	2.1e-18	0.23118	0.70612	3554	NM_016131.4	+	0	0	1	10890	RAB10	hypo	I3H
chr1	152381874	152384813	1.1e-05	-0.398974	38	4.6e-14	2.7e-11	0.27816	0.67713	1938	NM_016190.2	-	0	1	1	49860	CRNN	hypo	I3H
chr7	151591121	151593310	1.2e-20	-0.479926	68	4e-14	4.4e-26	0.15985	0.63978	-16806	NM_016203.3	-	0	0	0	51422	PRKAG2	hypo	I3H
chr6	158112809	158113345	0.00013	-0.428846	13	6.2e-10	4.8e-10	0.19431	0.62315	-130858	NM_016224.4	+	0	0	0	51429	SNX9	hypo	I3H
chr12	110808002	110810519	0.00022	-0.28048	51	4.4e-14	9.3e-10	0.15598	0.43646	31017	NM_016238.2	-	0	0	0	51434	ANAPC7	hypo	I3H
chr22	24896516	24896887	0.00026	-0.392833	15	7.8e-11	3e-09	0.0796	0.47243	5267	NM_016327.2	+	0	0	1	51733	UPB1	hypo	I3H
chr17	38335238	38337263	0.00048	-0.346981	27	3.1e-11	2.8e-09	0.14074	0.48772	998	NM_016339.4	+	1	0	1	51195	RAPGEFL1	hypo	I3H
chr5	1875799	1876215	0.00096	0.255953	32	4.5e-14	3.4e-09	0.35248	0.096531	6666	NM_016358.2	-	0	0	0	50805	IRX4	hyper	I3H
chr5	1878542	1878772	0.00025	0.367967	30	4.4e-14	8.6e-10	0.54065	0.17268	4109	NM_016358.2	-	0	1	0	50805	IRX4	hyper	I3H
chr5	1878135	1878224	0.00061	0.548083	12	3.7e-08	2.1e-09	0.72054	0.17246	4657	NM_016358.2	-	0	1	0	50805	IRX4	hyper	I3H
chr12	110319909	110321446	0.00065	-0.46075	22	2.1e-11	2.8e-09	0.21702	0.67777	-1617	NM_016433.3	-	0	0	0	51228	GLTP	hypo	I3H
chr12	115110554	115112389	1.5e-06	-0.275053	38	6.2e-14	6.6e-12	0.093145	0.3682	9581	NM_016569.3	-	0	1	1	6926	TBX3	hypo	I3H
chr12	115117095	115118288	1e-08	-0.311018	28	4.4e-14	4.4e-14	0.060018	0.37104	3682	NM_016569.3	-	0	1	1	6926	TBX3	hypo	I3H
chr10	5529923	5531105	3.6e-10	-0.417622	37	4e-14	1.5e-15	0.10268	0.5203	10429	NM_017422.4	-	0	0	0	51806	CALML5	hypo	I3H
chr10	5545505	5547065	0.00026	-0.38	27	3.9e-13	1.1e-09	0.088352	0.46835	-3973	NM_017422.4	-	0	0	0	51806	CALML5	hypo	I3H
chr10	5550925	5553473	3.9e-12	-0.438088	57	4e-14	1.7e-17	0.20758	0.64567	-9393	NM_017422.4	-	0	0	0	51806	CALML5	hypo	I3H
chr16	81308147	81312164	3.5e-05	-0.326073	62	4.4e-14	2.1e-10	0.26594	0.59202	35853	NM_017429.2	+	0	0	1	53630	BCO1	hypo	I3H
chr15	45427296	45427577	3.7e-07	0.279481	26	5.3e-14	2.5e-12	0.41198	0.1325	5106	NM_017434.4	+	0	1	1	53905	DUOX1	hyper	I3H
chr11	64608651	64611499	7.7e-05	-0.313133	60	6.3e-14	3.4e-10	0.17125	0.48438	543	NM_017525.2	-	1	1	1	55561	CDC42BPG	hypo	I3H
chr8	145117984	145120037	1.5e-09	-0.383873	59	4.1e-14	6.2e-15	0.15494	0.53881	-2379	NM_017570.4	-	0	0	0	26873	OPLAH	hypo	I3H
chr19	2059294	2059962	0.00061	-0.292731	26	5.1e-13	4e-09	0.080731	0.37346	-8052	NM_017572.3	-	0	0	0	2872	MKNK2	hypo	I3H
chr4	184374554	184375867	5.8e-05	-0.442783	23	3.4e-13	2e-10	0.33774	0.78052	8812	NM_017632.3	+	0	0	0	55602	CDKN2AIP	hypo	I3H
chrX	39991777	39992964	4.8e-09	-0.366757	35	3.9e-14	2.1e-14	0.24637	0.61313	-35059	NM_017745.5	-	0	0	1	54880	BCOR	hypo	I3H
chr1	10884863	10886236	0.00069	-0.341724	29	3.7e-13	1.7e-09	0.10284	0.44457	-28131	NM_017766.4	-	0	0	0	54897	CASZ1	hypo	I3H
chr7	1021785	1023387	0.00034	-0.295559	59	4.5e-14	1.3e-09	0.12518	0.42074	0	NM_017781.2	+	1	1	1	54905	CYP2W1	hypo	I3H
chr9	116225727	116225877	1.6e-05	-0.46625	18	1.4e-12	8.1e-11	0.0155	0.48175	-103	NM_017790.4	+	1	0	1	5998	RGS3	hypo	I3H
chr19	19215362	19216842	8e-06	-0.363909	44	9.4e-13	5.3e-11	0.10817	0.47208	32469	NM_017814.2	-	0	1	1	54929	TMEM161A	hypo	I3H
chr1	39422826	39424022	6.7e-05	-0.481684	19	1.8e-11	1.7e-10	0.22792	0.70961	-15325	NM_017821.4	-	0	0	0	54933	RHBDL2	hypo	I3H
chr11	67072070	67072982	0.00029	-0.334054	28	9.4e-13	1.2e-09	0.17336	0.50741	1153	NM_017857.3	+	0	1	1	54961	SSH3	hypo	I3H
chr14	105482285	105484345	0.00046	-0.297208	36	4.8e-13	3e-09	0.12807	0.42528	3081	NM_017955.3	-	0	0	1	55038	CDCA4	hypo	I3H
chr22	46766250	46767273	5.9e-07	-0.514457	23	4.9e-14	6.8e-12	0.13328	0.64774	34954	NM_018006.4	+	0	0	1	55687	TRMU	hypo	I3H
chr22	46786485	46788780	1.3e-09	-0.318614	83	4.5e-14	1.5e-14	0.14886	0.46748	55189	NM_018006.4	+	0	1	1	55687	TRMU	hypo	I3H
chr1	245254089	245256124	1.5e-05	-0.311537	41	6.5e-14	3.6e-11	0.17351	0.48505	-62163	NM_018012.3	+	0	0	1	55083	KIF26B	hypo	I3H
chr3	189839081	189839926	0.00077	-0.433478	23	2.2e-13	2.4e-09	0.17787	0.61135	-174	NM_018192.3	-	1	0	1	55214	P3H2	hypo	I3H
chr1	2458625	2460221	9e-06	-0.340439	41	4.5e-14	2.2e-11	0.19838	0.53882	-559	NM_018216.2	-	1	1	0	55229	PANK4	hypo	I3H
chr2	234389425	234391156	0.00045	-0.367233	43	4.1e-14	1.1e-09	0.1317	0.49893	83081	NM_018218.2	-	0	1	1	55230	USP40	hypo	I3H
chr22	46459993	46461610	1.3e-05	-0.324562	48	6.2e-14	1.5e-10	0.10018	0.42474	-9970	NM_018280.2	-	0	0	0	55267	PRR34	hypo	I3H
chr22	46451610	46453660	0.00019	-0.357511	45	4.5e-14	2.2e-09	0.091789	0.4493	-1587	NM_018280.2	-	0	1	1	55267	PRR34	hypo	I3H
chr8	37699301	37700497	1e-05	-0.26282	75	1.2e-10	4.2e-11	0.067787	0.33061	6935	NM_018310.3	-	0	1	0	55290	BRF2	hypo	I3H
chr3	195535908	195538481	0.00068	-0.20724	73	9.7e-07	2.2e-09	0.28386	0.4911	364	NM_018406.6	-	1	0	1	4585	MUC4	hypo	I3H
chr17	59566658	59567178	9.4e-05	-0.46	14	2.8e-10	5.4e-10	0.12943	0.58943	32811	NM_018488.3	+	0	0	0	9496	TBX4	hypo	I3H
chr20	46310796	46311632	0.00068	-0.387167	24	1.6e-12	5.6e-09	0.14625	0.53342	103177	NM_018837.3	-	0	0	1	55959	SULF2	hypo	I3H
chr7	6442530	6444567	7.8e-08	-0.361583	36	4.3e-14	2.9e-13	0.15217	0.51375	28406	NM_018890.3	+	0	1	0	5879	RAC1	hypo	I3H
chr1	8063843	8065029	1.9e-05	-0.388926	27	5.3e-14	4.7e-11	0.12409	0.51302	21365	NM_018948.3	-	0	0	0	54206	ERRFI1	hypo	I3H
chr7	27215948	27217793	2.1e-08	-0.359722	36	4e-14	7.9e-14	0.095736	0.45546	-1994	NM_018951.3	-	0	0	1	3206	HOXA10	hypo	I3H
chr17	39058979	39060611	4.9e-05	-0.362937	32	2.4e-13	2.8e-10	0.10158	0.46452	-17485	NM_019010.2	-	0	0	0	54474	KRT20	hypo	I3H
chr17	6377977	6380214	1.2e-07	-0.415956	34	4.4e-14	7e-13	0.12319	0.53915	30244	NM_019013.2	+	0	0	1	54478	PIMREG	hypo	I3H
chr17	80571256	80571820	0.00033	-0.416167	21	1.9e-13	1.9e-09	0.084857	0.50102	34592	NM_019613.3	-	0	0	0	56270	WDR45B	hypo	I3H
chr10	35055075	35058633	0.00027	-0.326827	55	4.3e-14	1.2e-09	0.1815	0.50833	45621	NM_019619.3	-	0	0	1	56288	PARD3	hypo	I3H
chr10	35080967	35082670	6.4e-09	-0.402286	35	4.2e-14	2.8e-14	0.13096	0.53324	21584	NM_019619.3	-	0	0	1	56288	PARD3	hypo	I3H
chr10	34715725	34716651	0.00049	-0.433619	21	4.4e-12	2.1e-09	0.22905	0.66267	387603	NM_019619.3	-	0	0	1	56288	PARD3	hypo	I3H
chr20	62376435	62377311	7.9e-05	-0.376552	29	8.7e-14	6.5e-10	0.16109	0.53764	5226	NM_020062.3	+	0	1	0	56731	SLC2A4RG	hypo	I3H
chr21	45279624	45281205	0.00012	-0.351764	36	3e-10	1.9e-09	0.19265	0.54442	-3911	NM_020132.4	+	0	0	0	56894	AGPAT3	hypo	I3H
chr19	5789854	5790425	0.00019	-0.363021	24	7.2e-14	1.2e-09	0.10621	0.46923	825	NM_020175.2	-	1	1	1	56931	DUS3L	hypo	I3H
chr16	57465872	57466419	0.00021	-0.520036	14	1.3e-10	1.3e-09	0.17096	0.691	-14918	NM_020312.3	+	0	1	1	57017	COQ9	hypo	I3H
chr16	57460097	57461669	2.1e-05	-0.398517	30	1.3e-13	1.2e-10	0.37023	0.76875	-19668	NM_020312.3	+	0	0	0	57017	COQ9	hypo	I3H
chr10	80910394	80912644	1.3e-05	-0.389731	39	4.6e-14	5.7e-11	0.097449	0.48718	81604	NM_020338.3	+	0	0	1	57178	ZMIZ1	hypo	I3H
chr20	42697329	42699236	0.00067	0.238807	57	8.3e-08	5.5e-09	0.57186	0.33305	116983	NM_020433.4	-	0	1	0	57158	JPH2	hyper	I3H
chr16	58465322	58466537	2.5e-05	-0.44275	16	8.3e-12	1.5e-10	0.10953	0.55228	-31012	NM_020465.3	+	0	0	0	65009	NDRG4	hypo	I3H
chr21	47285233	47285481	4.5e-05	-0.457067	15	5.8e-11	6.9e-10	0.096067	0.55313	15360	NM_020528.2	+	0	0	1	54039	PCBP3	hypo	I3H
chr21	43183976	43186135	0.00042	-0.2706	40	7.7e-14	6.5e-09	0.095388	0.36599	1115	NM_020639.2	-	0	0	1	54101	RIPK4	hypo	I3H
chr16	2240131	2240968	3.2e-07	-0.406391	32	4.5e-14	1.9e-12	0.25791	0.6643	5498	NM_020764.3	-	0	1	1	57524	CASKIN1	hypo	I3H
chr1	109683715	109684348	0.00041	-0.495308	13	3e-09	1e-09	0.23896	0.73427	27132	NM_020775.4	+	0	0	1	57535	KIAA1324	hypo	I3H
chr4	7245506	7246232	6e-06	-0.425667	30	4.8e-14	2.1e-11	0.30212	0.72778	51134	NM_020777.2	+	0	0	1	57537	SORCS2	hypo	I3H
chr19	39798811	39799207	0.00084	-0.3626	25	1.8e-12	5.5e-09	0.08082	0.44342	6770	NM_020862.1	-	0	1	1	57622	LRFN1	hypo	I3H
chr19	39797132	39798380	0.00043	-0.25391	61	1.8e-08	2.8e-09	0.15384	0.40775	7597	NM_020862.1	-	0	1	0	57622	LRFN1	hypo	I3H
chr2	226485101	226485216	6.1e-05	0.352083	18	5.2e-11	1.5e-10	0.47911	0.12703	219501	NM_020864.1	+	0	0	1	57624	NYAP2	hyper	I3H
chr16	84535346	84536414	7.8e-09	-0.433712	26	4e-14	4.6e-14	0.081846	0.51556	1875	NM_020947.3	-	0	0	1	57707	MEAK7	hypo	I3H
chr19	17435836	17437680	1.9e-05	-0.308415	53	4.6e-14	1.3e-10	0.27155	0.57996	7959	NM_020959.2	-	0	1	1	57719	ANO8	hypo	I3H
chr8	7015818	7016249	0.00035	-0.298824	17	1.2e-09	1.5e-09	0.106	0.40482	-101558	NM_021010.2	-	0	0	0	1670	DEFA5	hypo	I3H
chr16	1206325	1207506	1.5e-06	-0.356273	55	4.3e-14	9e-12	0.18696	0.54324	3086	NM_021098.2	+	0	0	1	8912	CACNA1H	hypo	I3H
chr16	1210115	1210684	0.00036	-0.277762	42	5e-14	2.2e-09	0.062274	0.34004	6876	NM_021098.2	+	0	0	1	8912	CACNA1H	hypo	I3H
chr17	26665247	26666775	2.3e-07	-0.405065	31	4.6e-14	1.3e-12	0.21223	0.61729	2701	NM_021137.4	+	0	1	1	7126	TNFAIP1	hypo	I3H
chr7	64323190	64323622	0.00083	-0.453786	14	3.7e-09	3.1e-09	0.32421	0.778	-39998	NM_021148.2	+	0	0	0	10793	ZNF273	hypo	I3H
chr2	176965264	176965879	0.00083	0.376417	24	1.4e-12	2.1e-09	0.63869	0.26227	736	NM_021193.3	+	1	1	0	3238	HOXD12	hyper	I3H
chr19	15567389	15568428	1.1e-10	-0.312646	89	4.6e-14	7.5e-16	0.067798	0.38044	-6628	NM_021241.2	-	0	1	1	58525	WIZ	hypo	I3H
chr17	38250066	38250921	1.1e-06	-0.392381	21	4.2e-12	6.6e-12	0.18517	0.57755	6058	NM_021724.4	-	0	1	1	9572	NR1D1	hypo	I3H
chr20	3120225	3121319	0.00073	-0.451917	18	6.3e-10	6e-09	0.23819	0.69011	19214	NM_021826.4	-	0	0	1	60493	FASTKD5	hypo	I3H
chr4	1045322	1048416	1.9e-05	-0.2947	80	7.4e-14	6.5e-11	0.24619	0.54089	39072	NM_021923.3	+	0	0	0	53834	FGFRL1	hypo	I3H
chr4	1044704	1044911	1.9e-06	0.536147	17	2.1e-12	6.5e-12	0.87462	0.33847	38454	NM_021923.3	+	0	0	0	53834	FGFRL1	hyper	I3H
chr11	12745864	12746447	0.00071	-0.404321	14	7.2e-10	3.1e-09	0.059071	0.46339	49897	NM_021961.5	+	0	0	1	7003	TEAD1	hypo	I3H
chr11	130047662	130050911	3.1e-05	-0.351458	59	4.4e-14	1.3e-10	0.13906	0.49052	17982	NM_021978.3	+	0	0	1	6768	ST14	hypo	I3H
chr10	124578236	124578358	0.00074	-0.319294	17	2.1e-12	3.2e-09	0.098147	0.41744	27334	NM_022034.5	-	0	0	0	50624	CUZD1	hypo	I3H
chr19	51594504	51597832	1.9e-10	-0.334285	65	4.3e-14	1.3e-15	0.17561	0.50989	-7038	NM_022046.5	-	0	0	0	43847	KLK14	hypo	I3H
chr6	35285679	35286844	2.5e-11	-0.362877	77	4.2e-14	9.4e-17	0.085052	0.44793	20086	NM_022047.3	+	0	1	1	50619	DEF6	hypo	I3H
chr20	44573705	44574533	3.9e-07	-0.46475	24	4.7e-14	3.2e-12	0.25156	0.71631	10390	NM_022104.3	+	0	1	1	63935	PCIF1	hypo	I3H
chr6	138423026	138424584	7.1e-13	-0.465474	38	4.6e-14	2.7e-18	0.11775	0.58322	4077	NM_022121.4	-	0	0	1	64065	PERP	hypo	I3H
chr5	32200844	32201210	0.00098	-0.384719	16	4.7e-11	3.4e-09	0.049906	0.43462	-26420	NM_022130.3	-	0	0	0	64083	GOLPH3	hypo	I3H
chr6	169051095	169051836	0.00017	-0.357316	19	1.5e-11	6.3e-10	0.095368	0.45268	209266	NM_022138.2	+	0	1	1	64094	SMOC2	hypo	I3H
chr17	80022667	80022958	8.9e-07	-0.259	26	4.4e-14	5.2e-12	0.038212	0.29721	740	NM_022156.4	-	1	1	1	64118	DUS1L	hypo	I3H
chr1	79735680	79735997	0.00029	-0.49925	18	1.1e-12	7.3e-10	0.28203	0.78128	-263186	NM_022159.3	-	0	0	0	64123	ADGRL4	hypo	I3H
chr17	48432797	48433355	8.2e-05	-0.543967	15	2.3e-10	4.8e-10	0.229	0.77297	9406	NM_022167.3	+	0	1	1	64132	XYLT2	hypo	I3H
chr2	109559172	109561835	1e-08	-0.338815	62	4.2e-14	2.5e-14	0.1255	0.46431	43994	NM_022336.3	-	0	0	1	10913	EDAR	hypo	I3H
chr2	95684676	95686926	5.2e-06	-0.357455	33	4.5e-14	1.3e-11	0.17573	0.53318	-4474	NM_022440.2	+	0	0	0	4118	MAL	hypo	I3H
chr2	20849259	20850176	0.0009	-0.454457	23	1.3e-13	2.3e-09	0.14724	0.6017	689	NM_022460.3	-	1	0	1	64342	HS1BP3	hypo	I3H
chr17	872561	873272	0.00059	-0.37225	16	4.7e-11	3.4e-09	0.0775	0.44975	9727	NM_022463.4	-	0	0	1	64359	NXN	hypo	I3H
chr17	875395	877385	9.8e-05	-0.357961	51	4.5e-14	5.7e-10	0.23228	0.59025	5614	NM_022463.4	-	0	0	1	64359	NXN	hypo	I3H
chr1	246324276	246324905	2.8e-05	-0.429281	16	6.3e-12	6.9e-11	0.12084	0.55013	255810	NM_022743.2	-	0	0	1	64754	SMYD3	hypo	I3H
chr7	47418730	47422094	5.7e-06	-0.364211	64	4.7e-14	2.1e-11	0.18784	0.55205	199649	NM_022748.11	-	0	0	1	NA	NA	hypo	I3H
chr9	95415534	95418529	8.4e-09	-0.388453	64	4.4e-14	4.2e-14	0.20166	0.59011	14019	NM_022755.5	-	0	0	1	64768	IPPK	hypo	I3H
chr9	130324606	130327024	0.00044	-0.364056	45	4.4e-14	2.2e-09	0.14209	0.50614	4373	NM_022833.3	-	0	0	1	64855	NIBAN2	hypo	I3H
chr9	130304849	130306533	0.00052	-0.346391	32	2.2e-13	2.6e-09	0.25038	0.59677	24864	NM_022833.3	-	0	0	1	64855	NIBAN2	hypo	I3H
chr4	1774384	1775291	0.00042	-0.346234	32	4.6e-14	1.5e-09	0.11002	0.45625	-19748	NM_022965.3	+	0	0	0	2261	FGFR3	hypo	I3H
chr4	1784372	1787023	4.4e-14	-0.394262	61	4.4e-14	1.5e-19	0.11442	0.50868	-8016	NM_022965.3	+	0	0	0	2261	FGFR3	hypo	I3H
chr2	110432587	110435310	1.2e-07	-0.340927	41	4.1e-14	3e-13	0.11639	0.45732	60678	NM_023016.3	+	0	0	0	65124	SOWAHC	hypo	I3H
chr12	125613658	125614391	0.00028	-0.483	20	1.9e-12	1.2e-09	0.30605	0.78905	63747	NM_023928.4	+	0	1	1	65985	AACS	hypo	I3H
chr19	34289271	34291190	5.3e-05	-0.327575	40	4.6e-14	3.5e-10	0.19343	0.521	1522	NM_024076.2	+	0	1	1	79047	KCTD15	hypo	I3H
chr16	30126275	30127441	2.7e-05	-0.413263	19	8.6e-13	1.6e-10	0.11382	0.52708	-1398	NM_024307.2	-	0	0	1	79153	GDPD3	hypo	I3H
chr19	30153064	30155714	2.6e-06	-0.337411	45	4.4e-14	1.7e-11	0.14123	0.47864	-613	NM_024310.4	+	1	0	0	79156	PLEKHF1	hypo	I3H
chr22	38085032	38087534	4.2e-07	-0.340228	57	4.5e-14	4.9e-12	0.21717	0.55739	2690	NM_024313.2	+	0	1	1	79159	NOL12	hypo	I3H
chr16	54323371	54325556	1.5e-14	0.325668	101	4.7e-14	8.7e-20	0.60073	0.27506	-2994	NM_024336.2	-	0	0	0	79191	IRX3	hyper	I3H
chr5	3596904	3597563	7.6e-05	0.23925	36	4.2e-14	2.7e-10	0.33839	0.099139	738	NM_024337.3	+	1	0	1	79192	IRX1	hyper	I3H
chr19	1378071	1378401	9.6e-07	-0.499611	18	9e-13	6.3e-12	0.17953	0.67914	-5482	NM_024407.4	+	0	1	0	374291	NDUFS7	hypo	I3H
chr19	1386619	1387744	0.00026	-0.318061	41	7.7e-12	1.7e-09	0.26088	0.57894	2738	NM_024407.4	+	0	0	1	374291	NDUFS7	hypo	I3H
chr14	77492067	77492348	6.1e-09	-0.36775	28	4.6e-14	3.9e-14	0.046964	0.41471	2695	NM_024496.3	-	0	1	0	64207	IRF2BPL	hypo	I3H
chr15	69324772	69325769	1.3e-05	-0.422569	36	4.3e-14	8.9e-11	0.2315	0.65407	17740	NM_024505.3	+	0	1	1	79400	NOX5	hypo	I3H
chr19	8287632	8290196	4.8e-11	-0.41174	52	4.7e-14	3.1e-16	0.17964	0.59138	13417	NM_024552.2	+	0	0	1	79603	CERS4	hypo	I3H
chr4	126149921	126150474	0.00083	-0.384667	18	1.4e-11	2.9e-09	0.13358	0.51825	-87093	NM_024582.4	+	0	0	0	79633	FAT4	hypo	I3H
chr1	45082489	45083278	9.6e-21	-0.395742	64	3.9e-14	2.4e-26	0.036078	0.43182	57003	NM_024587.3	-	0	0	1	79639	TMEM53	hypo	I3H
chr4	56225635	56227841	0.00025	-0.356886	44	6.6e-14	8.6e-10	0.25685	0.61374	13249	NM_024592.4	+	0	1	1	79644	SRD5A3	hypo	I3H
chr16	1598762	1599230	0.00074	-0.333463	27	7.9e-13	4.5e-09	0.091722	0.42519	15106	NM_024600.5	+	0	0	1	79652	TMEM204	hypo	I3H
chr12	123352051	123353179	0.00043	-0.302875	40	7.9e-10	1.9e-09	0.11555	0.41842	27534	NM_024667.2	-	0	1	1	79720	VPS37B	hypo	I3H
chr5	55614665	55616074	0.00025	-0.349067	30	5.5e-14	8.9e-10	0.1365	0.48557	-85480	NM_024669.2	-	0	0	0	79722	ANKRD55	hypo	I3H
chr10	11784935	11786030	1.1e-06	-0.35122	25	1.5e-13	4.6e-12	0.14674	0.49796	581	NM_024693.4	+	1	0	1	79746	ECHDC3	hypo	I3H
chr17	80791459	80796040	1.2e-16	-0.364882	102	4.1e-14	6.9e-22	0.16089	0.52577	1892	NM_024702.2	-	0	0	1	79755	ZNF750	hypo	I3H
chr17	80798330	80798921	5.9e-05	-0.456625	12	2.9e-09	3.4e-10	0.092125	0.54875	-400	NM_024702.2	-	1	0	1	79755	ZNF750	hypo	I3H
chr17	80846793	80847962	4.7e-11	-0.390946	37	4.4e-14	2.7e-16	0.052257	0.4432	-48863	NM_024702.2	-	0	1	1	79755	ZNF750	hypo	I3H
chr17	80757090	80757803	0.00026	-0.546094	16	2.3e-11	1.5e-09	0.11328	0.65938	40129	NM_024702.2	-	0	0	1	79755	ZNF750	hypo	I3H
chr17	80831919	80832925	0.00026	-0.336524	41	4.4e-14	1.5e-09	0.1387	0.47522	-33989	NM_024702.2	-	0	0	1	79755	ZNF750	hypo	I3H
chr17	80815032	80817882	2.4e-05	-0.30978	50	3.6e-10	1.4e-10	0.15019	0.45997	-17102	NM_024702.2	-	0	0	1	79755	ZNF750	hypo	I3H
chr15	101267492	101268107	8.9e-07	-0.416896	24	4.1e-14	6e-12	0.036583	0.45348	124739	NM_024708.3	+	0	0	0	140460	ASB7	hypo	I3H
chr15	34467533	34468729	8e-05	-0.513	21	1.6e-13	5.4e-10	0.27557	0.78857	33569	NM_024713.2	-	0	0	1	79768	KATNBL1	hypo	I3H
chr19	58315837	58317152	2.6e-05	-0.311128	39	3.9e-13	1.7e-10	0.092244	0.40337	9130	NM_024762.3	-	0	0	0	79818	ZNF552	hypo	I3H
chr8	21961360	21962294	8.5e-07	-0.368824	34	4.7e-14	3.6e-12	0.071191	0.44001	4639	NM_024815.3	-	0	1	0	79873	NUDT18	hypo	I3H
chr8	21974359	21976255	0.00016	-0.373075	40	4.9e-14	6.8e-10	0.18406	0.55714	-7428	NM_024815.3	-	0	1	1	79873	NUDT18	hypo	I3H
chr5	1548330	1549809	5.9e-05	-0.243067	52	4.8e-14	2.1e-10	0.45604	0.69911	-24239	NM_024830.4	-	0	0	0	79888	LPCAT1	hypo	I3H
chr19	6475222	6477107	2e-17	-0.346678	115	4.4e-14	1.3e-22	0.090861	0.43754	4713	NM_024898.3	-	0	1	1	79958	DENND1C	hypo	I3H
chr18	77698313	77700782	2.8e-05	-0.332139	54	4.3e-14	2.3e-10	0.24193	0.57406	10872	NM_025078.4	-	0	0	1	80148	SLC66A2	hypo	I3H
chr11	75441008	75441946	0.00063	-0.491308	13	9.8e-10	2.7e-09	0.23358	0.72488	12146	NM_025098.3	+	0	0	1	80168	MOGAT2	hypo	I3H
chr1	9398960	9400961	3.5e-06	-0.322898	59	4e-14	8.7e-12	0.12277	0.44567	46021	NM_025106.3	+	0	0	1	80176	SPSB1	hypo	I3H
chr1	9401837	9402920	0.00058	-0.395219	32	4.4e-14	1.4e-09	0.25119	0.64641	48898	NM_025106.3	+	0	0	1	80176	SPSB1	hypo	I3H
chr1	9384320	9385222	9.1e-07	-0.387625	28	4.6e-14	2.3e-12	0.14414	0.53177	31381	NM_025106.3	+	0	0	1	80176	SPSB1	hypo	I3H
chr2	219738151	219738305	9.9e-05	0.365568	22	1.1e-13	2.5e-10	0.46518	0.099614	-6950	NM_025216.2	+	0	1	0	80326	WNT10A	hyper	I3H
chr17	41835965	41836563	1.2e-06	-0.410174	23	6e-14	6.7e-12	0.1078	0.51798	0	NM_025237.2	-	1	1	0	50964	SOST	hypo	I3H
chr19	19690769	19691037	3.9e-05	-0.408643	14	1.6e-10	2.6e-10	0.11007	0.51871	38689	NM_025245.2	-	0	0	1	80714	PBX4	hypo	I3H
chr19	19709901	19710579	2.2e-05	-0.542353	17	1.8e-12	1.4e-10	0.18547	0.72782	19147	NM_025245.2	-	0	1	1	80714	PBX4	hypo	I3H
chr16	69494937	69495415	0.00044	-0.446464	14	5.3e-10	2.6e-09	0.072643	0.51911	36441	NM_030579.2	+	0	0	1	80777	CYB5B	hypo	I3H
chr7	27152816	27153281	0.0002	-0.25344	25	5.5e-14	7.3e-10	0.05644	0.30988	5934	NM_030661.4	-	0	0	1	3200	HOXA3	hypo	I3H
chr19	4095029	4097140	2.7e-09	-0.395992	65	4.4e-14	1.8e-14	0.16922	0.56522	26987	NM_030662.3	-	0	1	1	5605	MAP2K2	hypo	I3H
chr17	44847041	44847462	1.5e-16	0.374106	47	4.3e-14	8.8e-22	0.58787	0.21377	48665	NM_030753.4	-	0	1	1	7473	WNT3	hyper	I3H
chr19	10625949	10626714	0.00078	-0.34276	25	5e-13	5.2e-09	0.13736	0.48012	1413	NM_030760.4	-	0	0	1	53637	S1PR5	hypo	I3H
chr1	22463863	22465891	0.00015	-0.360529	35	4.8e-14	3.7e-10	0.17824	0.53877	3629	NM_030761.4	-	0	0	1	54361	WNT4	hypo	I3H
chr5	1330418	1332952	4.2e-06	-0.295808	73	4.5e-14	1.5e-11	0.24799	0.5438	12234	NM_030782.4	-	0	1	1	81037	CLPTM1L	hypo	I3H
chr20	30502460	30504235	5.7e-06	-0.391071	28	2.9e-13	4.7e-11	0.1853	0.57637	35649	NM_030815.2	-	0	0	1	81572	PDRG1	hypo	I3H
chr16	67738248	67740171	7.8e-05	-0.4239	30	7.2e-14	4.7e-10	0.33668	0.76058	13103	NM_030819.3	-	0	0	1	81577	GFOD2	hypo	I3H
chr1	161054739	161056871	5.6e-05	-0.378589	28	4.7e-14	1.4e-10	0.15525	0.53384	2515	NM_030916.2	-	0	0	1	81607	NECTIN4	hypo	I3H
chr1	205261604	205263519	8.8e-11	-0.432409	33	4.2e-14	2.2e-16	0.17715	0.60956	27401	NM_030952.2	-	0	0	0	81788	NUAK2	hypo	I3H
chr17	6409940	6411434	0.00095	-0.368796	27	8.2e-09	5.5e-09	0.080741	0.44954	48444	NM_031220.3	-	0	0	1	83394	PITPNM3	hypo	I3H
chr17	6453205	6456934	4.6e-05	-0.288799	67	2.6e-12	2.7e-10	0.21404	0.50284	2944	NM_031220.3	-	0	0	1	83394	PITPNM3	hypo	I3H
chr8	144962346	144963708	1.1e-12	-0.377238	63	4.4e-14	4.7e-18	0.1434	0.52064	-9715	NM_031308.3	-	0	0	0	83481	EPPK1	hypo	I3H
chr19	43883933	43885905	2.2e-05	-0.401304	28	1.5e-12	1.5e-10	0.12523	0.52654	-6858	NM_031451.4	+	0	0	0	83639	TEX101	hypo	I3H
chr11	65155198	65155630	0.00069	-0.484467	15	2.5e-10	3e-09	0.18747	0.67193	1159	NM_031904.4	+	0	0	1	83786	FRMD8	hypo	I3H
chr16	2764269	2765210	8.9e-08	-0.462179	28	4.4e-14	5.3e-13	0.21163	0.6738	5343	NM_031948.4	-	0	1	1	83886	PRSS27	hypo	I3H
chr10	126527855	126528704	7.9e-05	-0.530281	16	1.4e-11	3.4e-10	0.14337	0.67366	37503	NM_032182.3	+	0	0	0	23172	ABRAXAS2	hypo	I3H
chr22	30211615	30213161	0.00013	-0.376875	16	7.1e-10	1.5e-09	0.14938	0.52625	21133	NM_032204.4	-	0	1	1	84164	ASCC2	hypo	I3H
chr16	2225222	2225627	0.00026	-0.538563	16	6.3e-12	1.6e-09	0.25987	0.79844	19425	NM_032271.2	+	0	1	1	84231	TRAF7	hypo	I3H
chr16	2211472	2213990	9.3e-11	-0.343303	66	4.6e-14	5.6e-16	0.12752	0.47082	5675	NM_032271.2	+	0	1	1	84231	TRAF7	hypo	I3H
chr7	1606161	1608006	1.3e-08	-0.371746	63	4.2e-14	4.8e-14	0.083794	0.45554	1624	NM_032302.3	-	0	1	1	84262	PSMG3	hypo	I3H
chr1	156256063	156257377	7.3e-06	-0.558269	26	4.3e-14	1.8e-11	0.2329	0.79117	1995	NM_032323.2	+	0	1	1	84283	TMEM79	hypo	I3H
chr11	47192918	47194297	7.9e-06	-0.383984	32	1.9e-13	3.4e-11	0.18105	0.56503	4380	NM_032389.4	-	0	1	1	84364	ARFGAP2	hypo	I3H
chr19	2175552	2177065	5.7e-06	-0.397702	42	4e-14	3.8e-11	0.16846	0.56617	11406	NM_032482.2	+	0	0	1	84444	DOT1L	hypo	I3H
chr19	2185831	2186904	1.9e-07	-0.391562	40	4.5e-14	1.2e-12	0.17647	0.56804	21685	NM_032482.2	+	0	1	1	84444	DOT1L	hypo	I3H
chr19	42888664	42889839	3.5e-07	-0.391016	31	4.5e-14	2.3e-12	0.37176	0.76277	4606	NM_032488.3	-	0	0	0	84518	CNFN	hypo	I3H
chr14	93706294	93706864	3.3e-05	-0.37387	23	5.2e-13	2.1e-10	0.12985	0.50372	-32836	NM_032490.4	-	0	1	0	84520	GON7	hypo	I3H
chr17	48222258	48222641	0.0004	-0.372615	13	2.7e-09	2.3e-09	0.15515	0.52777	5238	NM_032595.4	-	0	1	1	84687	PPP1R9B	hypo	I3H
chr12	49660190	49661409	2.9e-05	-0.417066	38	4.6e-14	1.3e-10	0.18974	0.6068	1410	NM_032704.4	+	0	0	1	84790	TUBA1C	hypo	I3H
chr6	11805135	11807250	8.7e-05	-0.373972	36	4.6e-14	3.3e-10	0.18321	0.55718	-25856	NM_032744.3	-	0	0	0	84830	ADTRP	hypo	I3H
chr8	124247751	124248852	3.7e-05	-0.421952	31	4.5e-14	1.5e-10	0.23029	0.65224	4787	NM_032847.2	-	0	0	1	84933	C8orf76	hypo	I3H
chr2	11686857	11687708	0.00055	-0.495813	16	3.3e-10	1.4e-09	0.17009	0.66591	4008	NM_033090.2	+	0	0	1	9687	GREB1	hypo	I3H
chr2	11699275	11700076	3.2e-05	-0.471842	19	1.1e-13	8.1e-11	0.22992	0.70176	16426	NM_033090.2	+	0	0	1	9687	GREB1	hypo	I3H
chr13	101198843	101200409	6.2e-06	-0.382571	42	4.4e-14	4.1e-11	0.24662	0.62919	-12788	NM_033110.2	-	0	0	1	87769	GGACT	hypo	I3H
chr13	101177746	101178824	3.9e-07	-0.371963	27	4.4e-14	2.6e-12	0.19091	0.56287	7233	NM_033110.2	-	0	0	1	87769	GGACT	hypo	I3H
chr21	41010236	41011045	0.00028	-0.388115	26	1.1e-12	4.3e-09	0.087192	0.47531	-18202	NM_033170.2	+	0	0	1	10317	B3GALT5	hypo	I3H
chr22	50942977	50943355	0.00084	-0.290333	18	3.3e-11	9.7e-09	0.0965	0.38683	2781	NM_033200.2	-	0	1	1	91289	LMF2	hypo	I3H
chr22	20295756	20297026	2.2e-05	-0.359128	39	4.5e-14	2.6e-10	0.15095	0.51008	10603	NM_033257.3	-	0	0	0	85359	DGCR6L	hypo	I3H
chr5	2741154	2742060	1.9e-06	0.42388	25	4.5e-14	6.5e-12	0.61374	0.18986	9710	NM_033267.4	-	0	0	0	153572	IRX2	hyper	I3H
chr5	2747669	2748636	4.2e-12	0.351892	65	4.7e-14	1.5e-17	0.5527	0.20081	3134	NM_033267.4	-	0	1	1	153572	IRX2	hyper	I3H
chr22	38280571	38282093	1.1e-05	-0.506523	22	1.1e-13	1.3e-10	0.20205	0.70857	-20062	NM_033386.3	+	0	0	1	85377	MICALL1	hypo	I3H
chr22	38305311	38308017	0.00026	-0.308261	46	1e-13	3e-09	0.30449	0.61275	3158	NM_033386.3	+	0	1	1	85377	MICALL1	hypo	I3H
chr4	153918642	153921133	2.8e-06	-0.352729	48	4.1e-14	9.5e-12	0.17015	0.52287	54509	NM_033393.2	+	0	0	0	85462	FHDC1	hypo	I3H
chr10	106091763	106096190	1.2e-09	-0.349172	67	4.4e-14	5e-15	0.24331	0.59248	0	NM_033397.3	-	1	1	1	85450	ITPRIP	hypo	I3H
chr20	62198814	62200252	0.0005	0.269113	62	1.3e-13	4.1e-09	0.59399	0.32488	0	NM_033405.3	-	1	1	1	85441	HELZ2	hyper	I3H
chr9	139265414	139265662	0.00051	-0.606	13	1.5e-09	2.5e-09	0.18054	0.78654	2472	NM_052813.4	-	0	1	1	64170	CARD9	hypo	I3H
chr9	131397333	131398965	2.7e-05	-0.341191	47	4.4e-14	1.3e-10	0.1247	0.46589	20165	NM_052844.3	-	0	1	1	89891	WDR34	hypo	I3H
chr1	15653039	15654385	0.0006	-0.340064	39	8.9e-10	1.5e-09	0.12847	0.46854	79273	NM_052929.1	+	0	1	1	114827	FHAD1	hypo	I3H
chr1	27359190	27360439	0.00026	-0.422833	24	8.6e-12	6.5e-10	0.1534	0.57623	-19858	NM_052943.3	-	0	0	0	115572	TENT5B	hypo	I3H
chr22	19875934	19876289	0.00058	-0.4555	16	1.2e-10	6.8e-09	0.30781	0.76331	-33473	NM_053004.2	-	0	0	1	54584	GNB1L	hypo	I3H
chr22	19860171	19863494	5e-09	-0.288637	95	4.7e-14	5.9e-14	0.19438	0.48302	-17710	NM_053004.2	-	0	1	1	54584	GNB1L	hypo	I3H
chr11	69468513	69469146	0.00073	-0.38724	25	7.3e-14	3.2e-09	0.31172	0.69896	12642	NM_053056.2	+	0	1	0	595	CCND1	hypo	I3H
chr8	11307010	11307841	0.0004	-0.39238	25	1.6e-13	1.7e-09	0.12558	0.51796	16436	NM_053279.2	-	0	0	1	83648	FAM167A	hypo	I3H
chr16	672440	673185	4.1e-05	-0.307151	43	6.5e-14	2.5e-10	0.15267	0.45983	-7827	NM_053284.2	+	0	0	1	117166	WFIKKN1	hypo	I3H
chr16	670849	672218	2.4e-06	-0.363284	44	4.5e-14	1.4e-11	0.15467	0.51795	-8794	NM_053284.2	+	0	0	1	117166	WFIKKN1	hypo	I3H
chr5	147244394	147245112	8.3e-05	-0.486765	17	5.5e-12	2.9e-10	0.24062	0.72738	-13162	NM_054023.4	+	0	0	0	117156	SCGB3A2	hypo	I3H
chr22	46279036	46279334	0.00059	-0.4063	15	1.1e-10	6.8e-09	0.0222	0.4285	93675	NM_058238.2	-	0	0	0	7477	WNT7B	hypo	I3H
chr22	46338915	46339534	2.1e-09	-0.447115	26	4.3e-14	2.5e-14	0.078288	0.5254	33475	NM_058238.2	-	0	0	1	7477	WNT7B	hypo	I3H
chr7	157139611	157140847	0.00051	-0.390574	27	8.3e-11	1.9e-09	0.19291	0.58348	9902	NM_058246.3	+	0	0	1	10049	DNAJB6	hypo	I3H
chr7	157141255	157142720	3.3e-05	-0.404155	29	4.1e-14	1.2e-10	0.3435	0.74766	11546	NM_058246.3	+	0	0	1	10049	DNAJB6	hypo	I3H
chr1	2827928	2828429	7.4e-06	-0.386422	32	4.7e-14	1.8e-11	0.15759	0.54402	-109617	NM_080431.4	+	0	0	0	140625	ACTRT2	hypo	I3H
chr20	44501175	44502032	1.8e-06	-0.583775	20	1.3e-13	1.5e-11	0.16432	0.7481	-7816	NM_080603.4	+	0	1	1	90204	ZSWIM1	hypo	I3H
chr1	1173724	1174127	0.00032	-0.29942	25	3.3e-13	8e-10	0.07872	0.37814	6097	NM_080605.3	+	0	0	0	126792	B3GALT6	hypo	I3H
chr6	75917237	75918400	0.00018	0.326375	40	1.2e-13	6.9e-10	0.60255	0.27618	-1615	NM_080645.2	-	0	0	0	1303	COL12A1	hyper	I3H
chr11	111789255	111789980	8.9e-06	-0.310447	19	1.4e-12	3.9e-11	0.052289	0.36274	0	NM_080659.2	+	1	1	1	91894	C11orf52	hypo	I3H
chr20	61471572	61473305	8.2e-05	-0.3095	60	4.3e-14	6.7e-10	0.25258	0.56207	-2613	NM_080750.4	+	0	1	1	100132911	DPH3P1	hypo	I3H
chr20	62173279	62174628	1.4e-05	-0.35945	40	4.7e-14	1.1e-10	0.19184	0.55129	4230	NM_080823.3	-	0	1	1	6725	SRMS	hypo	I3H
chr20	32234951	32236795	5.4e-05	-0.373681	36	5.7e-12	4.4e-10	0.1286	0.50228	-13297	NM_080825.3	+	0	1	0	128864	C20orf144	hypo	I3H
chr20	61002133	61003014	2.6e-05	-0.373645	31	4.4e-14	2.1e-10	0.094435	0.46808	0	NM_080833.2	-	1	1	1	140893	RBBP8NL	hypo	I3H
chr17	7044846	7046520	9.7e-07	-0.425092	38	4.1e-14	5.6e-12	0.14445	0.56954	-26717	NM_080913.3	-	0	0	0	433	ASGR2	hypo	I3H
chr17	7042042	7044001	4.7e-05	-0.336048	42	5.2e-14	2.7e-10	0.1559	0.49195	-23913	NM_080913.3	-	0	0	0	433	ASGR2	hypo	I3H
chr21	46875748	46877011	1.7e-08	-0.378755	49	4.2e-14	2.7e-13	0.097847	0.4766	326	NM_130444.2	+	1	1	1	80781	COL18A1	hypo	I3H
chr19	489784	490334	1.4e-11	-0.446556	36	4e-14	9.3e-17	0.15619	0.60275	-6156	NM_130762.2	+	0	0	0	8174	MADCAM1	hypo	I3H
chr11	94502874	94503548	0.00014	-0.3532	15	3.3e-09	6.2e-10	0.067967	0.42117	1368	NM_130847.2	+	0	0	1	154810	AMOTL1	hypo	I3H
chr10	88728776	88729972	0.00034	-0.308522	23	3.8e-10	1.5e-09	0.073196	0.38172	-526	NM_133447.1	+	1	1	1	119385	AGAP11	hypo	I3H
chr7	2718654	2719101	2e-08	-0.386151	43	4.3e-14	7.5e-14	0.022105	0.40826	-55	NM_133463.3	+	1	0	0	155185	AMZ1	hypo	I3H
chr7	33566733	33567387	4e-12	-0.497467	30	4.2e-14	1.5e-17	0.24242	0.73988	-377136	NM_133468.4	+	0	0	1	168667	BMPER	hypo	I3H
chr15	41163303	41165482	6.7e-08	-0.390083	36	4.4e-14	4.6e-13	0.155	0.54508	1006	NM_133639.3	-	0	1	0	171177	RHOV	hypo	I3H
chr15	41153190	41155628	0.00075	-0.299325	40	6.5e-11	5.1e-09	0.25874	0.55806	10860	NM_133639.3	-	0	0	0	171177	RHOV	hypo	I3H
chr17	74527888	74529985	0.00076	-0.31914	43	4.6e-14	4.4e-09	0.26463	0.58377	4003	NM_134268.4	-	0	0	1	114757	CYGB	hypo	I3H
chr14	34963490	34965627	0.00036	-0.390578	32	4.4e-14	2.3e-09	0.23658	0.62716	-32023	NM_138288.3	-	0	0	0	171546	SPTSSA	hypo	I3H
chr1	6697032	6698806	4.6e-07	-0.362383	47	4.3e-14	1.1e-12	0.32741	0.6898	11824	NM_138350.3	+	0	1	1	90326	THAP3	hypo	I3H
chr14	105436144	105437357	7.4e-07	-0.400296	27	4.6e-14	4.8e-12	0.074296	0.47459	7338	NM_138420.2	-	0	0	1	113146	AHNAK2	hypo	I3H
chr14	105438638	105440039	0.00045	-0.295378	49	1.6e-13	2.9e-09	0.061551	0.35693	4656	NM_138420.2	-	0	0	1	113146	AHNAK2	hypo	I3H
chr22	40401636	40403205	0.00067	-0.352788	33	4.9e-14	7.8e-09	0.18132	0.53411	10685	NM_138435.2	+	0	0	1	113828	FAM83F	hypo	I3H
chr22	40397606	40399088	0.00019	-0.37806	25	3.4e-13	2.2e-09	0.19224	0.5703	6655	NM_138435.2	+	0	0	1	113828	FAM83F	hypo	I3H
chr16	4424056	4426007	4.8e-08	-0.386777	47	4.6e-14	2.9e-13	0.14009	0.52686	2209	NM_138440.2	+	0	0	1	114990	VASN	hypo	I3H
chr11	63570482	63571863	4e-07	-0.472625	28	4.4e-14	1.7e-12	0.13941	0.61204	-8983	NM_138471.2	+	0	0	0	144097	SPINDOC	hypo	I3H
chr22	41634446	41635101	9.7e-05	-0.349156	32	4.7e-14	1.1e-09	0.074266	0.42342	1835	NM_138481.1	-	0	1	1	150356	CHADL	hypo	I3H
chr9	75084419	75085779	0.00046	-0.399435	23	8.9e-13	2.3e-09	0.20933	0.60876	-50938	NM_138691.2	+	0	0	0	117531	TMC1	hypo	I3H
chr9	75191342	75193843	0.00036	-0.347592	38	1.2e-11	1.8e-09	0.11186	0.45945	54627	NM_138691.2	+	0	1	1	117531	TMC1	hypo	I3H
chr15	29429339	29430070	0.00016	-0.340729	24	2.4e-12	1.1e-09	0.13573	0.47646	131951	NM_138704.3	-	0	1	1	56160	NSMCE3	hypo	I3H
chr9	124463293	124464894	0.00053	-0.314523	44	4.6e-14	2.6e-09	0.16227	0.4768	-40170	NM_138709.2	+	0	0	1	153090	DAB2IP	hypo	I3H
chr9	124479339	124481381	0.00022	-0.340478	46	5.6e-14	1.1e-09	0.13876	0.47924	-23683	NM_138709.2	+	0	0	1	153090	DAB2IP	hypo	I3H
chr2	68906178	68907186	4e-06	-0.284889	36	4.4e-14	1e-11	0.12785	0.41274	35460	NM_138964.3	+	0	0	0	10887	PROKR1	hypo	I3H
chr12	121324838	121326408	0.00062	-0.483432	22	1.3e-11	2.7e-09	0.22998	0.71341	15748	NM_139015.4	-	0	0	1	121665	SPPL3	hypo	I3H
chr15	100850926	100852261	7.7e-05	-0.413879	29	6.8e-14	5.2e-10	0.13993	0.55381	29950	NM_139057.3	-	0	0	1	170691	ADAMTS17	hypo	I3H
chr15	100761744	100762992	0.00084	-0.349687	32	4.5e-14	5.7e-09	0.16795	0.51764	119219	NM_139057.3	-	0	0	1	170691	ADAMTS17	hypo	I3H
chr19	4713177	4713729	0.00032	-0.329304	28	4.5e-08	2.1e-09	0.047964	0.37727	10127	NM_139159.4	-	0	0	1	91039	DPP9	hypo	I3H
chr16	84229219	84231381	5.1e-08	-0.364133	64	4.5e-14	3e-13	0.16463	0.52877	4498	NM_139174.3	+	0	1	1	161931	ADAD2	hypo	I3H
chr1	172283008	172284215	5.9e-07	-0.425129	31	4.7e-14	1.5e-12	0.15992	0.58505	-105613	NM_139240.3	+	0	0	1	92346	C1orf105	hypo	I3H
chr16	1704554	1704958	9.7e-07	-0.474556	18	8.3e-13	5.8e-12	0.092389	0.56694	-23320	NM_144570.2	+	0	0	1	90861	JPT2	hypo	I3H
chr16	1731589	1732205	0.0009	-0.433711	19	8.2e-12	5.4e-09	0.088158	0.52187	3313	NM_144570.2	+	0	0	1	90861	JPT2	hypo	I3H
chr16	1736327	1738318	0.00014	-0.354365	37	5.2e-14	8.5e-10	0.22839	0.58276	8051	NM_144570.2	+	0	0	1	90861	JPT2	hypo	I3H
chr20	435424	437461	5.7e-06	-0.395951	41	4.5e-14	4.7e-11	0.41661	0.81256	5737	NM_144628.3	-	0	0	1	128637	TBC1D20	hypo	I3H
chr3	184056786	184057543	6.4e-06	-0.334077	26	4.2e-14	2e-11	0.12006	0.45413	1512	NM_144635.4	+	0	0	1	131408	FAM131A	hypo	I3H
chr7	133860311	133862095	0.00022	-0.46304	25	5.5e-13	8.3e-10	0.30164	0.76468	48208	NM_144648.2	+	0	1	1	136332	LRGUK	hypo	I3H
chr12	129462618	129463465	3.5e-05	-0.511696	28	4.3e-14	1.5e-10	0.22088	0.73257	124641	NM_144669.2	+	0	0	1	144423	GLT1D1	hypo	I3H
chr16	27791049	27791578	0.00011	-0.432625	24	3.1e-13	6.6e-10	0.33217	0.76479	107901	NM_144675.2	-	0	1	0	146395	GSG1L	hypo	I3H
chr19	39201445	39203192	0.00058	-0.356194	49	4e-14	3.8e-09	0.18833	0.54452	31923	NM_144691.4	-	0	1	1	147968	CAPN12	hypo	I3H
chr1	156877744	156879170	8.1e-05	-0.360019	54	4.9e-14	2e-10	0.15244	0.51245	-11254	NM_144702.2	+	0	1	1	149499	LRRC71	hypo	I3H
chr19	51527961	51531253	3.4e-07	-0.240802	63	4.2e-14	2.2e-12	0.08573	0.32653	0	NM_144947.2	-	1	1	1	11012	KLK11	hypo	I3H
chr8	143463022	143464145	1.4e-08	-0.363195	41	4.2e-14	5.9e-14	0.13817	0.50137	20466	NM_145003.4	-	0	0	1	203062	TSNARE1	hypo	I3H
chr8	143441915	143443125	0.00097	-0.353443	53	4.3e-14	4.1e-09	0.24164	0.59508	41486	NM_145003.4	-	0	0	1	203062	TSNARE1	hypo	I3H
chr18	43829252	43829526	0.00019	-0.505687	16	3.9e-11	1.5e-09	0.20753	0.71322	75266	NM_145055.3	+	0	0	1	147339	C18orf25	hypo	I3H
chr19	7965422	7966559	0.00012	-0.279673	26	1.9e-13	7.9e-10	0.1389	0.41858	-2106	NM_145185.3	+	0	1	0	5609	MAP2K7	hypo	I3H
chr19	7961950	7962965	4e-05	-0.458579	19	1.3e-11	2.6e-10	0.16184	0.62042	-5700	NM_145185.3	+	0	0	1	5609	MAP2K7	hypo	I3H
chr19	7898192	7899164	0.00091	-0.3855	28	1.8e-12	6e-09	0.10905	0.49455	3033	NM_145245.4	+	0	0	1	115704	EVI5L	hypo	I3H
chr2	19555599	19555991	6.4e-05	0.454789	19	3e-12	1.6e-10	0.65389	0.19911	2382	NM_145260.2	-	0	0	1	130497	OSR1	hyper	I3H
chr16	604665	605794	2.1e-07	-0.299395	62	4.1e-14	1.3e-12	0.11065	0.41004	-4628	NM_145270.2	+	0	0	0	146325	PRR35	hypo	I3H
chr2	27975441	27976281	0.0002	-0.35986	25	1.7e-10	4.9e-10	0.08196	0.44182	-18303	NM_145330.2	+	0	0	0	9553	MRPL33	hypo	I3H
chr14	105508161	105508928	2.3e-05	-0.446304	23	1.5e-13	1.5e-10	0.161	0.6073	-20737	NM_145701.2	-	0	0	0	55038	CDCA4	hypo	I3H
chr14	105493799	105495112	3.8e-05	-0.449714	21	4e-13	2.4e-10	0.12081	0.57052	-6375	NM_145701.2	-	0	0	0	55038	CDCA4	hypo	I3H
chrX	118826422	118826501	2.9e-07	0.250618	17	1.4e-11	1.3e-12	0.36079	0.11018	833	NM_145800.3	-	1	0	1	23157	SEPTIN6	hyper	I3H
chr2	174204499	174205026	5.3e-05	-0.5504	15	3.5e-11	1.3e-10	0.23753	0.78793	-14535	NM_145810.2	+	0	0	0	83879	CDCA7	hypo	I3H
chr2	24311038	24311700	0.00095	-0.512107	14	4.8e-10	2.4e-09	0.24	0.75211	-2954	NM_147184.3	-	0	0	1	9540	TP53I3	hypo	I3H
chr8	11711840	11712818	0.00044	-0.39319	21	5.3e-12	1.9e-09	0.13374	0.52693	12842	NM_147780.3	-	0	0	1	1508	CTSB	hypo	I3H
chr8	11721506	11724571	0.00011	-0.299317	63	6.1e-13	4.7e-10	0.076151	0.37547	1089	NM_147780.3	-	0	1	1	1508	CTSB	hypo	I3H
chr17	17444087	17445483	2.3e-05	-0.322177	31	4.6e-14	1.3e-10	0.14018	0.46235	35297	NM_148173.1	-	0	0	1	10400	PEMT	hypo	I3H
chr2	241188871	241189366	6.1e-05	-0.384	16	1.2e-11	1.5e-10	0.064719	0.44872	-108799	NM_148961.3	-	0	0	0	150677	OTOS	hypo	I3H
chr2	241173682	241175681	1.2e-05	-0.360763	40	4.2e-14	3e-11	0.13771	0.49848	-93610	NM_148961.3	-	0	0	0	150677	OTOS	hypo	I3H
chr22	38695442	38696695	9.4e-12	-0.468371	31	4.1e-14	1.1e-16	0.14255	0.61092	16719	NM_152221.2	-	0	1	1	1454	CSNK1E	hypo	I3H
chr11	73053523	73054401	1.2e-11	-0.299074	61	4.6e-14	5.2e-17	0.074672	0.37375	-33004	NM_152222.1	+	0	0	1	84957	RELT	hypo	I3H
chr1	1267501	1267665	3.3e-09	-0.481	22	4.5e-14	8.2e-15	0.15848	0.63948	777	NM_152228.2	+	1	1	0	83756	TAS1R3	hypo	I3H
chr1	1268941	1269314	0.0005	-0.368421	19	7.6e-12	1.2e-09	0.076368	0.44479	2217	NM_152228.2	+	0	1	0	83756	TAS1R3	hypo	I3H
chr1	1266177	1267499	3.8e-08	-0.34553	50	4.6e-14	9.6e-14	0.12813	0.47366	0	NM_152228.2	+	1	1	1	83756	TAS1R3	hypo	I3H
chr22	37959216	37961119	3.2e-05	-0.391578	32	4.7e-14	3.7e-10	0.1052	0.49678	2747	NM_152243.2	+	0	0	1	11135	CDC42EP1	hypo	I3H
chr1	55246877	55248099	1.6e-15	-0.271719	57	4.2e-14	4e-21	0.095596	0.36732	-16652	NM_152268.3	-	0	1	1	25973	PARS2	hypo	I3H
chr1	116652298	116653648	2.2e-05	-0.295611	27	3.9e-13	5.5e-11	0.057519	0.35313	-728	NM_152367.2	+	1	0	0	126868	MAB21L3	hypo	I3H
chr16	70623767	70625959	6.2e-05	-0.34978	50	3.3e-12	3.7e-10	0.15013	0.49991	9971	NM_152456.2	+	0	0	1	146433	IL34	hypo	I3H
chr11	65582374	65583102	1.7e-05	-0.431158	19	6e-13	7.5e-11	0.15039	0.58155	-18308	NM_152760.2	+	0	0	0	254122	SNX32	hypo	I3H
chr8	67454555	67455033	1.2e-07	-0.2266	40	4.2e-14	5e-13	0.046125	0.27272	49066	NM_152765.3	+	0	0	0	254778	VXN	hypo	I3H
chr6	7455109	7456066	1.9e-05	-0.45585	20	5.6e-12	7.1e-11	0.21845	0.6743	52231	NM_153005.1	+	0	0	0	83732	RIOK1	hypo	I3H
chr2	28675786	28677874	3.1e-05	-0.323063	40	4e-14	7.9e-11	0.1754	0.49846	-41064	NM_153021.4	+	0	0	0	151056	PLB1	hypo	I3H
chr1	16509962	16512056	7.9e-06	-0.351387	40	4.2e-14	2e-11	0.13665	0.48804	27111	NM_153213.4	-	0	0	0	128272	ARHGEF19	hypo	I3H
chr19	19662732	19663000	0.00078	-0.4145	12	4.2e-09	5.1e-09	0.15179	0.56629	13660	NM_153221.2	+	0	0	0	148113	CILP2	hypo	I3H
chr11	69481808	69484574	4e-10	-0.388139	72	4.2e-14	1.7e-15	0.21081	0.59894	5592	NM_153451.2	-	0	1	1	220064	LTO1	hypo	I3H
chr16	75131995	75133553	0.00068	-0.40213	23	3.2e-11	4.1e-09	0.16674	0.56887	17118	NM_153486.3	-	0	0	1	197257	LDHD	hypo	I3H
chr6	37616527	37616881	2.8e-08	-0.207645	31	4.7e-14	1e-13	0.025742	0.23339	48886	NM_153487.3	-	0	1	1	266727	MDGA1	hypo	I3H
chr17	39658980	39660867	8.7e-10	-0.344662	37	4.4e-14	5.1e-15	0.10099	0.44565	999	NM_153490.2	-	1	1	1	3860	KRT13	hypo	I3H
chr17	39656894	39658663	5.5e-08	-0.381313	32	4.1e-14	3.2e-13	0.11273	0.49405	3203	NM_153490.2	-	0	1	1	3860	KRT13	hypo	I3H
chr1	156086298	156088301	2.2e-06	-0.386129	35	4.5e-14	5.4e-12	0.10954	0.49567	1839	NM_170707.3	+	0	0	1	4000	LMNA	hypo	I3H
chr19	1416235	1417494	2.8e-07	-0.328087	46	4e-14	1.9e-12	0.11222	0.4403	8669	NM_170711.2	+	0	0	1	26528	DAZAP1	hypo	I3H
chr17	3792073	3794657	4.9e-06	-0.285544	68	4.2e-14	2.8e-11	0.16146	0.447	0	NM_172206.1	-	1	1	1	84254	CAMKK1	hypo	I3H
chr18	77218368	77218754	0.00027	-0.343188	24	6e-14	2.2e-09	0.051688	0.39488	58096	NM_172387.2	+	0	0	1	4772	NFATC1	hypo	I3H
chr18	77241927	77242822	1.2e-10	-0.51125	26	4.6e-14	9.7e-16	0.29675	0.808	81655	NM_172387.2	+	0	0	1	4772	NFATC1	hypo	I3H
chr18	77255487	77258035	4.7e-25	-0.388709	91	5e-14	3.8e-30	0.14295	0.53165	95215	NM_172387.2	+	0	0	1	4772	NFATC1	hypo	I3H
chr18	77193206	77193581	0.00011	-0.707625	12	2.9e-09	8.8e-10	0.12579	0.83342	32934	NM_172387.2	+	0	1	1	4772	NFATC1	hypo	I3H
chr18	77285814	77286579	0.00078	-0.320442	43	5.1e-14	6.3e-09	0.086035	0.40648	125542	NM_172387.2	+	0	0	1	4772	NFATC1	hypo	I3H
chr18	77272152	77272489	0.0009	-0.487033	15	3.9e-11	7.2e-09	0.0984	0.58543	111880	NM_172387.2	+	0	0	1	4772	NFATC1	hypo	I3H
chr18	77283699	77284385	6e-07	0.502648	27	4.2e-14	4.8e-12	0.78148	0.27883	123427	NM_172387.2	+	0	0	1	4772	NFATC1	hyper	I3H
chr12	53255312	53256537	3.6e-05	-0.474675	20	3.7e-13	1.5e-10	0.17123	0.6459	-12535	NM_173352.3	-	0	0	0	196374	KRT78	hypo	I3H
chr12	53242732	53243594	0.00075	-0.520912	17	4.6e-12	3.2e-09	0.14321	0.66412	0	NM_173352.3	-	1	1	0	196374	KRT78	hypo	I3H
chr21	44829376	44829625	0.00018	-0.492633	15	7e-11	2.7e-09	0.173	0.66563	17388	NM_173354.4	-	0	0	0	150094	SIK1	hypo	I3H
chr21	44830780	44831420	0.00012	-0.381736	36	4.5e-14	1.9e-09	0.17847	0.56021	15593	NM_173354.4	-	0	0	0	150094	SIK1	hypo	I3H
chr19	2901846	2902135	0.00047	-0.477107	14	2.3e-10	3.1e-09	0.050143	0.52725	952	NM_173480.2	+	1	0	1	126295	ZNF57	hypo	I3H
chr19	750652	753052	0.00061	-0.289731	67	1.3e-11	4e-09	0.13615	0.42588	0	NM_173481.3	+	1	1	1	126353	MISP	hypo	I3H
chr6	160225280	160225891	0.0008	-0.516618	17	5e-12	3e-09	0.16768	0.68429	4001	NM_173516.2	+	0	1	1	154197	PNLDC1	hypo	I3H
chr10	134275010	134275538	4.7e-07	-0.462643	21	1.2e-13	2e-12	0.15752	0.62017	16298	NM_173541.2	+	0	0	0	NA	NA	hypo	I3H
chr9	126077606	126077890	0.00016	-0.586833	12	2.9e-09	8e-10	0.10454	0.69138	-40556	NM_173689.6	+	0	0	0	286204	CRB2	hypo	I3H
chr9	126110160	126110757	0.00015	-0.382529	17	2.7e-11	7.5e-10	0.12129	0.50382	-7689	NM_173689.6	+	0	0	0	286204	CRB2	hypo	I3H
chr7	44801336	44802263	0.00025	-0.3815	29	6e-14	9.3e-10	0.17055	0.55205	5551	NM_174929.2	+	0	1	1	83637	ZMIZ2	hypo	I3H
chr9	131679707	131679939	0.00018	-0.440875	12	2.9e-09	8.7e-10	0.051833	0.49271	-3235	NM_174933.3	+	0	1	0	254295	PHYHD1	hypo	I3H
chr11	692573	693387	2.4e-06	-0.384231	26	4.2e-14	1e-11	0.083385	0.46762	-2204	NM_174940.3	+	0	0	1	283232	TMEM80	hypo	I3H
chr5	179588429	179588838	0.0003	-0.358056	27	1.5e-11	1.1e-09	0.2412	0.59926	47293	NM_175062.3	-	0	0	1	255426	RASGEF1C	hypo	I3H
chr17	48915645	48916275	2.3e-05	-0.473325	20	1.7e-13	1.3e-10	0.1521	0.62543	3042	NM_175575.5	+	0	0	1	124857	WFIKKN2	hypo	I3H
chr17	48921493	48922737	3.7e-06	-0.424214	28	4e-14	2.2e-11	0.167	0.59121	8890	NM_175575.5	+	0	0	0	124857	WFIKKN2	hypo	I3H
chr19	46270510	46270837	4.4e-05	-0.304147	17	2.8e-12	2.9e-10	0.049382	0.35353	1661	NM_175875.4	-	0	0	1	147912	SIX5	hypo	I3H
chr8	22438509	22440635	6.7e-06	-0.382974	38	9.1e-14	2.8e-11	0.14733	0.5303	524	NM_176871.3	+	1	1	1	64236	PDLIM2	hypo	I3H
chr10	134577620	134578801	0.00053	-0.385304	28	3.2e-13	2.2e-09	0.13695	0.52225	20737	NM_177400.2	-	0	0	1	84504	NKX6-2	hypo	I3H
chr12	27744693	27747402	0.00039	-0.390065	31	1.2e-12	1.7e-09	0.20637	0.59644	67650	NM_177444.2	+	0	0	1	8496	PPFIBP1	hypo	I3H
chr11	66795192	66795719	0.00068	-0.417071	14	1.6e-10	3e-09	0.084393	0.50146	4378	NM_177963.3	+	0	0	1	91683	SYT12	hypo	I3H
chr9	132406110	132407639	2.8e-10	-0.397605	38	4.5e-14	1.4e-15	0.093789	0.49139	-1663	NM_177999.2	-	0	0	0	140459	ASB6	hypo	I3H
chr15	42371449	42371890	6.5e-06	-0.3457	25	3e-13	4.4e-11	0.3607	0.7064	14863	NM_178034.3	-	0	1	1	283748	PLA2G4D	hypo	I3H
chr15	42383828	42386273	0.00074	-0.322635	52	5.3e-14	5e-09	0.24451	0.56714	480	NM_178034.3	-	1	0	1	283748	PLA2G4D	hypo	I3H
chr5	31757957	31758682	0.00088	-0.484265	17	1e-11	3.1e-09	0.13309	0.61735	118442	NM_178140.3	+	0	0	1	23037	PDZD2	hypo	I3H
chr5	31693759	31695133	2.5e-06	-0.535286	21	4.2e-13	8.8e-12	0.26993	0.80521	54244	NM_178140.3	+	0	0	1	23037	PDZD2	hypo	I3H
chr20	33879884	33880116	7.8e-07	-0.238325	20	1.1e-12	6.4e-12	0.050625	0.28895	110	NM_178468.5	-	1	1	0	128876	FAM83C	hypo	I3H
chr3	192568192	192568590	0.00086	-0.453731	13	8.7e-10	2.7e-09	0.075346	0.52908	67361	NM_178496.3	-	0	0	1	151963	MB21D2	hypo	I3H
chr8	10509106	10511425	0.00028	-0.339634	41	6.2e-13	1.2e-09	0.15746	0.4971	1193	NM_178857.5	-	0	0	1	94137	RP1L1	hypo	I3H
chr18	13232555	13232895	0.00058	-0.25835	20	9.8e-13	4.7e-09	0.56238	0.82073	13828	NM_181482.4	+	0	0	1	753	LDLRAD4	hypo	I3H
chr10	46966196	46966995	0.00011	-0.404432	22	8e-13	4.7e-10	0.1972	0.60164	3607	NM_181519.2	-	0	1	1	83849	SYT15	hypo	I3H
chr20	19960451	19963230	5.6e-05	-0.388641	39	1.8e-13	4.6e-10	0.22255	0.61119	-34704	NM_181528.3	+	0	0	1	51126	NAA20	hypo	I3H
chr7	101542977	101543824	0.00018	-0.351296	27	4.6e-14	6.6e-10	0.13111	0.48241	82097	NM_181552.3	+	0	0	1	1523	CUX1	hypo	I3H
chr7	101652075	101653502	0.00073	-0.402161	31	2.9e-12	2.7e-09	0.14582	0.54798	191195	NM_181552.3	+	0	0	1	1523	CUX1	hypo	I3H
chr14	24785127	24785656	5.4e-10	-0.306457	47	4.3e-14	3.5e-15	0.04016	0.34662	2816	NM_181657.3	+	0	1	0	1241	LTB4R	hypo	I3H
chr9	139139755	139140437	0.00045	-0.416021	24	1.6e-13	2.2e-09	0.199	0.61502	-2069	NM_181701.3	-	0	0	0	169714	QSOX2	hypo	I3H
chr9	139118473	139120562	4.7e-08	-0.322088	57	4.3e-14	2.3e-13	0.2899	0.61199	17126	NM_181701.3	-	0	1	1	169714	QSOX2	hypo	I3H
chr5	150701301	150701807	0.00078	-0.5425	14	1.8e-10	2.7e-09	0.085857	0.62836	-17968	NM_181774.3	-	0	1	1	285641	SLC36A3	hypo	I3H
chr22	30056580	30057820	0.00021	-0.457375	20	2.7e-12	2.4e-09	0.09195	0.54933	57037	NM_181832.2	+	0	1	1	4771	NF2	hypo	I3H
chr1	6445129	6445820	0.00029	-0.417056	18	8.8e-11	7.2e-10	0.099222	0.51628	64	NM_181864.2	-	1	1	1	11332	ACOT7	hypo	I3H
chr1	6390402	6390986	2.9e-05	-0.449947	19	4.9e-13	7.2e-11	0.13095	0.58089	28019	NM_181866.2	-	0	0	1	11332	ACOT7	hypo	I3H
chr2	187867877	187868191	9.3e-06	-0.279478	23	5e-14	2.3e-11	0.42176	0.70124	-153981	NM_182521.2	-	0	0	0	151112	ZSWIM2	hypo	I3H
chr22	30090968	30091780	4.5e-05	-0.334557	35	4.1e-14	5.2e-10	0.11014	0.4447	-24564	NM_182527.2	+	0	1	0	164633	CABP7	hypo	I3H
chr22	30083958	30084589	0.00097	-0.522375	12	3.7e-09	1.1e-08	0.21904	0.74142	-31755	NM_182527.2	+	0	0	1	164633	CABP7	hypo	I3H
chr1	16414730	16415726	2.5e-05	-0.387935	31	2.2e-13	6.3e-11	0.06979	0.45773	-14604	NM_182623.2	-	0	0	0	348487	FAM131C	hypo	I3H
chr1	155095982	155098652	0.00022	-0.331992	59	2.5e-13	5.4e-10	0.12835	0.46034	-1697	NM_182685.1	+	0	0	0	1942	EFNA1	hypo	I3H
chr5	119086562	119087171	0.00061	-0.540375	12	2.9e-09	2.1e-09	0.28937	0.82975	121310	NM_182761.3	+	0	0	0	340069	FAM170A	hypo	I3H
chr2	20869935	20871361	7.1e-20	-0.301301	113	3.8e-14	1.8e-25	0.072013	0.37331	3513	NM_182828.3	+	0	1	1	151449	GDF7	hypo	I3H
chr19	4840313	4841785	3.1e-05	-0.460655	29	4.5e-14	2e-10	0.15962	0.62028	-8560	NM_182919.3	-	0	0	1	148022	TICAM1	hypo	I3H
chr7	1494892	1495256	0.00018	-0.316312	16	2.5e-11	6.9e-10	0.03675	0.35306	3854	NM_182924.3	-	0	0	1	79778	MICALL2	hypo	I3H
chr7	1491670	1492579	4.6e-10	-0.440963	41	4.5e-14	1.7e-15	0.11133	0.55229	6531	NM_182924.3	-	0	0	1	79778	MICALL2	hypo	I3H
chr1	234723893	234726356	1.8e-05	-0.3735	33	6.6e-14	4.5e-11	0.10574	0.47924	18916	NM_182972.2	-	0	0	0	359948	IRF2BP2	hypo	I3H
chr16	1349245	1350300	7.3e-05	-0.362869	42	4.6e-14	4.4e-10	0.12776	0.49063	-8854	NM_194261.2	+	0	0	0	7329	UBE2I	hypo	I3H
chr18	9902095	9902628	2.3e-06	-0.457611	18	1.3e-12	1.8e-11	0.13678	0.59439	-11327	NM_194434.2	+	0	0	0	9218	VAPA	hypo	I3H
chr19	658186	659723	0.00024	-0.316237	59	4.6e-14	1.6e-09	0.16479	0.48103	3511	NM_194460.2	-	0	0	1	55658	RNF126	hypo	I3H
chr4	87764314	87765106	0.00062	-0.601	12	2.9e-09	2.1e-09	0.16817	0.76917	5311	NM_197965.2	-	0	0	1	345274	SLC10A6	hypo	I3H
chr1	167399656	167400161	5.7e-05	-0.54	16	6.3e-12	1.4e-10	0.17087	0.71088	87687	NM_198053.2	-	0	1	0	919	CD247	hypo	I3H
chr14	23448525	23449415	0.00021	-0.462321	14	1.6e-10	1.3e-09	0.098107	0.56043	-2094	NM_198086.2	-	0	0	1	84962	AJUBA	hypo	I3H
chr1	24609822	24613797	5.2e-07	-0.331959	61	4.3e-14	1.3e-12	0.14221	0.47417	-32015	NM_198173.2	+	0	0	0	57822	GRHL3	hypo	I3H
chr9	133769418	133771216	0.00058	-0.386548	42	4.2e-14	2.9e-09	0.19583	0.58238	984	NM_198180.2	-	1	1	1	347148	QRFP	hypo	I3H
chr4	3391979	3392953	1.5e-07	-0.375552	29	4.4e-14	5e-13	0.092431	0.46798	20257	NM_198227.1	+	0	0	1	6002	RGS12	hypo	I3H
chr4	3403246	3403636	0.0001	-0.396559	17	3e-12	3.6e-10	0.093059	0.48962	31524	NM_198227.1	+	0	0	1	6002	RGS12	hypo	I3H
chr4	3387498	3389286	1.5e-07	-0.289011	47	4.7e-14	5.1e-13	0.096319	0.38533	15776	NM_198227.1	+	0	1	1	6002	RGS12	hypo	I3H
chr4	3322209	3322762	0.00031	-0.371375	20	9.1e-13	1.1e-09	0.19298	0.56435	6337	NM_198229.2	+	0	0	1	6002	RGS12	hypo	I3H
chr16	81464971	81465608	1.8e-07	-0.459559	17	5.5e-12	1.1e-12	0.13262	0.59218	-13167	NM_198390.2	+	0	0	0	80790	CMIP	hypo	I3H
chr16	67918679	67919138	7.5e-05	-0.420905	21	3.4e-12	4.5e-10	0.047	0.4679	0	NM_198443.1	+	1	1	1	123904	NRN1L	hypo	I3H
chr19	39375952	39377529	8.3e-06	-0.353083	30	4.3e-14	5.5e-11	0.26048	0.61357	-7034	NM_198445.3	-	0	0	1	126432	RINL	hypo	I3H
chr19	45665485	45667207	8.9e-10	-0.313629	62	4.4e-14	5.9e-15	0.15062	0.46425	-2078	NM_198478.3	-	0	1	1	284353	NKPD1	hypo	I3H
chr3	188867698	188868736	0.00059	-0.4845	21	1.6e-12	1.9e-09	0.21564	0.70014	-21027	NM_198485.3	+	0	0	0	285386	TPRG1	hypo	I3H
chr7	49709178	49710105	0.00014	-0.3897	25	5.5e-13	5.4e-10	0.14802	0.53772	-103152	NM_198570.4	+	0	0	0	375567	VWC2	hypo	I3H
chr20	46429205	46430998	0.00049	-0.327042	48	5e-14	4e-09	0.2519	0.57894	-13846	NM_198596.2	-	0	0	0	55959	SULF2	hypo	I3H
chr20	46431042	46431691	2e-05	-0.575412	17	1.4e-12	1.6e-10	0.18688	0.76229	-15683	NM_198596.2	-	0	0	0	55959	SULF2	hypo	I3H
chr20	46473768	46476000	6.1e-06	-0.300314	43	5.2e-14	5e-11	0.18499	0.4853	-58409	NM_198596.2	-	0	0	0	55959	SULF2	hypo	I3H
chr9	134497310	134497651	0.0002	-0.399647	17	2.7e-11	1e-09	0.12847	0.52812	87579	NM_198679.1	-	0	1	1	2889	RAPGEF1	hypo	I3H
chr7	20815603	20817153	5.5e-05	0.353043	35	1.4e-13	2.1e-10	0.62637	0.27333	9356	NM_198956.3	-	0	0	0	221833	SP8	hyper	I3H
chr19	2046999	2049539	9.9e-06	-0.277684	68	4.5e-14	6.5e-11	0.15317	0.43085	1705	NM_199054.2	-	0	0	1	2872	MKNK2	hypo	I3H
chr19	11001577	11003932	0.00059	-0.341768	56	4.5e-14	3.9e-09	0.22171	0.56348	19326	NM_199141.1	+	0	0	1	10498	CARM1	hypo	I3H
chr20	48765375	48767528	0.00095	-0.351162	40	4.4e-14	7.8e-09	0.19272	0.54389	2808	NM_199203.2	-	0	0	1	387522	TMEM189-UBE2V1	hypo	I3H
chr2	3642399	3642847	0.00023	0.375387	31	5.7e-14	5.9e-10	0.66589	0.2905	0	NM_199235.2	+	1	1	1	78989	COLEC11	hyper	I3H
chr17	17014880	17015505	6.1e-06	-0.404786	21	6.8e-13	3.5e-11	0.071714	0.4765	68808	NM_201274.3	+	0	0	1	23164	MPRIP	hypo	I3H
chr7	55088502	55091158	0.00052	-0.331761	44	4.1e-14	2e-09	0.16525	0.49701	1779	NM_201284.1	+	0	0	1	1956	EGFR	hypo	I3H
chr7	55120533	55122818	4.7e-09	-0.33729	50	4.3e-14	1.8e-14	0.11413	0.45142	33810	NM_201284.1	+	0	0	1	1956	EGFR	hypo	I3H
chr8	145030648	145033831	3.3e-07	-0.262505	91	4.1e-14	1.4e-12	0.17579	0.43829	-2561	NM_201379.2	-	0	0	1	5339	PLEC	hypo	I3H
chr8	145024546	145024962	9.3e-09	-0.25877	37	4.7e-14	3.9e-14	0.08777	0.34654	83	NM_201380.3	-	1	1	1	5339	PLEC	hypo	I3H
chr8	145011769	145012424	1.4e-12	-0.370029	35	4.7e-14	5.8e-18	0.089029	0.45906	1335	NM_201384.2	-	0	1	1	5339	PLEC	hypo	I3H
chr17	9997985	9999388	1.5e-06	-0.35605	30	4.4e-14	8.9e-12	0.13858	0.49463	-57922	NM_201432.1	-	0	0	1	8522	GAS7	hypo	I3H
chr12	56328759	56329850	4.3e-07	-0.419759	27	7.5e-14	1.8e-12	0.2507	0.67046	2949	NM_201444.2	+	0	1	1	1606	DGKA	hypo	I3H
chr8	144552592	144553623	0.00018	-0.299075	40	4.4e-14	7.7e-10	0.38285	0.68193	-39991	NM_201589.3	-	0	0	1	389692	MAFA	hypo	I3H
chr19	1566492	1566836	7.4e-09	-0.387875	24	4.5e-14	4.9e-14	0.011313	0.39919	1222	NM_203304.3	-	0	0	1	399664	MEX3D	hypo	I3H
chr9	130725427	130727613	4.4e-06	-0.318344	45	4.4e-14	2.2e-11	0.19244	0.51079	-12435	NM_203305.2	-	0	0	1	399665	FAM102A	hypo	I3H
chr9	4605833	4606333	8.5e-08	-0.474897	29	4.6e-14	4.2e-13	0.14217	0.61707	-55961	NM_203453.3	+	0	0	1	403313	PLPP6	hypo	I3H
chr19	7992960	7994169	0.00054	-0.326086	35	5.6e-14	3.5e-09	0.166	0.49209	-1910	NM_206833.3	-	0	1	1	404217	CTXN1	hypo	I3H
chr16	58676878	58679668	4.5e-08	-0.453712	40	4.4e-14	2.7e-13	0.20836	0.66207	-13089	NM_206999.2	-	0	0	0	23019	CNOT1	hypo	I3H
chr20	57934680	57935987	0.00067	-0.412017	29	6.7e-14	5.5e-09	0.20731	0.61933	59200	NM_207032.2	+	0	0	0	1908	EDN3	hypo	I3H
chr12	120476456	120477637	0.00076	-0.525841	22	1.5e-12	3.3e-09	0.14807	0.67391	48810	NM_207311.2	+	0	0	1	92558	BICDL1	hypo	I3H
chr10	96990111	96991107	1.5e-09	0.323695	41	4e-14	6.4e-15	0.52133	0.19763	36156	NM_207321.2	+	0	0	0	142827	ACSM6	hyper	I3H
chr4	187124575	187124989	0.00028	-0.318769	13	6.2e-10	9.5e-10	0.088654	0.40742	11903	NM_207352.3	+	0	0	1	285440	CYP4V2	hypo	I3H
chr4	187125305	187126359	1.1e-06	-0.29022	59	4.6e-14	3.9e-12	0.25753	0.54775	12633	NM_207352.3	+	0	1	1	285440	CYP4V2	hypo	I3H
chr2	99498987	99500596	3e-05	-0.434062	24	6.1e-14	7.5e-11	0.12217	0.55623	52089	NM_207362.2	-	0	0	1	343990	KIAA1211L	hypo	I3H
chr1	6360354	6361243	4.4e-07	-0.360621	33	4.4e-14	1.1e-12	0.1658	0.52642	-39320	NM_207370.2	-	0	0	1	387509	GPR153	hypo	I3H
chr19	35969487	35970565	9.8e-05	-0.521271	24	1.3e-12	6.5e-10	0.12692	0.64819	10869	NM_207392.2	-	0	0	0	388533	KRTDAP	hypo	I3H
chr1	27704744	27709039	4.5e-14	-0.353772	68	4.4e-14	1.1e-19	0.15962	0.51339	785	NM_207397.4	-	1	1	1	388611	CD164L2	hypo	I3H
chr9	139916750	139917002	0.00065	-0.342562	16	2.1e-10	3.2e-09	0.095906	0.43847	-4914	NM_207511.2	+	0	1	1	401563	C9orf139	hypo	I3H
chr12	106871315	106871745	7.3e-08	-0.447425	20	6.9e-14	3.1e-13	0.16842	0.61585	-104940	NM_213594.2	+	0	0	1	5992	RFX4	hypo	I3H
chr8	54648446	54649223	0.00042	-0.61325	12	2.9e-09	1.8e-09	0.17271	0.78596	106380	NM_213620.2	-	0	0	1	51606	ATP6V1H	hypo	I3H
chr12	875832	876716	0.00056	-0.52965	20	2.5e-12	2.4e-09	0.3026	0.83225	13745	NM_213655.4	+	0	0	1	65125	WNK1	hypo	I3H
chr20	52373940	52374608	5.9e-05	-0.317023	22	8.3e-12	4.8e-10	0.09575	0.41277	117641	NR_002189.3	-	0	0	0	391257	SUMO1P1	hypo	I3H
chr17	7690272	7690704	7.7e-05	-0.433045	22	1.1e-13	4.5e-10	0.062023	0.49507	32636	NR_002778.1	+	0	1	1	118432	RPL29P2	hypo	I3H
chr6	170556795	170558137	3e-09	0.309311	53	4.1e-14	1.1e-14	0.84037	0.53106	13521	NR_002787.2	-	0	0	0	154449	LOC154449	hyper	I3H
chr6	170574555	170575164	1.1e-09	-0.409845	29	4.8e-14	4e-15	0.19155	0.6014	-2899	NR_002787.2	-	0	0	0	154449	LOC154449	hypo	I3H
chr10	119306419	119307769	4.6e-05	0.284368	38	4.3e-14	2e-10	0.45363	0.16926	-1841	NR_002791.2	-	0	1	1	196047	EMX2OS	hyper	I3H
chr9	134360713	134362270	1.8e-06	-0.404818	33	4.6e-14	8.6e-12	0.33286	0.73768	0	NR_002914.1	+	1	1	1	26786	SNORD62A	hypo	I3H
chr16	29354026	29355068	3.3e-07	-0.398795	22	5e-14	2e-12	0.13266	0.53145	40420	NR_002939.3	+	0	0	1	440352	SNX29P2	hypo	I3H
chr17	62242760	62243851	9.7e-05	-0.523263	19	4.6e-12	5.6e-10	0.2565	0.77976	19063	NR_002995.1	+	0	0	1	677842	SNORA50C	hypo	I3H
chr21	33739986	33740977	0.00018	-0.362842	19	8.4e-11	2.8e-09	0.18568	0.54853	8655	NR_002996.2	-	0	1	1	677846	SNORA80A	hypo	I3H
chr21	33720011	33723181	5.5e-07	-0.346456	68	4.2e-14	8.5e-12	0.24484	0.59129	26451	NR_002996.2	-	0	1	1	677846	SNORA80A	hypo	I3H
chr17	26562354	26563956	3.1e-06	-0.416565	31	4.4e-14	1.8e-11	0.23984	0.6564	8767	NR_003064.2	+	0	0	0	23615	PYY2	hypo	I3H
chr16	29155655	29156083	0.00056	-0.392	15	1.6e-09	3.4e-09	0.293	0.685	69494	NR_003369.2	+	0	0	0	653390	RRN3P2	hypo	I3H
chr10	1171226	1171579	0.00015	-0.611375	12	2.9e-09	6.3e-10	0.26004	0.87142	-34129	NR_015376.2	+	0	0	1	399706	LINC00200	hypo	I3H
chr1	2979854	2981198	6.6e-10	-0.30878	109	4.3e-14	1.6e-15	0.11043	0.41921	3092	NR_015440.1	-	0	1	1	440556	PRDM16-DT	hypo	I3H
chr2	241407427	241409258	8.8e-08	-0.348769	39	4.5e-14	2.2e-13	0.18895	0.53772	-11311	NR_024014.1	-	0	1	0	100130449	LOC100130449	hypo	I3H
chr21	43146820	43148191	1.2e-06	-0.304276	38	4.5e-14	1.9e-11	0.090092	0.39437	10226	NR_024028.2	+	0	0	0	54089	LINC00112	hypo	I3H
chr3	47043208	47044496	0.00011	-0.324167	48	4.3e-14	3.3e-10	0.31873	0.6429	-8536	NR_024046.1	+	0	1	1	100129354	NRADDP	hypo	I3H
chr18	14431922	14432687	0.00019	-0.394841	22	2.4e-12	1.5e-09	0.30641	0.70125	66019	NR_024076.1	-	0	0	0	440224	CXADRP3	hypo	I3H
chr5	465180	466363	1.1e-06	-0.332125	40	4.4e-14	3.9e-12	0.36059	0.69271	6718	NR_024158.1	-	0	1	1	25845	PP7080	hypo	I3H
chr22	35710610	35713470	5.9e-08	-0.368308	60	4.3e-14	6.9e-13	0.20164	0.56995	14815	NR_024194.1	+	0	0	1	10043	TOM1	hypo	I3H
chr3	75551117	75552961	1.1e-05	-0.306838	34	2.5e-13	3.5e-11	0.20015	0.50699	-66852	NR_024241.1	-	0	0	0	692099	FAM86DP	hypo	I3H
chr15	37169913	37170726	9.5e-05	0.422758	31	4.3e-14	6.5e-10	0.68752	0.26476	8009	NR_024264.1	-	0	0	1	145845	LOC145845	hyper	I3H
chr9	140626188	140627116	2.9e-05	-0.36725	28	4.5e-14	1.4e-10	0.41786	0.78511	-30358	NR_024341.1	+	0	0	1	NA	NA	hypo	I3H
chr21	43100295	43101970	4.3e-09	-0.343878	49	4.4e-14	6.7e-14	0.067102	0.41098	835	NR_024367.1	+	1	0	1	54090	LINC00111	hypo	I3H
chr21	43084827	43085735	1.1e-05	-0.365345	29	7.6e-12	1.7e-10	0.074672	0.44002	-13727	NR_024367.1	+	0	0	0	54090	LINC00111	hypo	I3H
chr22	18532661	18534224	0.00036	-0.3474	30	4.2e-10	4.2e-09	0.16468	0.51208	20512	NR_024417.1	+	0	0	0	100192420	LINC01634	hypo	I3H
chr10	77155816	77156168	3.5e-06	0.241851	37	4.4e-14	1.5e-11	0.42862	0.18677	-5118	NR_024421.1	+	0	0	1	100131213	ZNF503-AS2	hyper	I3H
chr10	80722221	80723930	3.2e-05	-0.387692	39	4.1e-14	1.4e-10	0.231	0.61869	103276	NR_024431.2	-	0	1	1	283050	ZMIZ1-AS1	hypo	I3H
chr17	43317224	43320020	4.5e-06	-0.294921	89	4.3e-14	2.6e-11	0.13976	0.43469	-5272	NR_024434.2	+	0	1	1	100133991	MAP3K14-AS1	hypo	I3H
chr12	130556968	130558857	3.4e-08	-0.370015	33	4.3e-14	1.4e-13	0.15117	0.52118	-30082	NR_024457.2	-	0	0	0	100190940	LINC02418	hypo	I3H
chr11	67077187	67079692	5.5e-17	-0.365431	65	4.8e-14	2.4e-22	0.12467	0.4901	-5618	NR_024469.1	+	0	1	1	100130987	LOC100130987	hypo	I3H
chr20	61297686	61298743	3.8e-05	-0.333911	45	4.3e-14	3.1e-10	0.16782	0.50173	0	NR_024470.1	-	1	1	1	100127888	SLCO4A1-AS1	hypo	I3H
chr3	194048933	194051438	2.1e-05	-0.317625	64	4.5e-14	6.7e-11	0.26736	0.58498	-18341	NR_024480.1	-	0	0	0	100131551	LINC00887	hypo	I3H
chr1	2266398	2267778	0.00081	-0.324875	68	4.3e-14	2e-09	0.14951	0.47438	16323	NR_024489.1	-	0	0	1	100129534	LOC100129534	hypo	I3H
chr1	2265867	2266362	6.2e-05	-0.416482	28	4.3e-14	1.5e-10	0.07575	0.49223	17739	NR_024489.1	-	0	0	1	100129534	LOC100129534	hypo	I3H
chr1	2261975	2262564	0.00014	-0.31269	29	1.4e-13	3.5e-10	0.092017	0.40471	21537	NR_024489.1	-	0	0	1	100129534	LOC100129534	hypo	I3H
chr19	35588840	35590331	3e-07	-0.363198	48	4e-14	2e-12	0.10424	0.46744	6845	NR_024561.1	-	0	1	1	100128675	HPN-AS1	hypo	I3H
chr4	1203103	1203542	4.5e-05	-0.494188	16	4.7e-11	1.5e-10	0.18663	0.68081	-354	NR_024569.1	-	1	0	0	100130872	LOC100130872	hypo	I3H
chr4	1202598	1203049	6.8e-05	-0.358143	28	1.4e-13	2.3e-10	0.34275	0.70089	0	NR_024569.1	-	1	1	0	100130872	LOC100130872	hypo	I3H
chr2	240167531	240168211	0.00019	-0.329469	32	4.3e-14	4.9e-10	0.084	0.41347	-50379	NR_026664.1	-	0	0	1	85009	MGC16025	hypo	I3H
chr2	130795281	130795705	0.00084	0.233804	23	2.7e-12	2.1e-09	0.36507	0.13126	13000	NR_026758.2	-	0	0	1	440905	FAR2P1	hyper	I3H
chr6	168147396	168148067	0.0002	-0.46425	18	1.2e-11	7.4e-10	0.13958	0.60383	49473	NR_026773.1	-	0	0	0	26238	LINC01558	hypo	I3H
chr6	168199712	168200955	7.7e-06	-0.416819	36	4.3e-14	2.9e-11	0.15329	0.57011	-2174	NR_026773.1	-	0	0	0	26238	LINC01558	hypo	I3H
chr17	79000405	79001698	0.00066	-0.33586	57	4.7e-14	3.8e-09	0.17718	0.51304	6822	NR_026857.1	-	0	0	0	440465	BAIAP2-DT	hypo	I3H
chr21	44889036	44890486	4.9e-07	-0.354323	48	3.9e-14	7.6e-12	0.21185	0.56618	7618	NR_026863.1	-	0	0	1	114038	LINC00313	hypo	I3H
chr7	65819420	65821474	8.1e-06	-0.4686	25	4.8e-14	3.1e-11	0.1452	0.6138	43922	NR_026873.1	-	0	0	1	285908	LINC00174	hypo	I3H
chr17	62781944	62783809	3.7e-06	-0.361467	45	4.6e-14	2.2e-11	0.23291	0.59438	-3828	NR_026899.1	-	0	1	1	109286553	ARHGAP27P1-BPTFP1-KPNA2P3	hypo	I3H
chr8	144094109	144095990	7.1e-07	-0.370815	46	4.4e-14	3e-12	0.11895	0.48976	3818	NR_026913.1	-	0	0	1	100133669	LY6E-DT	hypo	I3H
chr21	46727197	46727603	6.3e-07	-0.4181	20	1.2e-12	9.7e-12	0.06445	0.48255	19232	NR_026943.1	+	0	0	0	642852	LINC00205	hypo	I3H
chr21	46715711	46716324	4.8e-06	-0.441025	20	1.1e-12	7.4e-11	0.18262	0.62365	7746	NR_026943.1	+	0	1	0	642852	LINC00205	hypo	I3H
chr20	47116568	47118137	2e-05	-0.260044	34	6.1e-13	1.6e-10	0.1355	0.39554	127916	NR_026958.1	+	0	0	0	284749	LINC00494	hypo	I3H
chr21	44871512	44872359	1.1e-06	-0.3651	40	4.4e-14	1.6e-11	0.17796	0.54306	1610	NR_026960.1	+	0	1	0	284836	LINC00319	hypo	I3H
chr21	44865636	44866979	4.7e-09	-0.353617	60	4.7e-14	7.3e-14	0.094608	0.44823	-2925	NR_026960.1	+	0	0	0	284836	LINC00319	hypo	I3H
chr21	44869960	44870821	1.9e-05	-0.356943	35	4.5e-14	2.9e-10	0.12657	0.48351	58	NR_026960.1	+	1	1	1	284836	LINC00319	hypo	I3H
chr21	45232782	45235022	4e-05	-0.317217	60	4.2e-14	6.1e-10	0.24098	0.5582	-335	NR_026961.1	-	1	0	0	284837	AATBC	hypo	I3H
chr21	45228706	45229839	3e-06	-0.373436	47	4.7e-14	4.7e-11	0.11055	0.48399	2610	NR_026961.1	-	0	1	0	284837	AATBC	hypo	I3H
chr9	139217552	139217991	0.00015	-0.325294	17	6.5e-12	7.2e-10	0.076971	0.40226	3789	NR_026964.3	-	0	1	0	26102	DKFZP434A062	hypo	I3H
chr6	6797117	6798732	0.00018	-0.508921	19	2.2e-12	6.6e-10	0.17997	0.68889	-174059	NR_026970.1	-	0	0	0	285780	LY86-AS1	hypo	I3H
chr15	78185903	78186876	2e-06	-0.302848	46	4.8e-14	1.4e-11	0.18932	0.49216	32313	NR_027024.1	-	0	0	0	645752	LOC645752	hypo	I3H
chr12	58120288	58120555	0.0001	-0.274222	36	3.3e-12	4.4e-10	0.042083	0.31631	267	NR_027032.1	+	1	1	1	100130776	AGAP2-AS1	hypo	I3H
chr12	58119745	58120280	0.00075	-0.36975	32	8.1e-13	3.2e-09	0.061	0.43075	0	NR_027032.1	+	1	1	1	100130776	AGAP2-AS1	hypo	I3H
chr12	58120693	58121195	5.2e-07	-0.397583	48	4.8e-14	2.2e-12	0.04799	0.44557	672	NR_027032.1	+	1	1	1	100130776	AGAP2-AS1	hypo	I3H
chr22	46481098	46482202	0.00016	-0.256837	43	5.5e-12	1.9e-09	0.082593	0.33943	0	NR_027033.2	+	1	1	1	400931	MIRLET7BHG	hypo	I3H
chr22	46436394	46437570	0.00082	-0.31452	25	4.8e-13	9.5e-09	0.16374	0.47826	3179	NR_027036.1	-	0	1	1	100271722	LINC00899	hypo	I3H
chr22	46437948	46439273	4.3e-05	-0.342	28	4.7e-14	4.9e-10	0.17657	0.51857	1476	NR_027036.1	-	0	1	1	100271722	LINC00899	hypo	I3H
chr19	5552124	5553595	5.2e-07	-0.504969	32	4e-14	3.4e-12	0.20917	0.71414	14451	NR_027064.2	-	0	0	0	257000	TINCR	hypo	I3H
chr19	5564996	5566555	2.4e-06	-0.386186	35	4.1e-14	1.6e-11	0.18171	0.5679	1491	NR_027064.2	-	0	0	1	257000	TINCR	hypo	I3H
chr19	5556969	5558322	0.00062	-0.296617	30	1.5e-12	4.1e-09	0.11122	0.40783	9724	NR_027064.2	-	0	1	0	257000	TINCR	hypo	I3H
chr19	5548487	5551138	4.2e-19	-0.375465	71	5e-14	2.8e-24	0.16504	0.5405	16908	NR_027064.2	-	0	0	0	257000	TINCR	hypo	I3H
chr4	124468004	124468936	8.7e-05	-0.335433	30	2.7e-09	3e-10	0.080917	0.41635	-105004	NR_027105.2	+	0	0	0	285419	LINC01091	hypo	I3H
chr6	35701115	35702345	0.00027	-0.402692	26	1e-12	1e-09	0.20956	0.61225	2380	NR_027117.2	-	0	1	1	285847	LOC285847	hypo	I3H
chr14	55981807	55982326	0.0001	-0.431579	19	2.1e-12	6.5e-10	0.18863	0.62021	64485	NR_027123.1	-	0	0	0	100129075	KTN1-AS1	hypo	I3H
chr22	46403649	46404329	5.2e-08	-0.362273	33	4.3e-14	6.1e-13	0.072576	0.43485	1155	NR_027240.1	+	0	1	0	730668	LOC730668	hypo	I3H
chr20	62583554	62584460	3.6e-08	-0.418266	32	4.2e-14	3e-13	0.15859	0.57686	-277	NR_027287.2	+	1	0	1	100113386	UCKL1-AS1	hypo	I3H
chr3	193695469	193696284	0.0002	-0.313667	15	3e-08	6.3e-10	0.1392	0.45287	15744	NR_027764.1	-	0	0	1	100128023	DPPA2P3	hypo	I3H
chr22	43462923	43463742	2.8e-07	-0.432152	23	4.6e-14	3.3e-12	0.093587	0.52574	21693	NR_027779.1	-	0	0	1	25809	TTLL1	hypo	I3H
chr22	43477023	43478592	1.8e-10	-0.405309	34	4.5e-14	2.1e-15	0.13972	0.54503	6843	NR_027779.1	-	0	0	1	25809	TTLL1	hypo	I3H
chr21	46839743	46841022	0.00016	-0.361033	46	2.7e-13	2.5e-09	0.13602	0.49705	3934	NR_028082.1	-	0	1	1	378832	COL18A1-AS1	hypo	I3H
chr11	65179714	65181186	3.4e-10	-0.437303	38	4.4e-14	1.5e-15	0.23434	0.67164	-9083	NR_028272.1	+	0	1	0	283131	NEAT1	hypo	I3H
chr18	77936963	77938618	7.9e-06	-0.322635	48	4e-14	6.3e-11	0.10618	0.42881	31158	NR_028340.1	+	0	0	1	100130522	PARD6G-AS1	hypo	I3H
chr2	10585793	10587339	8.7e-05	-0.352571	35	4.2e-14	2.2e-10	0.20299	0.55556	0	NR_028374.1	-	1	1	1	100302743	SNORA80B	hypo	I3H
chr2	10567542	10568223	1.6e-07	-0.43572	25	4.6e-14	4e-13	0.3635	0.79922	18753	NR_028374.1	-	0	1	0	100302743	SNORA80B	hypo	I3H
chrX	118603092	118603274	1.3e-06	-0.229673	26	4.5e-14	5.5e-12	0.078423	0.3081	-10	NR_028443.1	-	1	0	1	100303728	SLC25A5-AS1	hypo	I3H
chr2	233250943	233252098	8.9e-06	-0.261694	67	3.9e-14	2.2e-11	0.10823	0.36993	0	NR_028501.1	-	1	1	0	347694	ECEL1P2	hypo	I3H
chr1	243264836	243265220	4.7e-10	0.60814	25	4.1e-14	1.2e-15	0.93502	0.32688	0	NR_029401.1	-	1	1	0	731275	LINC01347	hyper	I3H
chr22	46501886	46506357	4.8e-19	-0.303445	128	4.9e-14	5.6e-24	0.12694	0.43038	-2272	NR_029478.1	+	0	1	1	406883	MIRLET7A3	hypo	I3H
chr9	97844154	97853867	6.8e-38	-0.358639	251	4.4e-14	3.3e-43	0.24691	0.60555	0	NR_029496.1	+	1	1	1	407012	MIR24-1	hypo	I3H
chr4	8031573	8032583	0.00012	-0.357594	32	4.1e-14	4.2e-10	0.17053	0.52812	-24466	NR_029511.1	-	0	0	1	407052	MIR95	hypo	I3H
chr17	46710931	46711984	5.8e-05	0.29375	60	4e-14	3.4e-10	0.58444	0.29069	-1011	NR_029582.1	-	0	0	0	406972	MIR196A1	hyper	I3H
chr17	46718960	46720126	2.4e-09	0.292671	76	4.5e-14	1.4e-14	0.56536	0.27269	-9040	NR_029582.1	-	0	0	0	406972	MIR196A1	hyper	I3H
chr14	104571794	104573218	2e-07	-0.329851	47	4.7e-14	1.3e-12	0.17665	0.5065	-10524	NR_029620.1	+	0	1	1	406986	MIR203A	hypo	I3H
chr14	104573268	104573675	3.6e-06	-0.593033	15	2.9e-11	2.3e-11	0.1455	0.73853	-10067	NR_029620.1	+	0	1	1	406986	MIR203A	hypo	I3H
chr11	566822	567840	0.0009	-0.384597	31	9.3e-14	3.9e-09	0.23344	0.61803	359	NR_029623.1	-	1	1	0	406992	MIR210	hypo	I3H
chr1	1099940	1100750	2.4e-09	-0.217161	59	4.4e-14	6e-15	0.044051	0.26121	-1734	NR_029639.1	+	0	0	0	406984	MIR200B	hypo	I3H
chr1	1098516	1099933	3.9e-19	-0.343201	82	4.5e-14	9.7e-25	0.041902	0.3851	-2551	NR_029639.1	+	0	0	0	406984	MIR200B	hypo	I3H
chr1	1100807	1101604	0.00058	-0.362938	32	9.8e-12	1.4e-09	0.052453	0.41539	-880	NR_029639.1	+	1	0	0	406984	MIR200B	hypo	I3H
chr1	1097826	1098236	5e-08	-0.284393	28	4.4e-14	1.2e-13	0.028036	0.31243	-4248	NR_029639.1	+	0	0	0	406984	MIR200B	hypo	I3H
chr9	97839402	97843669	5.6e-26	-0.429067	105	4.2e-14	2.8e-31	0.24513	0.6742	-3821	NR_029664.1	+	0	1	1	407011	MIR23B	hypo	I3H
chr12	7071675	7074118	1.9e-10	-0.278617	77	4.7e-14	8.1e-16	0.081481	0.3601	0	NR_029682.1	+	1	1	1	406933	MIR141	hypo	I3H
chr5	148821192	148822061	0.00041	-0.305482	28	4.8e-13	1.4e-09	0.11471	0.4202	10985	NR_029686.1	+	0	0	0	406937	MIR145	hypo	I3H
chr2	241390136	241391186	2.1e-05	-0.349519	27	4.2e-14	5.3e-11	0.086426	0.43594	-4232	NR_029702.1	+	0	1	1	406941	MIR149	hypo	I3H
chr17	29892486	29894728	0.00012	-0.340778	36	3.2e-13	7.1e-10	0.36018	0.70096	5473	NR_029710.1	+	0	0	0	406968	MIR193A	hypo	I3H
chr16	14400942	14402157	2e-06	-0.412909	33	4e-14	1.2e-11	0.1038	0.51671	-985	NR_029854.1	+	1	0	1	100126355	MIR365A	hypo	I3H
chr17	7131297	7132537	1.7e-07	-0.401897	29	4e-14	1e-12	0.12829	0.53019	-4600	NR_029896.1	-	0	1	1	442898	MIR324	hypo	I3H
chrX	133680125	133680812	9.6e-05	-0.301931	36	4.5e-14	4.2e-10	0.30803	0.60996	0	NR_029946.1	-	1	1	1	494336	MIR424	hypo	I3H
chr1	177001338	177001927	2.5e-05	-0.323476	21	9.9e-13	6.3e-11	0.43145	0.75493	-2758	NR_030163.1	-	0	1	1	574441	MIR488	hypo	I3H
chr9	117012142	117012936	4.2e-05	-0.427371	31	4.6e-14	2.1e-10	0.18195	0.60932	40430	NR_030255.1	+	0	1	1	619556	MIR455	hypo	I3H
chr1	3470262	3472400	3.9e-13	-0.369642	60	4.4e-14	9.6e-19	0.15124	0.52088	4955	NR_030277.1	-	0	0	1	693135	MIR551A	hypo	I3H
chr1	3444399	3446282	1.2e-05	-0.373444	54	4.4e-14	3e-11	0.27369	0.64713	31073	NR_030277.1	-	0	0	1	693135	MIR551A	hypo	I3H
chr1	3467125	3468582	1.6e-05	-0.362679	39	4.5e-14	4e-11	0.23192	0.5946	8773	NR_030277.1	-	0	0	1	693135	MIR551A	hypo	I3H
chr1	3449072	3450366	4.6e-06	-0.377079	38	4.6e-14	1.2e-11	0.16021	0.53729	26989	NR_030277.1	-	0	0	1	693135	MIR551A	hypo	I3H
chr5	95506435	95508073	0.00013	-0.419909	33	4.8e-14	4.7e-10	0.31811	0.73802	91595	NR_030309.1	+	0	0	1	693168	MIR583	hypo	I3H
chr9	126153854	126154843	4.5e-08	-0.375172	29	4e-14	2.2e-13	0.33395	0.70912	10040	NR_030332.1	-	0	0	1	693186	MIR601	hypo	I3H
chr11	65212153	65213311	0.00013	-0.350019	27	4.4e-14	5.8e-10	0.23194	0.58196	226	NR_030343.1	+	1	1	0	693197	MIR612	hypo	I3H
chr12	116194689	116197715	6e-07	-0.421271	35	4.4e-14	2.6e-12	0.10349	0.52476	388745	NR_030351.1	-	0	0	0	693205	MIR620	hypo	I3H
chr15	42020163	42020584	7.7e-05	-0.573767	15	2.9e-11	5.2e-10	0.089133	0.6629	36382	NR_030356.1	+	0	0	1	693211	MIR626	hypo	I3H
chr17	64670976	64673849	4.1e-05	-0.337119	67	8e-14	2.4e-10	0.21699	0.5541	-109341	NR_030364.1	+	0	0	1	693219	MIR634	hypo	I3H
chr19	10842870	10843168	0.00017	-0.488885	13	6.9e-10	1.1e-09	0.13377	0.62265	13792	NR_030368.1	+	0	0	1	693223	MIR638	hypo	I3H
chr20	49200454	49201147	0.00081	-0.500406	16	1.1e-10	6.7e-09	0.23166	0.73206	-1176	NR_030375.1	+	0	1	0	693230	MIR645	hypo	I3H
chr8	145018815	145020028	0.00084	-0.319829	35	3.3e-13	3.5e-09	0.28359	0.60341	0	NR_030383.1	-	1	1	1	724031	MIR661	hypo	I3H
chr17	79066091	79069442	1.1e-14	-0.345159	104	4.5e-14	6.6e-20	0.15345	0.49861	29732	NR_030394.1	-	0	0	1	724027	MIR657	hypo	I3H
chr17	79060744	79061678	7.1e-05	-0.364243	37	4.1e-14	4.1e-10	0.081297	0.44554	37496	NR_030394.1	-	0	0	1	724027	MIR657	hypo	I3H
chr17	79055709	79056729	7.5e-10	-0.423408	38	4.4e-14	4.3e-15	0.071697	0.49511	42445	NR_030394.1	-	0	0	1	724027	MIR657	hypo	I3H
chr3	183958477	183959853	2e-05	-0.234303	66	4.5e-14	6.4e-11	0.13132	0.36562	0	NR_030410.1	+	1	1	1	100187716	MIR1224	hypo	I3H
chr21	37118101	37118728	0.00021	-0.4604	15	7.4e-09	3.3e-09	0.088067	0.54847	25090	NR_030414.1	+	0	0	0	768219	MIR802	hypo	I3H
chr5	135415590	135417049	2.2e-29	-0.323948	58	4.8e-14	7.5e-35	0.023112	0.34706	0	NR_030583.3	-	1	1	0	100126299	VTRNA2-1	hypo	I3H
chr8	144894918	144895922	2.6e-13	-0.54795	40	4.7e-14	1.1e-18	0.12905	0.677	0	NR_030633.1	-	1	1	1	100126338	MIR937	hypo	I3H
chr8	144888236	144888830	4e-06	-0.494184	19	5.6e-13	1.7e-11	0.10992	0.60411	6383	NR_030633.1	-	0	1	1	100126338	MIR937	hypo	I3H
chr3	189551638	189552452	0.00098	-0.366571	14	1.1e-09	3.1e-09	0.088893	0.45546	3929	NR_030642.1	+	0	0	1	100126340	MIR944	hypo	I3H
chr16	2135874	2136525	6.5e-07	-0.367607	28	4.1e-14	3.9e-12	0.1745	0.54211	3761	NR_030646.1	-	0	1	1	100188847	MIR1225	hypo	I3H
chr16	2138323	2139021	0.00032	-0.396704	27	3.2e-13	1.9e-09	0.2105	0.6072	1265	NR_030646.1	-	0	1	1	100188847	MIR1225	hypo	I3H
chr11	69972647	69973520	0.00066	-0.403917	36	4.1e-14	2.9e-09	0.19725	0.60117	41133	NR_030691.1	+	0	0	1	55107	ANO1	hypo	I3H
chr12	120148227	120149304	6.3e-05	-0.40196	25	7.7e-14	2.7e-10	0.05458	0.45654	2226	NR_031589.1	-	0	1	1	100302274	MIR1178	hypo	I3H
chr19	2204055	2205008	1.6e-05	-0.357056	27	4.4e-14	1e-10	0.1035	0.46056	29141	NR_031596.1	-	0	0	1	100302283	MIR1227	hypo	I3H
chr19	2208178	2208715	0.00065	-0.4235	24	5.2e-13	4.3e-09	0.22062	0.64412	25434	NR_031596.1	-	0	0	1	100302283	MIR1227	hypo	I3H
chr19	2212350	2214442	2.1e-19	-0.465328	61	4.2e-14	1.4e-24	0.19344	0.65877	19707	NR_031596.1	-	0	1	1	100302283	MIR1227	hypo	I3H
chr19	2201692	2202757	0.0004	-0.443911	28	7.5e-14	2.6e-09	0.16695	0.61086	31392	NR_031596.1	-	0	1	1	100302283	MIR1227	hypo	I3H
chr8	128863672	128865435	0.00025	-0.398792	24	4.6e-12	1.1e-09	0.16181	0.5606	55466	NR_031609.1	+	0	0	1	100302185	MIR1204	hypo	I3H
chr8	128871209	128873625	2.1e-06	-0.339324	54	4.5e-14	8.8e-12	0.21756	0.55688	63003	NR_031609.1	+	0	0	1	100302185	MIR1204	hypo	I3H
chr22	20229266	20230018	2.5e-06	-0.394643	28	4.4e-14	2.9e-11	0.096929	0.49157	6717	NR_031618.1	-	0	1	0	100302118	MIR1286	hypo	I3H
chr13	55146114	55147026	0.00038	-0.257076	33	3.8e-11	2.5e-09	0.48232	0.73939	-259932	NR_031628.1	-	0	0	0	100302187	MIR1297	hypo	I3H
chr2	177354844	177356080	1e-05	-0.34822	41	4.1e-14	2.5e-11	0.15383	0.50205	109701	NR_031648.1	-	0	0	0	100302142	MIR1246	hypo	I3H
chr22	45597287	45598614	3.4e-05	-0.416712	26	9.3e-14	4e-10	0.19642	0.61313	-388	NR_031651.1	-	1	0	1	100302149	MIR1249	hypo	I3H
chr9	97681265	97683600	0.0005	-0.369012	42	4.1e-14	2.4e-09	0.1529	0.52192	109023	NR_031755.1	+	0	0	1	100313780	MIR2278	hypo	I3H
chr17	46669890	46670865	4.4e-06	0.241858	53	4.3e-14	2.5e-11	0.40809	0.16624	238	NR_033204.2	+	1	1	1	404266	HOXB-AS3	hyper	I3H
chr17	46673439	46674128	1.1e-08	0.266443	53	4.2e-14	6.2e-14	0.44171	0.17526	121	NR_033205.1	+	1	1	1	404266	HOXB-AS3	hyper	I3H
chr17	74526119	74527136	9.8e-06	-0.343639	36	4.3e-14	5.7e-11	0.13856	0.48219	2453	NR_033357.1	+	0	1	1	768206	PRCD	hypo	I3H
chr10	1501682	1503122	0.00051	-0.380029	34	4.4e-14	2.2e-09	0.15382	0.53385	-65703	NR_033387.1	+	0	0	1	642394	ADARB2-AS1	hypo	I3H
chr19	1970283	1971190	2.8e-07	-0.457463	27	4.7e-14	1.8e-12	0.15524	0.6127	-15736	NR_033400.1	-	0	0	1	255193	CSNK1G2-AS1	hypo	I3H
chr19	1974942	1975242	0.0009	-0.419036	14	4.8e-10	5.9e-09	0.13711	0.55614	-20395	NR_033400.1	-	0	0	1	255193	CSNK1G2-AS1	hypo	I3H
chr17	30368350	30368842	3e-06	-0.609263	19	2e-13	1.7e-11	0.17055	0.77982	997	NR_033412.1	+	1	1	1	6458	SH3GL1P1	hypo	I3H
chr17	39814261	39818393	1.6e-08	-0.368738	61	4.6e-14	9.5e-14	0.20558	0.57432	-17811	NR_033415.1	-	0	0	0	284116	KRT42P	hypo	I3H
chr17	39791695	39793356	5.1e-05	-0.351064	39	4.9e-14	2.9e-10	0.19785	0.54891	3096	NR_033415.1	-	0	0	1	284116	KRT42P	hypo	I3H
chr17	39810577	39813267	1.7e-08	-0.314453	64	4.3e-14	9.9e-14	0.088188	0.40264	-14127	NR_033415.1	-	0	0	0	284116	KRT42P	hypo	I3H
chr12	130609164	130611133	6.6e-08	-0.30266	50	4.6e-14	2.8e-13	0.14031	0.44297	35091	NR_033834.1	-	0	0	0	440119	FZD10-AS1	hypo	I3H
chr12	130627268	130627902	8.6e-06	-0.359571	21	6.7e-14	3.7e-11	0.062857	0.42243	18322	NR_033834.1	-	0	0	0	440119	FZD10-AS1	hypo	I3H
chr12	130603213	130604064	9e-08	-0.488437	24	4.4e-14	3.9e-13	0.14381	0.63225	42160	NR_033834.1	-	0	0	0	440119	FZD10-AS1	hypo	I3H
chr12	130624435	130625276	2.3e-05	-0.366773	22	1.1e-11	9.8e-11	0.10293	0.4697	20948	NR_033834.1	-	0	0	0	440119	FZD10-AS1	hypo	I3H
chr8	144817146	144818561	8.9e-06	-0.361453	32	4.4e-14	3.7e-11	0.13428	0.49573	838	NR_033849.1	+	1	1	1	100128338	FAM83H-AS1	hypo	I3H
chr8	144820238	144821641	3.3e-17	-0.384703	64	3.9e-14	1.4e-22	0.064344	0.44905	3930	NR_033849.1	+	0	0	1	100128338	FAM83H-AS1	hypo	I3H
chr11	134400490	134401762	0.00059	-0.319661	28	8e-10	2.6e-09	0.39846	0.71812	94116	NR_033852.1	+	0	0	0	283177	LOC283177	hypo	I3H
chr12	257825	258678	0.00023	-0.408476	21	9.9e-12	1e-09	0.14998	0.55845	0	NR_033859.1	-	1	1	1	574538	LOC574538	hypo	I3H
chr2	70286942	70288383	9.4e-07	-0.476759	27	4.3e-14	2.4e-12	0.28309	0.75985	25765	NR_033872.1	-	0	0	1	400960	PCBP1-AS1	hypo	I3H
chr6	139003829	139004094	0.00011	-0.472692	13	6.9e-10	4.2e-10	0.059654	0.53235	-8711	NR_033896.1	+	0	0	0	441172	FLJ46906	hypo	I3H
chr9	93732848	93733443	0.00012	-0.338571	14	2.3e-10	5.7e-10	0.10936	0.44793	103972	NR_033912.1	-	0	0	0	100129316	LOC100129316	hypo	I3H
chr5	98175279	98175564	4.5e-05	0.28035	20	4.5e-13	1.6e-10	0.55507	0.27472	-66492	NR_033932.1	-	0	0	0	503569	RGMB-AS1	hyper	I3H
chr7	409364	410431	1.2e-09	-0.367509	55	4e-14	4.7e-15	0.090845	0.45835	-8960	NR_033960.1	+	0	0	0	442497	LOC442497	hypo	I3H
chr7	565450	566427	5.2e-05	-0.370907	27	1.8e-13	2e-10	0.2458	0.6167	5424	NR_033963.1	+	0	0	0	441307	HRAT92	hypo	I3H
chr1	43413887	43414631	0.00025	-0.48155	20	1.1e-12	6.2e-10	0.155	0.63655	-10089	NR_033967.1	+	0	0	1	440584	SLC2A1-AS1	hypo	I3H
chr13	113585206	113586159	1.8e-08	-0.423848	33	4.2e-14	1.2e-13	0.1518	0.57565	36794	NR_034002.1	-	0	0	0	100289410	MCF2L-AS1	hypo	I3H
chr8	61835029	61835582	0.00078	-0.3605	27	9.5e-12	3.3e-09	0.1608	0.5213	44726	NR_034003.1	-	0	0	0	100130298	LOC100130298	hypo	I3H
chr16	70803147	70804000	0.00067	-0.393325	20	9.1e-13	4e-09	0.10312	0.49645	14186	NR_034083.2	+	0	0	1	100130894	VAC14-AS1	hypo	I3H
chr3	195855366	195855687	0.00099	-0.409786	14	4e-09	3.1e-09	0.23686	0.64664	-13820	NR_034088.1	+	0	0	0	401109	LINC00885	hypo	I3H
chr3	195868764	195871200	4.7e-05	-0.2948	65	1.1e-13	1.5e-10	0.14513	0.43993	0	NR_034088.1	+	1	1	1	401109	LINC00885	hypo	I3H
chr20	23099208	23100827	6.5e-05	-0.362439	33	1e-13	5.4e-10	0.22005	0.58248	12447	NR_034149.1	-	0	0	0	200261	LINC00656	hypo	I3H
chr2	178111570	178112828	1.6e-06	-0.427891	23	4.5e-14	3.9e-12	0.29839	0.72628	7911	NR_036075.1	-	0	0	1	100422824	MIR3128	hypo	I3H
chr2	178123762	178124819	2.5e-06	-0.46762	25	4.8e-14	6.3e-12	0.2233	0.69092	-3025	NR_036075.1	-	0	0	1	100422824	MIR3128	hypo	I3H
chr3	124510808	124513116	0.00043	-0.383857	28	7.2e-14	1.4e-09	0.15304	0.53689	59524	NR_036088.1	+	0	0	1	100422864	MIR544B	hypo	I3H
chr3	194859956	194861093	5.4e-05	-0.371806	18	9e-13	1.7e-10	0.16083	0.53264	-4648	NR_036089.1	-	0	0	1	100422926	MIR3137	hypo	I3H
chr9	97863725	97866403	2.4e-05	-0.331032	63	4.5e-14	1.2e-10	0.19716	0.52819	-15350	NR_036109.1	-	0	1	1	100422842	MIR3074	hypo	I3H
chr15	90561460	90561784	0.00045	-0.475821	14	2.5e-10	3e-09	0.18032	0.65614	11475	NR_036135.1	+	0	0	1	100422841	MIR3174	hypo	I3H
chr16	1796164	1797572	1.8e-19	-0.475089	45	4.3e-14	1.1e-24	0.39073	0.86582	11180	NR_036138.1	+	0	1	1	100423012	MIR3177	hypo	I3H
chr16	1782343	1783087	2e-06	-0.3935	34	4e-14	1.2e-11	0.23206	0.62556	-1899	NR_036138.1	+	0	0	1	100423012	MIR3177	hypo	I3H
chr16	1793487	1794397	1.1e-06	-0.393187	24	4.3e-14	6.5e-12	0.34023	0.73342	8503	NR_036138.1	+	0	0	1	100423012	MIR3177	hypo	I3H
chr16	83566240	83567526	0.00071	-0.371383	30	5.5e-14	4.3e-09	0.13042	0.5018	24291	NR_036147.1	+	0	0	1	100422853	MIR3182	hypo	I3H
chr20	50100847	50101357	0.00018	-0.484	15	3.5e-11	1.5e-09	0.1393	0.6233	-31334	NR_036162.1	-	0	0	1	100422889	MIR3194	hypo	I3H
chr22	28398426	28399587	6.1e-05	-0.518306	18	1.4e-10	7.1e-10	0.20728	0.72558	-81827	NR_036169.1	-	0	1	1	100423034	MIR3199-1	hypo	I3H
chr22	28408623	28410578	2.4e-07	-0.412942	43	4.3e-14	2.8e-12	0.23616	0.6491	-92024	NR_036169.1	-	0	1	1	100423034	MIR3199-1	hypo	I3H
chr14	103017499	103020724	2.5e-06	-0.364991	57	4.5e-14	1.6e-11	0.19411	0.5591	11520	NR_036192.1	+	0	0	0	100422954	MIR4309	hypo	I3H
chr15	42170333	42170808	0.00096	-0.39605	10	6.3e-08	6.5e-09	0.173	0.56905	-11585	NR_036195.1	-	0	1	1	100423013	MIR4310	hypo	I3H
chr15	66363106	66364608	2.2e-05	-0.3842	25	4.3e-14	1.5e-10	0.26366	0.64786	30537	NR_036196.1	+	0	0	1	100422905	MIR4311	hypo	I3H
chr1	23203265	23203611	3.2e-05	-0.476654	13	6.2e-10	7.9e-11	0.039192	0.51585	-13547	NR_036214.1	-	0	0	1	100422914	MIR4253	hypo	I3H
chr1	3102591	3103600	0.0001	-0.375973	55	4.3e-14	2.6e-10	0.14298	0.51895	58054	NR_036215.1	+	0	1	1	100422968	MIR4251	hypo	I3H
chr2	110088737	110090748	0.00011	-0.289207	41	1.7e-12	2.8e-10	0.18226	0.47146	-158657	NR_036224.1	-	0	0	1	100423027	MIR4266	hypo	I3H
chr4	7520203	7521865	1.3e-08	-0.314256	43	4.6e-14	4.5e-14	0.15229	0.46655	58450	NR_036238.1	+	0	0	1	100422826	MIR4274	hypo	I3H
chr5	31942637	31943497	2.2e-05	-0.490925	20	6e-14	7.6e-11	0.11455	0.60547	-6373	NR_036241.1	-	0	0	1	100422874	MIR4279	hypo	I3H
chr12	123009493	123009885	9.4e-07	-0.285432	22	4.5e-13	4.1e-12	0.058886	0.34432	1676	NR_036435.1	-	0	0	1	65117	RSRC2	hypo	I3H
chr15	79056545	79057006	0.00099	-0.450324	17	3.5e-11	6.7e-09	0.11409	0.56441	12168	NR_036495.1	+	0	1	1	646938	LOC646938	hypo	I3H
chr17	36422684	36422946	0.0008	-0.601917	12	2.9e-09	4.6e-09	0.21042	0.81233	-9429	NR_036750.2	-	0	0	0	440434	NPEPPSP1	hypo	I3H
chr16	27249138	27249358	0.00081	0.375167	12	3.7e-09	4.9e-09	0.58925	0.21408	-30168	NR_037184.1	+	0	0	1	400512	NSMCE1-DT	hyper	I3H
chr22	46482240	46487010	5.6e-27	-0.324772	162	4.6e-14	6.5e-32	0.10387	0.42864	0	NR_037413.1	+	1	1	1	100500828	MIR3619	hypo	I3H
chr8	27529461	27531625	1.3e-05	-0.354517	30	4.4e-14	5.5e-11	0.17717	0.53168	-27569	NR_037417.1	+	0	1	1	100500858	MIR3622A	hypo	I3H
chr22	29744997	29745310	6.3e-07	-0.457056	18	4.2e-13	7.3e-12	0.073583	0.53064	-15742	NR_037426.1	-	0	1	1	NA	NA	hypo	I3H
chr6	157939615	157940620	0.00047	-0.396909	22	7.1e-13	1.8e-09	0.12125	0.51816	-9544	NR_037463.1	+	0	0	1	100500899	MIR3692	hypo	I3H
chr16	15239394	15241821	6.1e-09	-0.345565	77	3.9e-14	3.6e-14	0.21242	0.55798	7039	NR_037466.1	-	0	0	0	100500852	MIR3180-4	hypo	I3H
chr6	159192892	159194881	2.7e-05	-0.388762	40	4.7e-14	1e-10	0.2616	0.65036	-7108	NR_037482.1	-	0	0	1	100500851	MIR3918	hypo	I3H
chr6	33662660	33663931	1.7e-05	-0.385423	26	4.3e-14	6.5e-11	0.11338	0.49881	-1974	NR_037498.1	+	0	1	1	100500873	MIR3934	hypo	I3H
chr7	43288555	43289055	2.8e-05	-0.397926	27	5.3e-14	1e-10	0.14185	0.53978	98063	NR_037508.1	+	0	0	1	100500829	MIR3943	hypo	I3H
chr10	135177608	135179106	2.4e-06	-0.389	43	4.6e-14	1e-11	0.29673	0.68573	6062	NR_037509.1	-	0	1	1	100500911	MIR3944	hypo	I3H
chr22	23731608	23732339	4e-06	-0.389614	22	6.4e-13	4.6e-11	0.37589	0.7655	-7296	NR_037839.1	-	0	0	0	649264	CES5AP1	hypo	I3H
chr5	134579639	134580065	1.1e-05	-0.437667	18	2.1e-12	3.7e-11	0.23322	0.67089	3803	NR_037895.1	-	0	0	1	340073	C5orf66-AS2	hypo	I3H
chr5	134598885	134599270	0.00059	-0.490969	16	7.8e-09	2.1e-09	0.14456	0.63553	-15019	NR_037895.1	-	0	0	1	340073	C5orf66-AS2	hypo	I3H
chr5	134569367	134570602	1.1e-05	-0.43154	25	2.5e-12	4e-11	0.1214	0.55294	13266	NR_037895.1	-	0	0	1	340073	C5orf66-AS2	hypo	I3H
chr19	14651714	14652874	2.9e-06	-0.374462	26	4.5e-14	1.9e-11	0.37081	0.74527	11337	NR_038104.1	+	0	0	1	9524	TECR	hypo	I3H
chr10	11954826	11955772	0.00013	-0.422976	21	4.7e-13	5.5e-10	0.28548	0.70845	-18118	NR_038222.1	-	0	0	0	219731	PROSER2-AS1	hypo	I3H
chr10	11922239	11923799	1.1e-13	-0.431226	42	4.2e-14	4.5e-19	0.14473	0.57595	12911	NR_038222.1	-	0	0	1	219731	PROSER2-AS1	hypo	I3H
chr12	123555383	123556704	3.5e-05	-0.39252	25	1.1e-13	1.5e-10	0.14626	0.53878	-9227	NR_038290.1	+	0	0	1	100507091	PITPNM2-AS1	hypo	I3H
chr12	123579715	123580359	0.00029	-0.40115	20	2.2e-12	1.3e-09	0.1413	0.54245	13786	NR_038290.1	+	0	0	1	100507091	PITPNM2-AS1	hypo	I3H
chr2	28567771	28568571	4e-08	-0.438804	23	4.3e-14	1e-13	0.34065	0.77946	-34446	NR_038319.1	-	0	0	0	100505716	LOC100505716	hypo	I3H
chr2	28498396	28500267	0.00073	-0.397333	33	1.1e-10	1.8e-09	0.19971	0.59705	33060	NR_038319.1	-	0	0	1	100505716	LOC100505716	hypo	I3H
chr2	28539517	28542580	9.4e-06	-0.410141	39	4e-14	2.4e-11	0.24517	0.65531	-6192	NR_038319.1	-	0	0	1	100505716	LOC100505716	hypo	I3H
chr1	234667229	234667857	0.00074	-0.367214	21	7.8e-12	1.8e-09	0.072524	0.43974	0	NR_038426.1	-	1	1	1	100506795	LINC01354	hypo	I3H
chr1	234672432	234674667	1.1e-06	-0.348708	48	4.4e-14	2.6e-12	0.15122	0.49993	-4908	NR_038426.1	-	0	0	0	100506795	LINC01354	hypo	I3H
chr14	104333506	104335428	9.4e-08	-0.370035	43	4e-14	6e-13	0.09386	0.4639	19450	NR_038436.1	+	0	0	0	145216	LINC00637	hypo	I3H
chr1	113738091	113741474	0.00041	-0.312575	53	4.8e-14	1e-09	0.25961	0.57219	7402	NR_038846.1	-	0	1	1	643441	LOC643441	hypo	I3H
chr1	234844741	234845400	5.6e-05	-0.484	16	2.3e-11	1.4e-10	0.10978	0.59378	-14389	NR_038856.1	+	0	0	0	100506810	LINC01132	hypo	I3H
chr1	234951925	234952522	9.7e-05	-0.419214	21	1.6e-13	2.4e-10	0.090214	0.50943	92138	NR_038856.1	+	0	0	0	100506810	LINC01132	hypo	I3H
chr22	48931920	48933180	1.7e-05	-0.345216	58	4.5e-14	1.9e-10	0.16553	0.51075	10020	NR_038917.1	-	0	0	1	284933	LOC284933	hypo	I3H
chr10	105396821	105398406	9.8e-05	-0.382986	37	4.6e-14	4.2e-10	0.17374	0.55673	-108131	NR_038940.1	+	0	0	1	100505839	SH3PXD2A-AS1	hypo	I3H
chr10	105545260	105545684	0.00059	-0.425071	14	4.8e-10	2.5e-09	0.059929	0.485	38725	NR_038940.1	+	0	0	1	100505839	SH3PXD2A-AS1	hypo	I3H
chr10	105505785	105508514	0.00042	-0.311583	48	4.3e-14	1.8e-09	0.15863	0.47021	0	NR_038940.1	+	1	1	1	100505839	SH3PXD2A-AS1	hypo	I3H
chr2	85730495	85732613	0.00099	-0.359369	42	4.4e-14	2.5e-09	0.15239	0.51176	33397	NR_038942.1	-	0	0	0	100630918	PARTICL	hypo	I3H
chr9	132265230	132266808	6.4e-05	-0.36119	42	4.6e-14	3.1e-10	0.22429	0.58548	14293	NR_038955.1	+	0	1	1	100506190	LINC00963	hypo	I3H
chr22	45557611	45558886	0.00042	-0.308222	36	3.7e-13	4.9e-09	0.14075	0.44897	777	NR_038956.1	-	1	0	1	100506714	NUP50-DT	hypo	I3H
chr7	157637961	157638259	1.9e-05	-0.603962	13	6.2e-10	7.2e-11	0.12758	0.73154	-9018	NR_038966.1	+	0	0	1	100506585	LOC100506585	hypo	I3H
chr7	157690138	157691941	6.5e-08	-0.326174	72	4.2e-14	2.4e-13	0.15438	0.48056	42863	NR_038966.1	+	0	1	1	100506585	LOC100506585	hypo	I3H
chr7	157607642	157607939	2.2e-07	-0.555531	16	6.3e-12	8.2e-13	0.18422	0.73975	-39338	NR_038966.1	+	0	0	1	100506585	LOC100506585	hypo	I3H
chr1	5561425	5563184	5.9e-07	-0.347425	40	4.5e-14	1.5e-12	0.17211	0.51954	-60947	NR_039612.1	+	0	0	0	NA	NA	hypo	I3H
chr1	22563169	22566718	8.8e-11	-0.367007	75	4.5e-14	2.2e-16	0.19883	0.56584	-26014	NR_039613.1	+	0	0	0	100616433	MIR4418	hypo	I3H
chr2	239997440	239998400	0.00019	-0.463125	24	9.7e-14	4.9e-10	0.23642	0.69954	-6831	NR_039642.1	-	0	0	1	100616397	MIR4440	hypo	I3H
chr20	59335573	59336356	0.00037	-0.3753	15	2.1e-10	3.1e-09	0.28753	0.66283	195955	NR_039653.1	+	0	0	0	100616440	MIR548AG2	hypo	I3H
chr8	101469577	101472544	3.8e-09	-0.334955	56	4.1e-14	1.6e-14	0.13863	0.47359	74588	NR_039681.1	+	0	0	0	100616451	MIR4471	hypo	I3H
chr9	137670110	137671681	5.4e-05	-0.387267	43	4e-14	2.7e-10	0.25498	0.64224	69535	NR_039691.1	-	0	0	1	100616333	MIR3689C	hypo	I3H
chr11	65414385	65416996	1e-12	-0.285756	129	4.6e-14	4.5e-18	0.14582	0.43157	0	NR_039709.1	+	1	1	1	100616284	MIR4489	hypo	I3H
chr11	118780375	118781014	0.00042	-0.37035	20	8.4e-12	1.8e-09	0.10907	0.47942	-403	NR_039713.1	+	1	1	1	100616376	MIR4492	hypo	I3H
chr13	20988857	20989425	5.5e-05	-0.247152	33	6.6e-14	3.6e-10	0.076955	0.32411	18561	NR_039721.1	-	0	0	1	100616304	MIR4499	hypo	I3H
chr22	49175296	49175437	0.00041	-0.4165	12	3.7e-09	4.8e-09	0.19179	0.60829	-670	NR_039761.1	+	1	0	0	100616415	MIR4535	hypo	I3H
chr6	41554182	41554673	0.0002	-0.382308	26	1.6e-13	7.3e-10	0.13352	0.51583	-11788	NR_039784.2	+	0	0	1	100616178	MIR4641	hypo	I3H
chr8	92209443	92210096	5.4e-08	-0.439914	29	4.6e-14	2.3e-13	0.33478	0.77469	-7617	NR_039805.1	+	0	0	1	100616245	MIR4661	hypo	I3H
chr9	137271820	137272242	0.00011	-0.459452	21	3.1e-13	5.6e-10	0.065548	0.525	565	NR_039816.1	+	1	1	1	100616236	MIR4669	hypo	I3H
chr14	65531943	65533494	1.4e-05	-0.444891	32	4.4e-14	8.8e-11	0.14242	0.58731	20539	NR_039855.1	+	0	0	1	100616490	MIR4706	hypo	I3H
chr14	104584466	104587869	6.5e-11	-0.37	65	4.5e-14	4.2e-16	0.23946	0.60946	-627	NR_039859.1	-	1	0	0	100616173	MIR203B	hypo	I3H
chr15	99270691	99271085	0.0004	-0.359923	13	8.2e-09	2.7e-09	0.0525	0.41242	-56570	NR_039864.1	+	0	0	1	100616432	MIR4714	hypo	I3H
chr15	99353949	99354304	3.6e-05	-0.56925	14	1.5e-10	2.4e-10	0.20189	0.77114	26296	NR_039864.1	+	0	0	1	100616432	MIR4714	hypo	I3H
chr1	195690642	195691512	0.00021	-0.38363	27	2.3e-10	5.2e-10	0.10952	0.49315	860100	NR_039888.1	-	0	0	0	100616363	MIR4735	hypo	I3H
chr18	46545155	46548845	3e-11	-0.340981	80	4.1e-14	2.4e-16	0.26861	0.60959	27294	NR_039898.1	-	0	0	0	100616420	MIR4744	hypo	I3H
chr19	4448587	4450146	3e-06	-0.344435	46	4.7e-14	2e-11	0.24641	0.59085	2614	NR_039901.1	+	0	0	1	100616371	MIR4746	hypo	I3H
chr20	33585107	33585267	0.00013	-0.31219	21	8.7e-13	1.1e-09	0.15445	0.46664	-6833	NR_039912.1	-	0	1	0	100616134	MIR499B	hypo	I3H
chr20	60894180	60894838	8.6e-06	-0.399367	30	4.7e-14	7.1e-11	0.15633	0.5557	12776	NR_039915.2	-	0	1	1	100616340	MIR4758	hypo	I3H
chr20	60898466	60898929	2.2e-12	-0.430172	32	4.5e-14	1.8e-17	0.066578	0.49675	8685	NR_039915.2	-	0	1	1	100616340	MIR4758	hypo	I3H
chr22	19949658	19951847	0.00068	-0.286273	66	8.5e-13	7.8e-09	0.14001	0.42628	0	NR_039918.1	+	1	1	1	100616414	MIR4761	hypo	I3H
chr22	46212343	46214903	2.7e-08	-0.383942	43	4.1e-14	3.1e-13	0.22466	0.6086	55941	NR_039919.1	+	0	0	1	100616253	MIR4762	hypo	I3H
chr22	41149204	41149540	0.00077	-0.50175	12	4.7e-09	8.9e-09	0.21408	0.71583	60423	NR_039923.1	-	0	0	0	100616283	MIR4766	hypo	I3H
chr4	7287222	7287642	3.6e-06	-0.476528	18	5.3e-13	1.3e-11	0.22744	0.70397	-24535	NR_039961.1	+	0	0	1	100616471	MIR4798	hypo	I3H
chr4	148678592	148679119	3.2e-05	-0.600115	13	6.2e-10	1.1e-10	0.082692	0.68281	-24627	NR_039962.1	+	0	0	1	100616246	MIR4799	hypo	I3H
chr22	40424229	40425715	0.00039	-0.328654	39	1.1e-13	4.6e-09	0.17877	0.50742	-2621	NR_039988.1	+	0	1	1	113828	FAM83F	hypo	I3H
chr17	151480	152485	0.0005	-0.36056	25	4.3e-13	2.9e-09	0.171	0.53156	-28511	NR_040011.1	+	0	0	1	100506388	LOC100506388	hypo	I3H
chr18	74468860	74469756	0.00012	-0.370274	31	4.6e-14	9.5e-10	0.17723	0.5475	64496	NR_040024.1	-	0	0	0	100131655	ZNF236-DT	hypo	I3H
chr9	72819551	72820221	1.6e-07	-0.439429	21	6.3e-14	8e-13	0.12395	0.56338	-28748	NR_040076.1	-	0	0	1	100507244	MAMDC2-AS1	hypo	I3H
chr8	12345782	12346281	6.6e-05	-0.3725	19	3e-13	2.8e-10	0.091132	0.46363	51262	NR_040092.1	+	0	0	1	100506990	LOC100506990	hypo	I3H
chr13	114524130	114524411	0.00093	-0.454	14	1.5e-09	6.1e-09	0.065393	0.51939	5549	NR_044995.2	+	0	0	1	650669	GAS6-AS1	hypo	I3H
chr13	114536567	114537270	7.4e-06	-0.374467	30	4.5e-14	4.9e-11	0.33305	0.70752	17986	NR_044995.2	+	0	0	1	650669	GAS6-AS1	hypo	I3H
chr13	114495673	114496339	0.00012	-0.388043	23	6.5e-13	8e-10	0.14733	0.53537	-22244	NR_044995.2	+	0	0	1	650669	GAS6-AS1	hypo	I3H
chr13	114540771	114543198	7.6e-06	-0.335722	63	4.4e-14	5e-11	0.1393	0.47502	22190	NR_044995.2	+	0	1	1	650669	GAS6-AS1	hypo	I3H
chr9	129233431	129234114	1.4e-05	0.384524	21	1.2e-13	7e-11	0.60026	0.21574	-60649	NR_045006.1	-	0	0	1	641373	NRON	hyper	I3H
chr16	21383409	21384516	2.9e-08	-0.551625	24	4.1e-14	1.7e-13	0.11131	0.66294	22727	NR_045011.1	+	0	0	1	100652781	SNX29P1	hypo	I3H
chr16	21374840	21376367	1.5e-05	-0.379542	24	6.6e-12	9.2e-11	0.12648	0.50602	14158	NR_045011.1	+	0	0	1	100652781	SNX29P1	hypo	I3H
chr16	81729701	81730645	7e-05	-0.358413	23	8.4e-14	4.2e-10	0.12567	0.48409	30744	NR_045112.1	+	0	1	1	100129617	LOC100129617	hypo	I3H
chr8	127817122	127817837	0.00028	-0.512132	19	3.2e-12	1.2e-09	0.24132	0.75345	-207562	NR_045262.1	+	0	0	0	100750225	PCAT1	hypo	I3H
chr15	101849684	101850261	5.7e-07	-0.386978	23	4.8e-14	3.9e-12	0.094304	0.48128	-176	NR_045387.1	-	1	0	1	100507472	LOC100507472	hypo	I3H
chr5	175839432	175841914	9.7e-10	-0.403109	32	4.7e-14	3.4e-15	0.17236	0.57547	1657	NR_045724.1	-	0	0	1	1212	CLTB	hypo	I3H
chr5	175832646	175835491	1.9e-15	-0.52014	50	4.4e-14	6.7e-21	0.18701	0.70715	8080	NR_045724.1	-	0	1	1	1212	CLTB	hypo	I3H
chr9	138132878	138134137	0.00016	-0.311	37	4.7e-14	8e-10	0.20203	0.51303	59425	NR_046107.1	+	0	0	0	401557	LOC401557	hypo	I3H
chr13	30097711	30098582	1.2e-07	-0.462891	23	4.2e-14	8.2e-13	0.31524	0.77813	-35825	NR_046378.1	-	0	1	1	100874107	MTUS2-AS1	hypo	I3H
chr13	106623729	106625844	1e-05	-0.41119	29	7.5e-13	6.7e-11	0.12088	0.53207	264552	NR_046391.2	+	0	0	0	144920	LINC00343	hypo	I3H
chr13	27540177	27541238	0.00019	-0.391196	28	3e-13	1.3e-09	0.16096	0.55216	-158432	NR_046547.1	+	0	0	0	100874070	USP12-AS1	hypo	I3H
chr3	65342371	65342655	9.9e-07	0.486207	29	4.5e-14	3.1e-12	0.78478	0.29857	-536836	NR_046575.1	+	0	1	0	100873983	MAGI1-AS1	hyper	I3H
chr3	65478553	65480003	0.00019	-0.421229	24	1.6e-13	6.1e-10	0.14065	0.56188	-399488	NR_046575.1	+	0	1	1	100873983	MAGI1-AS1	hypo	I3H
chr1	240033647	240034399	4.3e-08	-0.488444	18	3.4e-13	1.1e-13	0.26239	0.75083	28774	NR_046582.1	-	0	0	1	100873984	CHRM3-AS1	hypo	I3H
chr1	11199297	11200377	3.8e-05	-0.419	24	5.4e-13	9.5e-11	0.18935	0.60835	-3578	NR_046600.1	+	0	1	1	100873935	MTOR-AS1	hypo	I3H
chr11	20081189	20083069	0.0005	-0.390917	24	3.3e-13	2.2e-09	0.18602	0.57694	-10341	NR_046672.1	-	0	0	1	100874014	NAV2-AS2	hypo	I3H
chr3	9988545	9989466	4.4e-10	-0.304171	85	4.2e-14	1.4e-15	0.061276	0.36545	0	NR_046734.1	+	1	1	1	100874032	PRRT3-AS1	hypo	I3H
chr12	54338818	54339805	6.2e-07	0.378102	49	4e-14	2.7e-12	0.67764	0.29954	-5392	NR_047507.1	-	0	1	0	100874366	HOXC13-AS	hyper	I3H
chr14	101649764	101650672	0.00033	-0.36925	34	1.4e-12	2.1e-09	0.14132	0.51057	113518	NR_047664.1	+	0	0	0	100507257	MEG9	hypo	I3H
chr1	228112805	228113166	4.6e-07	-0.406292	24	1.6e-13	1.1e-12	0.082167	0.48846	16219	NR_049806.1	-	0	1	1	100847072	MIR5008	hypo	I3H
chr17	45025236	45026365	4.7e-07	-0.569824	17	2.8e-12	2.7e-12	0.21238	0.78221	-24018	NR_049812.1	+	0	0	1	100847067	MIR5089	hypo	I3H
chr3	124856415	124857150	0.00096	-0.4686	20	3.3e-12	3.1e-09	0.18705	0.65565	13247	NR_049815.1	-	0	0	1	100847039	MIR5092	hypo	I3H
chr16	85398777	85400567	3.1e-08	-0.332851	47	4.5e-14	1.8e-13	0.13227	0.46512	-58847	NR_049816.1	-	0	0	0	100847022	MIR5093	hypo	I3H
chr16	85404720	85405594	1.3e-05	-0.325646	24	1e-13	7.8e-11	0.10037	0.42602	-64790	NR_049816.1	-	0	0	0	100847022	MIR5093	hypo	I3H
chr16	85341963	85343513	0.00093	0.332409	33	1.4e-10	5.6e-09	0.64536	0.31295	-2033	NR_049816.1	-	0	0	0	100847022	MIR5093	hyper	I3H
chr16	85469680	85470656	0.0003	-0.322581	31	1.5e-13	1.8e-09	0.10113	0.42371	-129750	NR_049816.1	-	0	0	0	100847022	MIR5093	hypo	I3H
chr16	88575683	88576610	9.6e-06	-0.388556	36	4.5e-14	5.8e-11	0.1465	0.53506	40359	NR_049821.1	+	0	0	1	100847057	MIR5189	hypo	I3H
chr10	670760	671202	1.1e-07	-0.282261	23	4.5e-14	4.7e-13	0.066783	0.34904	16517	NR_049884.1	-	0	0	1	100847086	MIR5699	hypo	I3H
chr10	531997	533186	0.00015	-0.405979	24	8e-14	6.5e-10	0.19413	0.6001	154533	NR_049884.1	-	0	1	1	100847086	MIR5699	hypo	I3H
chr10	659026	660389	7.2e-05	-0.398145	31	2.1e-13	3.1e-10	0.11276	0.5109	27330	NR_049884.1	-	0	0	1	100847086	MIR5699	hypo	I3H
chrX	152761047	152762138	0.00012	-0.267121	29	1.9e-10	5.2e-10	0.34079	0.60791	-65	NR_073156.1	-	1	0	1	55559	HAUS7	hypo	I3H
chrX	152766880	152769331	8.3e-09	-0.277805	59	4.5e-14	3.7e-14	0.40909	0.6869	-5898	NR_073156.1	-	0	0	1	55559	HAUS7	hypo	I3H
chr7	64259606	64260690	0.00042	-0.464353	17	2.9e-10	1.6e-09	0.18647	0.65082	4842	NR_073389.1	+	0	0	1	7697	ZNF138	hypo	I3H
chr1	16705652	16706034	0.0002	-0.476559	17	4.3e-10	4.9e-10	0.17512	0.65168	12129	NR_073501.1	+	0	0	1	26099	SZRD1	hypo	I3H
chr21	36900927	36901438	0.00048	0.293381	21	1.7e-11	7.4e-09	0.476	0.18262	51625	NR_073512.1	-	0	0	1	100506403	LOC100506403	hyper	I3H
chr19	18266718	18266980	5.3e-06	-0.391048	21	9.6e-14	3.5e-11	0.038833	0.42988	2732	NR_073517.1	+	0	1	0	5296	PIK3R2	hypo	I3H
chr9	139255434	139255858	0.00043	-0.455396	24	6.1e-14	2.1e-09	0.30702	0.76242	2406	NR_073565.1	-	0	0	0	728489	DNLZ	hypo	I3H
chr17	40823668	40824760	0.00023	-0.280977	44	4.5e-14	1.3e-09	0.088011	0.36899	3349	NR_073574.1	-	0	1	1	79990	PLEKHH3	hypo	I3H
chrX	49392079	49392417	0.00087	0.282635	26	3.1e-12	3.8e-09	0.87458	0.59194	28465	NR_102272.1	+	0	0	0	2543	GAGE1	hyper	I3H
chr20	33868485	33869016	8.7e-06	-0.448423	13	6.2e-10	7.1e-11	0.18027	0.62869	-2526	NR_102706.1	-	0	1	1	NA	NA	hypo	I3H
chr1	54738075	54741150	1e-05	-0.313909	66	4.6e-14	2.6e-11	0.16019	0.4741	35961	NR_103541.1	+	0	0	1	619518	SSBP3-AS1	hypo	I3H
chr8	128961866	128964442	0.0002	-0.326316	49	8.8e-12	8.4e-10	0.20927	0.53558	-898	NR_103558.1	-	1	0	1	641384	TMEM75	hypo	I3H
chr21	44720746	44721750	0.00032	-0.353852	44	1.9e-12	4.9e-09	0.14052	0.49438	30170	NR_103713.2	-	0	0	0	100126693	LINC00322	hypo	I3H
chr21	44738780	44739795	1.9e-06	-0.318486	36	4.2e-14	3e-11	0.15492	0.4734	12125	NR_103713.2	-	0	0	0	100126693	LINC00322	hypo	I3H
chr21	44763956	44764539	8.6e-08	-0.4178	25	5.9e-14	1.3e-12	0.07868	0.49648	-12038	NR_103713.2	-	0	0	0	100126693	LINC00322	hypo	I3H
chr22	18313159	18313732	1.2e-05	-0.315905	21	6e-13	1.4e-10	0.13793	0.45383	53105	NR_103718.1	+	0	0	1	200298	LINC00528	hypo	I3H
chr17	70111861	70112905	1e-05	0.258663	52	4.4e-14	5.8e-11	0.48221	0.22355	0	NR_103738.1	-	1	1	1	400618	SOX9-AS1	hyper	I3H
chr4	137316361	137316906	0.00075	0.367579	19	2.4e-12	2.6e-09	0.88305	0.51547	-481527	NR_103763.1	-	0	0	0	100507528	LINC00613	hyper	I3H
chr17	47629496	47630049	4.9e-07	-0.490304	23	5.4e-14	2.8e-12	0.093435	0.58374	21378	NR_103773.1	-	0	0	1	100288866	LOC100288866	hypo	I3H
chr3	159808138	159810038	5.5e-07	-0.568	19	1.5e-13	1.8e-12	0.16611	0.73411	69704	NR_104132.1	+	0	0	1	730109	LINC01100	hypo	I3H
chr11	71723974	71725172	1.6e-08	-0.344734	47	4.5e-14	6.9e-14	0.13115	0.47588	-165	NR_104178.1	+	1	1	1	100128494	LOC100128494	hypo	I3H
chr2	181556663	181557312	2.2e-06	-0.439708	24	4.4e-14	5.5e-12	0.32569	0.7654	0	NR_104322.1	+	1	1	1	101669767	SCHLAP1	hypo	I3H
chr4	1208169	1209470	1.2e-11	-0.393457	46	4.5e-14	4.2e-17	0.2071	0.60055	4263	NR_104331.1	+	0	1	1	285463	CTBP1-AS	hypo	I3H
chr5	3439149	3439794	1.9e-06	-0.377261	23	8.8e-12	6.7e-12	0.15928	0.53654	64325	NR_104618.1	-	0	0	1	102467075	LINC01017	hypo	I3H
chr1	9498061	9498522	0.00027	-0.420767	15	4e-10	6.6e-10	0.13337	0.55413	-9007	NR_104622.2	-	0	0	0	100506022	LINC02606	hypo	I3H
chr1	9532409	9533506	3.7e-06	-0.33052	25	5.9e-14	9.2e-12	0.08336	0.41388	-43355	NR_104622.2	-	0	0	0	100506022	LINC02606	hypo	I3H
chr12	128563722	128564802	4.2e-08	-0.57375	22	5.4e-14	1.8e-13	0.15455	0.7283	37885	NR_104647.1	-	0	0	0	100996679	LINC02369	hypo	I3H
chr12	128634846	128637503	0.00053	-0.39945	30	4e-13	2.3e-09	0.38538	0.78483	32086	NR_104648.1	+	0	0	0	101927694	LINC02368	hypo	I3H
chr12	128645566	128647051	8.4e-06	-0.4997	20	1.4e-12	3.6e-11	0.15695	0.65665	42806	NR_104648.1	+	0	0	0	101927694	LINC02368	hypo	I3H
chr16	79882167	79884385	4.6e-05	-0.346762	42	4.7e-14	2.8e-10	0.13767	0.48443	53023	NR_104661.1	+	0	0	0	101928248	LINC01229	hypo	I3H
chr5	55761518	55763235	0.00059	-0.409143	21	1.6e-12	2.1e-09	0.1349	0.54405	14362	NR_104664.1	-	0	0	1	102467147	LINC01948	hypo	I3H
chr5	115696190	115697696	3.1e-07	-0.3249	55	4.3e-14	1.1e-12	0.14742	0.47232	12572	NR_104675.1	-	0	0	0	101927190	LOC101927190	hypo	I3H
chr8	77220368	77221106	2.2e-09	-0.42369	29	4.4e-14	9.4e-15	0.39491	0.8186	-97783	NR_105006.1	+	0	0	0	101926978	LINC01111	hypo	I3H
chr5	134411849	134413478	0.00098	-0.394904	26	2.1e-11	3.4e-09	0.152	0.5469	-36113	NR_105050.1	-	0	0	1	101927953	C5orf66-AS1	hypo	I3H
chr5	134385867	134386536	7e-05	0.2903	55	4.3e-14	2.4e-10	0.59989	0.30959	-10131	NR_105050.1	-	0	0	1	101927953	C5orf66-AS1	hyper	I3H
chr9	97770076	97771398	0.00051	-0.382478	23	1.8e-13	2.5e-09	0.059696	0.44217	-56234	NR_106729.1	+	0	0	1	102466518	MIR6081	hypo	I3H
chr9	97785243	97787109	4.4e-06	-0.349985	33	1.1e-13	2.2e-11	0.18053	0.53052	-40523	NR_106729.1	+	0	0	1	102466518	MIR6081	hypo	I3H
chr9	97806650	97809011	8.2e-09	-0.349907	59	4.6e-14	4e-14	0.14231	0.49222	-18621	NR_106729.1	+	0	0	1	102466518	MIR6081	hypo	I3H
chr9	97811840	97814638	7.5e-08	-0.364309	34	4.1e-14	3.7e-13	0.12434	0.48865	-12994	NR_106729.1	+	0	0	1	102466518	MIR6081	hypo	I3H
chr9	97817616	97820169	9.7e-10	-0.311463	41	4.2e-14	4.8e-15	0.1329	0.44437	-7463	NR_106729.1	+	0	0	1	102466518	MIR6081	hypo	I3H
chr9	97825890	97826918	5.9e-07	-0.418212	26	4.3e-14	2.9e-12	0.1371	0.55531	-714	NR_106729.1	+	1	0	1	102466518	MIR6081	hypo	I3H
chr9	97827218	97828485	1.6e-05	-0.436184	19	2e-13	8.1e-11	0.11976	0.55595	0	NR_106729.1	+	1	1	1	102466518	MIR6081	hypo	I3H
chr9	97835440	97839046	1.6e-12	-0.377509	58	4.3e-14	7.8e-18	0.28766	0.66517	7810	NR_106729.1	+	0	0	1	102466518	MIR6081	hypo	I3H
chr9	97769243	97769749	0.0005	-0.450692	13	6.2e-10	2.5e-09	0.057385	0.50808	-57883	NR_106729.1	+	0	0	1	102466518	MIR6081	hypo	I3H
[truncated: 16,522 more rows]
