# Supplementary material for: An epigenomic landscape of cervical intraepithelial neoplasia and cervical cancer using single‐base resolution methylome and hydroxymethylome
Source: Clin Transl Med. 2021 Jul 19;11(7):e498. doi: 10.1002/ctm2.498 (PMC8288011; doi:10.1002/ctm2.498)
Supplement: Supplementary file 5 — tableS4 [file CTM2-11-e498-s003.xlsx]

## Sheet: Table S4
		Supplementary table 4. Differentially hydroxymethylated regions identified by metilene
chr	start	end	qvalue	mean.meth.diff	num.CpGs	pMWU	p2D.ks	Mean.meth.group1	Mean.meth.group2	dist.to.feature	feature.name	feature.strand	prom	exon	intron	ENTREZID	SYMBOL	DhM_status	Group
chr9	133351109	133351365	1	-0.207217	9	9.4e-06	0.00017	0.018394	0.22561	31017	NM_000050.4	+	0	0	1	445	ASS1	hypo	I1H
chr11	108103674	108103777	1	-0.21087	5	7.6e-05	0.00038	0.02077	0.23164	10117	NM_000051.3	+	0	0	1	472	ATM	hypo	I1H
chr19	18878204	18878304	1	0.31982	5	1.1e-05	0.00014	0.36117	0.04135	23811	NM_000095.2	-	0	0	1	1311	COMP	hyper	I1H
chr15	43508135	43508185	1	-0.20946	5	0.00049	0.00049	0.02976	0.23922	5139	NM_000119.2	-	0	0	1	2038	EPB42	hypo	I1H
chr8	119252397	119252642	1	-0.26275	5	2.2e-05	0.00048	0.01869	0.28144	-128340	NM_000127.2	-	0	0	1	2131	EXT1	hypo	I1H
chrX	148580617	148580802	1	-0.20945	5	7.6e-05	0.00096	0.02786	0.23731	6083	NM_000202.7	-	0	0	1	3423	IDS	hypo	I1H
chrX	149716414	149716484	1	0.215	7	8.3e-06	4.9e-06	0.22149	0.0064857	-20563	NM_000252.2	+	0	0	0	4534	MTM1	hyper	I1H
chrX	82763017	82763400	1	0.2068	8	0.00016	0.00019	0.21461	0.0078062	0	NM_000307.4	+	1	1	0	5456	POU3F4	hyper	I1H
chr1	68914296	68914564	1	-0.22691	5	0.00021	0.00097	0.00485	0.23176	1079	NM_000329.2	-	0	1	1	6121	RPE65	hypo	I1H
chrX	18695408	18695711	1	-0.23655	8	3e-06	6.7e-06	0.009225	0.24577	-5186	NM_000330.3	-	0	0	0	6247	RS1	hypo	I1H
chr1	94486847	94486992	1	0.20791	5	1.1e-05	4.3e-05	0.21598	0.00807	99714	NM_000350.2	-	0	1	1	24	ABCA4	hyper	I1H
chr10	101546556	101546753	1	-0.20384	5	0.00013	0.00017	0.00427	0.20811	4203	NM_000392.4	+	0	0	1	1244	ABCC2	hypo	I1H
chr17	38984420	38984632	1	0.26415	5	1.1e-05	0.00038	0.27144	0.00729	-5558	NM_000421.3	-	0	0	1	3858	KRT10	hyper	I1H
chr17	62407115	62407259	1	-0.235	5	0.00021	0.00037	0.01064	0.24564	-2260	NM_000442.4	-	0	0	0	5175	PECAM1	hypo	I1H
chr13	103873377	103873637	1	-0.20767	5	0.00073	0.00097	0.01429	0.22196	-154182	NM_000452.2	-	0	0	0	6555	SLC10A2	hypo	I1H
chr21	33042749	33043109	1	0.20501	5	1.1e-05	0.00014	0.2149	0.00989	10816	NM_000454.4	+	0	0	0	6647	SOD1	hyper	I1H
chr1	204131214	204131427	1	-0.22983	5	1.1e-05	1.6e-05	0.01035	0.24018	4039	NM_000537.3	-	0	1	1	5972	REN	hypo	I1H
chr1	115490357	115490389	1	0.35145	5	1.1e-05	0.00013	0.4303	0.07885	-82056	NM_000549.4	+	0	0	1	7252	TSHB	hyper	I1H
chr7	45874440	45874751	1	-0.20575	5	0.00021	0.00013	0.04761	0.25336	-53208	NM_000596.2	+	0	0	0	3484	IGFBP1	hypo	I1H
chr18	60985211	60985323	1	0.24941	5	1.1e-05	0.00014	0.25376	0.00435	1291	NM_000633.2	-	0	1	1	596	BCL2	hyper	I1H
chr17	15823988	15824158	1	0.25699	5	0.00021	0.00099	0.27116	0.01417	-24073	NM_000676.2	+	0	0	0	136	ADORA2B	hyper	I1H
chr5	159355772	159355834	1	-0.21986	5	1.1e-05	4.6e-05	0.00038	0.22024	12034	NM_000679.3	+	0	0	1	147	ADRA1B	hypo	I1H
chr2	96757415	96757525	1	-0.21867	5	0.00049	0.00037	0.04026	0.25893	24460	NM_000682.6	-	0	0	0	151	ADRA2B	hypo	I1H
chr4	3754194	3754288	1	0.21379	5	1.1e-05	0.00013	0.23235	0.01856	-14008	NM_000683.3	+	0	0	0	152	ADRA2C	hyper	I1H
chr11	67779630	67779723	1	-0.20131	5	0.00013	0.00097	0.02889	0.2302	1857	NM_000694.3	+	0	0	1	221	ALDH3B1	hypo	I1H
chr13	114311907	114311975	1	0.312721	7	0.00024	0.0002	0.32196	0.0092429	539	NM_000705.3	-	1	0	1	496	ATP4B	hyper	I1H
chr19	41915865	41916045	1	0.21539	5	4.3e-05	0.0002	0.23944	0.02405	12173	NM_000709.3	+	0	0	1	593	BCKDHA	hyper	I1H
chr14	96752102	96752231	1	0.20715	8	7.6e-05	0.00083	0.23576	0.028612	29557	NM_000710.3	+	0	1	0	623	BDKRB1	hyper	I1H
chr8	42575402	42575548	1	0.257243	7	0.00016	0.00096	0.28739	0.03015	22842	NM_000749.4	+	0	0	1	1142	CHRNB3	hyper	I1H
chr7	31038015	31038162	1	0.20181	5	1.1e-05	4.7e-05	0.22138	0.01957	34381	NM_000823.3	+	0	0	0	2692	GHRHR	hyper	I1H
chr7	85757154	85757294	1	-0.2166	8	0.00016	8.6e-05	0.0078	0.2244	-515936	NM_000840.2	+	0	0	0	2913	GRM3	hypo	I1H
chr7	85833824	85834184	1	-0.20074	5	0.00021	0.00037	0.01659	0.21733	-439046	NM_000840.2	+	0	0	0	2913	GRM3	hypo	I1H
chr11	67352578	67352677	1	0.22003	5	7.6e-05	0.0004	0.28387	0.06384	1514	NM_000852.3	+	0	1	1	2950	GSTP1	hyper	I1H
chr1	20030241	20030336	1	-0.23969	5	0.00013	0.00099	0.00321	0.2429	38463	NM_000871.2	+	0	0	1	3362	HTR6	hypo	I1H
chr1	29163104	29163142	1	0.36694	5	1.1e-05	0.00039	0.39211	0.02517	24452	NM_000911.3	+	0	0	1	4985	OPRD1	hyper	I1H
chr19	47124347	47124596	0.068	0.2172	14	3.7e-08	3e-07	0.24765	0.03045	3759	NM_000960.3	-	0	1	0	5739	PTGIR	hyper	I1H
chr22	38002735	38003022	1	-0.27781	5	1.1e-05	0.00014	0.00846	0.28627	-1459	NM_001001560.2	+	0	0	0	26088	GGA1	hypo	I1H
chr21	30396109	30396168	1	0.22259	5	4.3e-05	0.00042	0.24848	0.02589	-770	NM_001001992.1	+	1	0	0	10600	USP16	hyper	I1H
chr10	8098014	8098078	1	0.227943	7	5.3e-05	8.3e-05	0.23747	0.0095286	1349	NM_001002295.1	+	0	0	1	2625	GATA3	hyper	I1H
chr10	74082055	74082160	1	0.26074	5	1.1e-05	0.00018	0.30842	0.04768	32748	NM_001002762.2	-	0	0	0	54788	DNAJB12	hyper	I1H
chr15	60666384	60666863	1	0.215564	7	6.7e-06	1.3e-05	0.22038	0.0048143	23323	NM_001002858.2	-	0	0	1	302	ANXA2	hyper	I1H
chr19	36623161	36623539	1	0.202394	9	8.7e-05	8e-05	0.22091	0.018517	-7289	NM_001003962.2	+	0	0	0	826	CAPNS1	hyper	I1H
chr17	20799433	20799491	1	0.47355	7	4.3e-05	3.4e-05	0.49341	0.019864	0	NM_001004306.2	-	1	1	1	339184	CCDC144NL	hyper	I1H
chr2	106473833	106473871	1	-0.2728	5	1.1e-05	0.00044	0.02125	0.29405	5631	NM_001004720.2	+	0	0	1	8440	NCK2	hypo	I1H
chr2	106495711	106495778	1	-0.23185	5	1.1e-05	2.2e-05	0.00137	0.23322	27509	NM_001004720.2	+	0	0	1	8440	NCK2	hypo	I1H
chr19	39351315	39351508	1	0.23085	9	1.5e-06	8e-05	0.26313	0.032278	-8337	NM_001005335.1	-	0	0	0	3191	HNRNPL	hyper	I1H
chr10	131777709	131777749	1	-0.29138	5	1.1e-05	1.5e-05	0.02963	0.32101	-15619	NM_001005463.2	-	0	0	0	253738	EBF3	hypo	I1H
chr10	131813898	131814003	1	0.24244	5	1.1e-05	0.00039	0.25941	0.01697	-51808	NM_001005463.2	-	0	0	0	253738	EBF3	hyper	I1H
chrX	102864274	102864333	1	0.260679	7	9.4e-05	0.00096	0.30184	0.041164	1442	NM_001006933.1	+	0	1	0	85012	TCEAL3	hyper	I1H
chr3	12881729	12881844	1	0.21493	5	0.00032	0.0004	0.2416	0.02667	106	NM_001007074.1	-	1	1	1	6161	RPL32	hyper	I1H
chr8	13399143	13399279	1	-0.25272	5	2.2e-05	0.00037	0.02108	0.2738	-25073	NM_001007090.2	+	0	0	1	157773	C8orf48	hypo	I1H
chr19	16819650	16819726	1	-0.20507	5	0.00013	0.00096	0.00147	0.20654	-11061	NM_001007525.4	+	0	0	0	284434	NWD1	hypo	I1H
chr17	14115241	14115448	1	0.21449	5	0.00013	0.00013	0.25058	0.03609	24703	NM_001007530.1	-	0	0	0	146822	CDRT15	hyper	I1H
chr14	93172896	93172945	1	0.22187	5	1.1e-05	1.4e-05	0.23056	0.00869	42103	NM_001008530.2	-	0	1	0	5641	LGMN	hyper	I1H
chr20	23569974	23570041	1	-0.22883	5	1.1e-05	0.00039	0.0265	0.25533	16570	NM_001008693.2	-	0	0	0	128822	CST9	hypo	I1H
chr16	1980253	1980291	1	0.22702	5	1.1e-05	0.00038	0.26589	0.03887	-11930	NM_001009606.3	-	0	0	0	64711	HS3ST6	hyper	I1H
chr6	123361829	123361869	1	0.27261	5	1.1e-05	0.00036	0.274	0.00139	44715	NM_001010852.3	+	0	0	1	134829	CLVS2	hyper	I1H
chr4	65138398	65138505	1	0.20564	5	0.00013	0.00042	0.22443	0.01879	136674	NM_001010874.4	-	0	0	0	253017	TECRL	hyper	I1H
chr7	81475349	81475601	1	-0.21223	5	4.3e-05	0.00096	0.01247	0.2247	-75836	NM_001010934.2	-	0	0	0	3082	HGF	hypo	I1H
chr2	3625323	3625604	1	0.21959	5	0.00021	0.00043	0.22842	0.00883	2472	NM_001011.3	+	0	1	1	6201	RPS7	hyper	I1H
chr11	133372282	133372344	1	0.21071	5	2.2e-05	0.00096	0.22492	0.01421	30164	NM_001012393.2	-	0	0	1	4978	OPCML	hyper	I1H
chr17	44986088	44986593	1	-0.21003	5	0.00013	0.00044	0.00505	0.21508	-13890	NM_001012511.2	+	0	0	0	9570	GOSR2	hypo	I1H
chr15	72470984	72471416	1	-0.213883	9	0.00019	0.00034	0.0572	0.27108	18721	NM_001012642.2	-	0	0	1	196996	GRAMD2A	hypo	I1H
chr3	121277422	121277635	1	-0.226521	7	0.00028	0.00097	0.030171	0.25669	-9143	NM_001012659.1	+	0	0	0	503582	ARGFX	hypo	I1H
chr1	161354887	161354932	1	-0.27065	5	0.00032	0.00013	0.02922	0.29987	-17215	NM_001013625.3	-	0	0	0	257177	CFAP126	hypo	I1H
chr16	891829	891873	1	0.26893	5	0.00021	0.00039	0.28337	0.01444	36388	NM_001013638.1	+	0	0	0	388199	PRR25	hyper	I1H
chr16	871807	871961	1	0.21928	5	2.2e-05	0.00014	0.22917	0.00989	16366	NM_001013638.1	+	0	0	0	388199	PRR25	hyper	I1H
chr8	31116178	31116249	1	-0.27657	5	0.00032	0.00096	0.01571	0.29228	-224948	NM_001015508.2	-	0	0	0	29942	PURG	hypo	I1H
chr1	215326901	215327136	1	0.279707	7	0.0004	0.0002	0.29756	0.017857	70343	NM_001017425.2	+	0	0	1	3776	KCNK2	hyper	I1H
chr12	107903873	107903933	1	0.26165	5	1.1e-05	1.6e-05	0.27455	0.0129	-70701	NM_001017523.1	+	0	0	1	121551	BTBD11	hyper	I1H
chr2	233928857	233928983	1	0.254764	7	5.3e-05	8.4e-05	0.25985	0.0050857	4182	NM_001017915.2	+	0	0	1	3635	INPP5D	hyper	I1H
chr3	30751819	30752191	1	-0.24839	5	0.00049	0.00098	0.02982	0.27821	103827	NM_001024847.2	+	0	0	0	7048	TGFBR2	hypo	I1H
chr18	74805644	74805840	1	-0.30026	5	7.6e-05	0.00013	0.02266	0.32292	38935	NM_001025101.1	-	0	0	1	4155	MBP	hypo	I1H
chr12	56434949	56435061	1	0.22026	5	0.00021	0.00021	0.23325	0.01299	-625	NM_001029.3	+	1	0	0	6231	RPS26	hyper	I1H
chr16	79558074	79558165	1	0.28461	5	0.00013	0.00014	0.28961	0.005	76458	NM_001031804.2	-	0	0	0	4094	MAF	hyper	I1H
chr1	2003325	2003456	1	-0.29502	5	0.00021	0.00099	0.0206	0.31562	-1630	NM_001033581.1	+	0	0	1	5590	PRKCZ	hypo	I1H
chr1	44649478	44649876	1	-0.228612	8	4e-05	0.00082	0.060437	0.28905	-29249	NM_001034024.1	+	0	0	0	55929	DMAP1	hypo	I1H
chr18	29382926	29383234	1	0.20066	5	1.1e-05	0.00013	0.21877	0.01811	-42084	NM_001034172.2	-	0	0	0	147407	SLC25A52	hyper	I1H
chr10	27702841	27702946	1	0.210335	10	5.5e-06	3.4e-05	0.23657	0.026235	352	NM_001034842.3	-	1	1	0	374308	PTCHD3	hyper	I1H
chr9	130732223	130732466	1	0.266257	7	5.3e-05	3.9e-05	0.28567	0.019414	10347	NM_001035254.2	-	0	0	1	399665	FAM102A	hyper	I1H
chr9	130784906	130785171	1	0.215206	8	0.0004	0.0004	0.23714	0.021931	-42095	NM_001035254.2	-	0	0	0	399665	FAM102A	hyper	I1H
chr3	140880810	140880871	1	-0.20258	5	0.00032	0.00096	0.00962	0.2122	-69796	NM_001037172.2	+	0	0	0	92370	PXYLP1	hypo	I1H
chrX	53519901	53520255	1	-0.22177	5	0.00032	0.00038	0.01377	0.23554	-58579	NM_001037811.2	-	0	0	0	3028	HSD17B10	hypo	I1H
chr20	1855608	1855735	1	0.26759	5	1.1e-05	1.9e-05	0.28005	0.01246	-19078	NM_001040022.1	+	0	0	0	140885	SIRPA	hyper	I1H
chr16	1870463	1870602	1	0.22737	5	2.2e-05	0.00015	0.2379	0.01053	6594	NM_001040427.1	-	0	0	1	3029	HAGH	hyper	I1H
chr7	151505156	151505314	1	-0.20237	5	4.3e-05	0.00037	0.01885	0.22122	6644	NM_001040633.1	-	0	0	1	51422	PRKAG2	hypo	I1H
chr13	20383555	20383703	1	-0.23284	5	0.00013	0.00015	0.00049	0.23333	-26397	NM_001042414.2	-	0	0	0	55269	PSPC1	hypo	I1H
chr10	73602923	73603236	1	-0.21783	5	1.1e-05	1.4e-05	0.01982	0.23765	7897	NM_001042465.2	-	0	0	1	5660	PSAP	hypo	I1H
chr7	145146100	145146165	1	-0.211557	7	4.3e-05	0.00019	0.0090286	0.22059	-612955	NM_001042482.1	-	0	0	0	27010	TPK1	hypo	I1H
chr3	25688604	25688751	1	-0.43244	5	7.6e-05	0.00014	0.03503	0.46747	17113	NM_001068.3	-	0	0	1	7155	TOP2B	hypo	I1H
chr1	23701133	23701209	1	-0.27827	5	1.1e-05	4.7e-05	0.00642	0.28469	-4777	NM_001077195.1	-	0	0	0	80818	ZNF436	hypo	I1H
chr12	125137760	125137796	1	0.2388	5	0.00021	0.00013	0.29408	0.05528	-85751	NM_001077261.3	-	0	0	0	9612	NCOR2	hyper	I1H
chr1	10776601	10776691	1	0.20005	5	0.00021	0.00096	0.24852	0.04847	80043	NM_001079843.2	-	0	0	1	54897	CASZ1	hyper	I1H
chr1	10847708	10847894	1	0.25286	5	1.1e-05	4.9e-05	0.26378	0.01092	8840	NM_001079843.2	-	0	0	1	54897	CASZ1	hyper	I1H
chr19	22962043	22962102	1	-0.222475	6	3.3e-05	0.00018	0.016717	0.23919	4872	NM_001080409.2	-	0	0	1	7652	ZNF99	hypo	I1H
chr17	7725735	7725915	1	0.22305	5	0.00021	0.00098	0.23555	0.0125	-17320	NM_001080424.1	+	0	0	1	23135	KDM6B	hyper	I1H
chr8	142213066	142213186	1	0.213015	10	0.00011	0.00098	0.22352	0.010505	25488	NM_001080431.2	-	0	0	0	57210	SLC45A4	hyper	I1H
chr17	36997120	36997281	0.083	0.271355	11	1.1e-07	3.2e-07	0.27838	0.0070227	362	NM_001080465.2	-	1	0	1	388381	C17orf98	hyper	I1H
chr4	183463813	183464060	1	-0.34138	5	0.00032	0.00036	0.01698	0.35836	299231	NM_001080477.3	+	0	0	1	55714	TENM3	hypo	I1H
chr3	186102325	186102402	1	0.25445	8	0.00014	0.00019	0.25658	0.0021312	-22303	NM_001080745.1	-	0	0	0	1608	DGKG	hyper	I1H
chr9	139261932	139262025	1	-0.20612	5	0.00073	0.00049	0.01867	0.22479	-3670	NM_001080849.2	-	0	0	1	728489	DNLZ	hypo	I1H
chr10	135435793	135435954	1	-0.264727	11	0.00014	0.00041	0.016368	0.2811	4346	NM_001080998.1	-	0	0	0	441581	FRG2B	hypo	I1H
chr17	77504480	77504526	1	0.34963	5	1.1e-05	0.00036	0.38837	0.03874	7705	NM_001082575.2	-	0	0	1	146713	RBFOX3	hyper	I1H
chr10	11246534	11246736	1	0.222839	9	3.9e-06	3.7e-05	0.24731	0.024467	39543	NM_001083591.1	+	0	0	1	10659	CELF2	hyper	I1H
chr10	134907964	134908093	1	-0.259393	7	2.4e-05	0.0002	0.039543	0.29894	6458	NM_001083909.2	+	0	0	1	84435	ADGRA1	hypo	I1H
chr7	1140093	1140163	1	-0.21051	5	4.3e-05	0.00036	0.01799	0.2285	12372	NM_001098201.1	+	0	0	1	2852	GPER1	hypo	I1H
chr19	13997589	13997759	1	-0.24016	5	0.00049	0.00099	0.03058	0.27074	9528	NM_001098622.2	+	0	0	1	342977	NANOS3	hypo	I1H
chr19	1134550	1134784	1	-0.25975	5	0.00021	0.00015	0.01416	0.27391	-2278	NM_001100122.1	-	0	0	1	22904	SBNO2	hypo	I1H
chr7	48086217	48086318	1	0.206114	7	3.5e-05	0.00044	0.22964	0.023529	11111	NM_001100159.2	+	0	0	1	136288	C7orf57	hyper	I1H
chr19	18701448	18701556	1	0.26505	5	1.1e-05	0.00097	0.2834	0.01835	1955	NM_001100418.1	+	0	0	1	55049	REX1BD	hyper	I1H
chr15	99459247	99459442	1	0.215155	10	1.8e-07	1.6e-05	0.25575	0.0406	89444	NM_001102612.2	-	0	1	1	145814	PGPEP1L	hyper	I1H
chr15	99548669	99548749	1	0.204288	8	2.4e-05	0.00019	0.22325	0.018963	137	NM_001102612.2	-	1	1	0	145814	PGPEP1L	hyper	I1H
chr7	155344642	155344697	1	-0.25101	5	0.00021	0.00098	0.0512	0.30221	-18104	NM_001103176.1	-	0	0	0	285888	CNPY1	hypo	I1H
chr2	131584244	131584340	1	-0.201	7	0.00057	0.00019	0.036379	0.23738	70382	NM_001105194.1	+	0	0	0	205147	AMER3	hypo	I1H
chr2	18008567	18008745	1	0.20375	6	0.0001	0.0005	0.22248	0.018725	10783	NM_001105569.1	+	0	0	0	343930	MSGN1	hyper	I1H
chr3	196302047	196302101	1	-0.23438	5	2.2e-05	0.00013	0.01711	0.25149	6324	NM_001105573.1	+	0	0	1	200933	FBXO45	hypo	I1H
chr3	196307270	196307323	1	-0.22195	5	0.00021	0.00096	0.04909	0.27104	11547	NM_001105573.1	+	0	0	1	200933	FBXO45	hypo	I1H
chrX	118892976	118893164	0.002	-0.204229	14	1.3e-09	6.6e-09	0.0071429	0.21137	402	NM_001105576.2	+	1	1	0	347454	SOWAHD	hypo	I1H
chrX	153600196	153600216	1	0.20638	5	4.3e-05	0.0004	0.22813	0.02175	2791	NM_001110556.1	-	0	0	1	2316	FLNA	hyper	I1H
chr12	102821414	102821622	1	0.219307	7	5.3e-05	1.3e-05	0.23734	0.018029	50808	NM_001111284.1	-	0	0	1	3479	IGF1	hyper	I1H
chr14	105337213	105337494	1	-0.213911	9	1.1e-05	3.7e-05	0.0060222	0.21993	5565	NM_001112726.2	+	0	0	1	283638	CEP170B	hypo	I1H
chr2	180373383	180373908	1	-0.280362	8	0.00046	0.0004	0.0364	0.31676	53408	NM_001113398.1	-	0	0	1	151126	ZNF385B	hypo	I1H
chr12	50621727	50621842	1	-0.204429	7	0.0008	0.00098	0.0057643	0.21019	-5240	NM_001113547.1	-	0	0	1	51474	LIMA1	hypo	I1H
chr16	4103129	4103167	1	-0.22902	5	2.2e-05	0.00015	0.0049	0.23392	63020	NM_001116.3	-	0	0	1	115	ADCY9	hypo	I1H
chr12	58133862	58133974	1	-0.2823	7	3.5e-05	8.3e-05	0.014921	0.29722	-1834	NM_001122772.2	-	0	0	1	116986	AGAP2	hypo	I1H
chr12	58129828	58129957	0.0052	-0.251843	14	5.3e-10	1.5e-08	0.008875	0.26072	2073	NM_001122772.2	-	0	0	1	116986	AGAP2	hypo	I1H
chr2	225312667	225312766	1	-0.26114	5	4.3e-05	0.00013	0.02933	0.29047	-45957	NM_001122779.1	-	0	0	0	79843	FAM124B	hypo	I1H
chrX	39932806	39932902	1	0.20154	5	1.1e-05	0.00013	0.2159	0.01436	23818	NM_001123385.1	-	0	1	0	54880	BCOR	hyper	I1H
chr19	33364588	33364689	1	0.22748	5	0.00013	0.00097	0.26155	0.03407	-3906	NM_001126335.1	-	0	0	0	11136	SLC7A9	hyper	I1H
chrX	129255017	129255174	0.045	0.207521	12	7.4e-08	1.4e-07	0.21059	0.0030708	-10330	NM_001127197.1	-	0	0	0	2000	ELF4	hyper	I1H
chr7	24768213	24768364	1	0.23765	5	2.2e-05	0.00039	0.28121	0.04356	28720	NM_001127453.1	-	0	0	1	1687	GSDME	hyper	I1H
chr1	24123418	24123615	1	0.23132	5	1.1e-05	6e-05	0.24956	0.01824	2446	NM_001127621.1	-	0	1	1	2582	GALE	hyper	I1H
chr15	65281101	65281176	1	0.31436	5	2.2e-05	0.00037	0.35774	0.04338	669	NM_001127889.4	-	1	0	1	51324	SPG21	hyper	I1H
chr6	3282689	3282872	1	-0.21721	5	2.2e-05	0.00044	0.03157	0.24878	23529	NM_001128592.1	+	0	0	1	389362	PSMG4	hypo	I1H
chr3	171529881	171529954	1	0.30311	5	1.1e-05	1.4e-05	0.3562	0.05309	-1598	NM_001130081.2	-	0	0	0	5337	PLD1	hyper	I1H
chr17	17884347	17884399	1	-0.20599	5	0.00049	0.00096	0.03139	0.23738	8222	NM_001130090.1	+	0	0	1	83450	DRC3	hypo	I1H
chr11	65318614	65318649	1	0.31586	5	1.1e-05	0.00014	0.4063	0.09044	7051	NM_001130144.2	-	0	1	0	4054	LTBP3	hyper	I1H
chr8	144255583	144255665	1	-0.241063	8	3.6e-06	3.7e-05	0.034344	0.27541	-13531	NM_001130478.1	-	0	0	0	4062	LY6H	hypo	I1H
chr15	100049776	100049879	1	0.23633	5	1.1e-05	0.00013	0.30535	0.06902	-56254	NM_001130927.2	+	0	0	0	4205	MEF2A	hyper	I1H
chr2	99125233	99125292	1	-0.26027	5	1.1e-05	4.2e-05	0.01218	0.27245	63914	NM_001134224.1	+	0	0	1	3631	INPP4A	hypo	I1H
chr3	52559250	52559375	1	0.2165	7	5.3e-05	0.00099	0.23985	0.02335	8419	NM_001134231.1	-	0	1	1	64943	NT5DC2	hyper	I1H
chr9	136770307	136770426	1	0.327293	7	1.9e-05	3.4e-05	0.34418	0.016886	87021	NM_001134398.1	-	0	0	1	7410	VAV2	hyper	I1H
chr16	85508864	85509086	1	0.258286	7	0.00016	0.00045	0.27242	0.014136	-135943	NM_001134473.2	+	0	0	0	23199	GSE1	hyper	I1H
chr16	85500741	85500843	1	-0.27673	5	7.6e-05	0.00096	0.02479	0.30152	-144186	NM_001134473.2	+	0	0	0	23199	GSE1	hypo	I1H
chr6	41777558	41777627	1	-0.23099	5	0.00049	0.00095	0.03	0.26099	22379	NM_001134493.1	+	0	0	1	100188893	TOMM6	hypo	I1H
chr11	125758587	125759113	1	-0.23059	5	0.00032	0.00096	0.01666	0.24725	1634	NM_001134793.1	+	0	0	1	219844	HYLS1	hypo	I1H
chr7	128533157	128533438	1	0.215161	9	0.00019	0.00017	0.24736	0.0322	17336	NM_001135914.1	-	0	1	1	375616	KCP	hyper	I1H
chr1	17746255	17746312	1	-0.21263	5	0.00021	0.00037	0.00762	0.22025	18748	NM_001136204.2	-	0	0	1	55920	RCC2	hypo	I1H
chrX	152676821	152677014	1	-0.271264	7	0.00028	0.00044	0.019764	0.29103	-6767	NM_001136273.1	+	0	0	0	139735	ZFP92	hypo	I1H
chr19	3457758	3457885	1	-0.27778	5	0.00013	0.00039	0.05499	0.33277	22656	NM_001136503.1	-	0	0	1	284422	SMIM24	hypo	I1H
chr9	112890034	112890234	1	0.245315	10	1.3e-06	1.6e-05	0.25393	0.00861	2255	NM_001136562.2	+	0	0	1	445815	PALM2AKAP2	hyper	I1H
chr8	41734034	41734124	1	0.237671	7	2.4e-05	0.0002	0.26764	0.029964	20157	NM_001142446.1	-	0	0	1	286	ANK1	hyper	I1H
chr12	133016046	133016189	1	0.216281	8	1.5e-05	6.8e-06	0.22601	0.009725	-50968	NM_001142641.1	+	0	0	0	57666	FBRSL1	hyper	I1H
chr6	167655230	167655447	0.11	0.225792	13	3.6e-08	3e-07	0.24035	0.014562	-49356	NM_001143947.1	+	0	0	0	54346	UNC93A	hyper	I1H
chr13	99798706	99798822	1	-0.23053	5	2.2e-05	0.00013	0.00886	0.23939	-53857	NM_001144072.1	+	0	0	0	337867	UBAC2	hypo	I1H
chr18	55922258	55922381	1	0.24957	5	1.1e-05	1.6e-05	0.2591	0.00953	33506	NM_001144966.2	+	0	0	1	23327	NEDD4L	hyper	I1H
chr18	55864245	55864307	1	0.28817	5	1.1e-05	1.7e-05	0.3034	0.01523	1625	NM_001144970.2	+	0	0	1	23327	NEDD4L	hyper	I1H
chr18	14777398	14777530	1	0.24044	5	2.2e-05	0.00014	0.24851	0.00807	29161	NM_001145029.1	+	0	0	1	374860	ANKRD30B	hyper	I1H
chr2	74643264	74643417	0.87	0.22153	10	1.5e-06	1.5e-06	0.22523	0.003695	1428	NM_001145054.1	-	0	1	1	388963	C2orf81	hyper	I1H
chr2	42354296	42354368	1	0.25903	5	1.1e-05	0.00039	0.27335	0.01432	-42110	NM_001145076.2	+	0	0	0	27436	EML4	hyper	I1H
chr3	197884896	197885113	0.014	0.293161	9	3e-07	3e-08	0.29652	0.0033556	5661	NM_001145248.1	+	0	0	1	728262	FAM157A	hyper	I1H
chr10	51561471	51561517	1	-0.22784	5	1.1e-05	0.00097	0.01502	0.24286	-3591	NM_001145263.1	+	0	0	1	8031	NCOA4	hypo	I1H
chr22	29059291	29059754	1	0.218687	12	1.3e-07	4.9e-05	0.24684	0.028154	16100	NM_001145418.1	-	0	0	1	23331	TTC28	hyper	I1H
chr1	21911606	21911707	1	0.26635	5	0.00021	0.00036	0.2712	0.00485	66642	NM_001145658.1	-	0	0	0	5909	RAP1GAP	hyper	I1H
chr10	82488130	82488240	1	-0.244886	7	0.00024	0.00097	0.011529	0.25641	187557	NM_001145719.1	+	0	0	0	387694	SH2D4B	hypo	I1H
chr1	204891484	204891574	1	-0.22989	5	4.3e-05	0.00099	0.04094	0.27083	-21780	NM_001160331.1	+	0	0	1	23114	NFASC	hypo	I1H
chr22	40589030	40589153	1	0.30988	5	2.2e-05	0.00038	0.42219	0.11231	15103	NM_001162501.1	+	0	0	1	23112	TNRC6B	hyper	I1H
chr7	13953798	13954229	1	-0.291731	8	0.00053	0.0004	0.0046125	0.29634	71911	NM_001163150.1	-	0	0	1	2115	ETV1	hypo	I1H
chrX	153029895	153030001	1	-0.20304	5	0.00013	0.00053	0.04147	0.24451	246	NM_001163257.1	+	1	0	1	5365	PLXNB3	hypo	I1H
chr11	118906513	118906706	1	-0.220557	7	0.00094	0.00098	0.012207	0.23276	-4898	NM_001164279.1	-	0	0	0	2542	SLC37A4	hypo	I1H
chr11	3246379	3246431	1	-0.25759	5	0.00021	0.00013	0.01124	0.26883	-6337	NM_001164377.1	-	0	0	0	386746	MRGPRG	hypo	I1H
chr10	135093305	135093580	1	0.243141	11	2.4e-07	1.5e-05	0.27905	0.035909	-2899	NM_001164490.1	-	0	1	1	101	ADAM8	hyper	I1H
chr7	138617722	138617788	1	0.25251	5	1.1e-05	1.6e-05	0.25346	0.00095	48277	NM_001164665.1	-	0	0	1	57670	KIAA1549	hyper	I1H
chr4	169757237	169757374	1	0.21162	5	0.00049	0.00096	0.22881	0.01719	4083	NM_001166110.1	+	0	0	1	23022	PALLD	hyper	I1H
chr9	127025006	127025337	1	0.205864	7	0.00024	0.00099	0.23745	0.031586	4478	NM_001166168.1	+	0	0	1	10783	NEK6	hyper	I1H
chr5	913282	913387	1	-0.201264	7	3.5e-05	0.0002	0.019843	0.22111	20315	NM_001166260.1	+	0	0	1	9319	TRIP13	hypo	I1H
chr20	20077148	20077304	1	0.21365	5	2.2e-05	0.00038	0.22337	0.00972	39860	NM_001167816.1	+	0	0	1	26074	CFAP61	hyper	I1H
chr10	123735035	123735130	1	0.222664	7	8.3e-06	5e-06	0.24186	0.0192	-293	NM_001167865.1	-	1	0	0	54780	NSMCE4A	hyper	I1H
chr1	179112613	179112924	1	0.30235	5	0.00032	0.0004	0.35036	0.04801	-390	NM_001168239.1	-	1	0	1	27	ABL2	hyper	I1H
chr3	149374534	149374644	1	0.2019	7	3.5e-05	1.3e-05	0.20462	0.0027214	1169	NM_001168280.1	-	0	0	1	25937	WWTR1	hyper	I1H
chr9	15146521	15146605	1	0.21921	5	0.00032	0.00042	0.25143	0.03222	103594	NM_001168342.1	-	0	0	0	158219	TTC39B	hyper	I1H
chrX	118696080	118696188	1	0.21923	5	0.00013	0.00039	0.22002	0.00079	3185	NM_001170569.1	-	0	0	1	63932	CXorf56	hyper	I1H
chr16	75334873	75335300	1	-0.251042	6	5e-05	0.00019	0.0192	0.27024	-32923	NM_001170715.1	-	0	0	1	9564	BCAR1	hypo	I1H
chr1	10960334	10960536	1	0.213743	7	0.00048	0.0002	0.23156	0.017814	81559	NM_001170754.1	-	0	0	0	148345	C1orf127	hyper	I1H
chr9	34185560	34185704	1	-0.21938	5	1.1e-05	0.00013	0.00921	0.22859	6559	NM_001171204.2	+	0	0	1	51271	UBAP1	hypo	I1H
chr16	1094495	1094684	1	-0.253369	8	0.00022	0.00083	0.013062	0.26643	-28072	NM_001172560.1	+	0	0	0	6755	SSTR5	hypo	I1H
chr2	97548699	97548826	1	0.27842	5	1.1e-05	0.00017	0.30567	0.02725	12074	NM_001172667.1	-	0	0	1	51252	FAM178B	hyper	I1H
chr16	70649269	70649484	1	-0.36144	5	7.6e-05	0.00015	0.04925	0.41069	-8411	NM_001172772.1	+	0	0	1	146433	IL34	hypo	I1H
chr16	88029360	88029433	1	0.20889	5	1.1e-05	0.00018	0.26373	0.05484	25738	NM_001173543.1	+	0	0	1	54971	BANP	hyper	I1H
chr10	99493381	99493499	1	0.29179	5	7.6e-05	0.00013	0.33275	0.04096	-3379	NM_001174121.1	+	0	0	0	118813	ZFYVE27	hyper	I1H
chr10	21423795	21423954	1	0.20853	5	1.1e-05	4.2e-05	0.2152	0.00667	11535	NM_001177483.1	-	0	0	1	387638	C10orf113	hyper	I1H
chr10	115117827	115117966	1	0.21955	5	0.00013	0.00015	0.22403	0.00448	-192624	NM_001177660.2	+	0	0	0	3026	HABP2	hyper	I1H
chr14	91686927	91687009	1	0.21657	5	1.1e-05	0.00013	0.2655	0.04893	23844	NM_001177676.1	-	0	0	1	8111	GPR68	hyper	I1H
chr19	1798374	1798465	1	0.28815	5	0.00013	0.00039	0.29093	0.00278	13772	NM_001178002.2	-	0	0	1	148229	ATP8B3	hyper	I1H
chrX	7070271	7070451	1	-0.26817	5	1.1e-05	4.3e-05	0.00833	0.2765	-4041	NM_001178135.1	-	0	0	1	8226	PUDP	hypo	I1H
chrX	2714866	2715070	1	-0.216814	11	3.4e-06	1.5e-05	0.015882	0.2327	-31793	NM_001184704.1	+	0	0	1	8908	GYG2	hypo	I1H
chr1	86860583	86860672	1	0.307429	7	0.00057	0.00097	0.34076	0.033329	1354	NM_001184765.1	-	0	0	1	57489	ODF2L	hyper	I1H
chrX	100872285	100872630	1	-0.231963	12	3.1e-05	0.00094	0.033317	0.26528	362	NM_001184768.1	-	1	1	1	54470	ARMCX6	hypo	I1H
chr11	47215849	47215955	1	0.20278	5	1.1e-05	0.00036	0.20604	0.00326	-7840	NM_001184974.1	-	0	0	0	29763	PACSIN3	hyper	I1H
chr17	79823648	79823787	1	0.203129	7	0.00016	0.0002	0.23451	0.031386	5064	NM_001185077.2	-	0	0	0	396	ARHGDIA	hyper	I1H
chr5	79946534	79946631	1	0.20562	5	1.1e-05	0.00037	0.21479	0.00917	224	NM_001190470.1	-	1	1	1	100462981	MTRNR2L2	hyper	I1H
chr12	30769690	30769817	1	-0.20874	5	0.00032	0.0004	0.03427	0.24301	60362	NM_001190995.1	-	0	0	0	10526	IPO8	hypo	I1H
chr20	62582952	62583161	1	-0.25424	5	7.6e-05	0.00015	0.02717	0.28141	-426	NM_001193379.1	-	1	0	1	54963	UCKL1	hypo	I1H
chr9	131888063	131888359	1	0.200011	9	6.7e-05	0.00034	0.24871	0.048694	14098	NM_001193397.1	+	0	0	1	5524	PTPA	hyper	I1H
chr16	4751306	4751512	1	0.223207	7	0.00016	0.0002	0.22529	0.0020786	7614	NM_001193452.1	+	0	1	1	84309	NUDT16L1	hyper	I1H
chr11	128812561	128812595	1	0.25878	5	1.1e-05	1.5e-05	0.25978	0.001	700	NM_001195195.1	-	1	0	1	63970	TP53AIP1	hyper	I1H
chr14	95538075	95538480	1	0.203477	11	1.1e-05	0.00022	0.22449	0.021009	61361	NM_001195573.1	-	0	0	0	23405	DICER1	hyper	I1H
chr3	93804847	93805144	1	0.20581	5	0.00013	0.00013	0.21043	0.00462	-22781	NM_001195643.1	-	0	0	1	200895	DHFR2	hyper	I1H
chr2	48741200	48741373	1	-0.20229	5	0.00013	0.00043	0.00103	0.20332	-15691	NM_001198593.1	+	0	0	1	286749	STON1-GTF2A1L	hypo	I1H
chr17	47297511	47297560	1	0.33033	5	1.1e-05	4.1e-05	0.34144	0.01111	-9576	NM_001198754.1	-	0	1	1	2793	GNGT2	hyper	I1H
chr14	104199343	104199773	1	0.220486	7	0.00011	0.00044	0.29731	0.076821	17264	NM_001198953.1	+	0	1	0	79038	ZFYVE21	hyper	I1H
chr14	104200843	104200927	1	0.20982	5	0.00013	0.00036	0.21538	0.00556	18764	NM_001198953.1	+	0	1	0	79038	ZFYVE21	hyper	I1H
chr6	36916612	36916656	1	-0.24174	5	4.3e-05	0.00021	0.05731	0.29905	575	NM_001199159.1	+	1	0	1	221476	PI16	hypo	I1H
chr17	36621330	36621604	1	-0.222983	12	8.2e-05	0.00095	0.071921	0.2949	36612	NM_001199417.1	+	0	0	1	57636	ARHGAP23	hypo	I1H
chr17	17410239	17410325	1	0.29786	5	1.1e-05	0.00039	0.31955	0.02169	-10531	NM_001199989.1	-	0	0	1	51655	RASD1	hyper	I1H
chr10	134727318	134727362	1	-0.249	5	0.00032	0.00098	0.01	0.259	28728	NM_001200049.2	-	0	0	1	54777	CFAP46	hypo	I1H
chr19	54937793	54937943	1	-0.20387	5	2.2e-05	0.00038	0.00596	0.20983	11190	NM_001201461.1	+	0	1	1	57348	TTYH1	hypo	I1H
chr18	33598392	33598487	1	-0.249279	7	0.00028	0.00044	0.014321	0.2636	45806	NM_001201475.1	+	0	0	1	83608	C18orf21	hypo	I1H
chr1	206792984	206793173	1	-0.20092	5	0.00021	0.0002	0.01135	0.21227	-7081	NM_001201478.1	-	0	0	0	1939	EIF2D	hypo	I1H
chr5	56467810	56467988	1	0.262786	7	0.00034	0.00096	0.27377	0.010986	-1787	NM_001203246.1	+	0	0	0	65056	GPBP1	hyper	I1H
chr1	3606857	3606892	1	0.23707	5	4.3e-05	0.00039	0.25957	0.0225	-344	NM_001204189.1	+	1	0	1	7161	TP73	hyper	I1H
chr1	164428779	164428858	1	-0.2519	5	0.00032	0.00099	0.01052	0.26242	-99739	NM_001204961.1	+	0	0	0	5087	PBX1	hypo	I1H
chr3	169385695	169385793	1	-0.24893	5	0.00021	0.00098	0.00089	0.24982	-4133	NM_001205194.1	-	0	0	0	2122	MECOM	hypo	I1H
chr21	46994033	46994086	1	0.24764	5	1.1e-05	4.3e-05	0.26784	0.0202	-31649	NM_001205206.1	-	0	0	0	6573	SLC19A1	hyper	I1H
chr1	109935628	109935710	1	-0.20371	5	1.1e-05	0.00044	0.01862	0.22233	270	NM_001205228.1	-	1	1	1	6272	SORT1	hypo	I1H
chr11	34609057	34609328	1	-0.21501	5	2.2e-05	0.00042	0.03116	0.24617	-33260	NM_001206615.1	+	0	0	0	26298	EHF	hypo	I1H
chr19	7761637	7761680	1	0.2011	5	0.00021	0.00013	0.21548	0.01438	2686	NM_001207019.2	-	0	0	1	2208	FCER2	hyper	I1H
chr15	63641789	63642002	1	-0.20634	5	0.00049	0.00098	0.01375	0.22009	32308	NM_001218.4	-	0	0	1	771	CA12	hypo	I1H
chr6	36649454	36649572	1	-0.325271	7	0.00057	0.00098	0.036457	0.36173	2969	NM_001220778.1	+	0	0	1	1026	CDKN1A	hypo	I1H
chr5	67845020	67845159	1	0.22876	5	1.1e-05	4.8e-05	0.25648	0.02772	256626	NM_001242466.1	+	0	0	0	5295	PIK3R1	hyper	I1H
chr14	105784151	105784253	1	0.20368	5	1.1e-05	4.6e-05	0.21419	0.01051	-2238	NM_001242787.1	-	0	0	1	2972	BRF1	hyper	I1H
chr12	123442588	123442817	1	0.21913	5	1.1e-05	0.00017	0.23215	0.01302	8240	NM_001243014.1	-	0	0	1	23457	ABCB9	hyper	I1H
chr17	66590317	66590367	1	-0.22761	5	0.00013	0.00041	0.00308	0.23069	6729	NM_001243746.1	-	0	0	1	54757	FAM20A	hypo	I1H
chr17	66587390	66587441	1	-0.29068	5	7.6e-05	0.00014	0.05396	0.34464	9655	NM_001243746.1	-	0	0	1	54757	FAM20A	hypo	I1H
chr17	48970873	48970922	1	0.2168	5	1.1e-05	4.6e-05	0.21835	0.00155	-25535	NM_001243877.1	-	0	0	0	10140	TOB1	hyper	I1H
chr9	113055310	113055446	1	-0.2367	5	1.1e-05	0.00014	0.03503	0.27173	-36391	NM_001244938.1	-	0	0	0	7295	TXN	hypo	I1H
chr19	3372512	3372586	1	0.225671	7	0.00028	0.00096	0.23437	0.0087	5949	NM_001245002.1	+	0	0	1	4782	NFIC	hyper	I1H
chr9	139950132	139950286	1	-0.21517	5	1.1e-05	0.00015	0.00431	0.21948	-1630	NM_001246.3	-	0	0	0	954	ENTPD2	hypo	I1H
chr19	18547640	18547653	1	0.30027	5	4.3e-05	0.00097	0.32015	0.01988	467	NM_001253389.1	-	1	1	1	51477	ISYNA1	hyper	I1H
chr17	8446700	8447025	1	0.23769	5	1.1e-05	0.00015	0.25178	0.01409	87055	NM_001256012.1	-	0	0	1	4628	MYH10	hyper	I1H
chr4	175431928	175432034	1	-0.21047	5	1.1e-05	1.8e-05	0.01947	0.22994	12011	NM_001256301.1	-	0	0	1	3248	HPGD	hypo	I1H
chr20	62173416	62173611	1	0.230917	12	3.9e-06	2.5e-05	0.24792	0.017004	-4694	NM_001256358.1	-	0	1	1	5753	PTK6	hyper	I1H
chr20	57682025	57682202	1	0.21455	5	1.1e-05	0.00039	0.22696	0.01241	-64125	NM_001256403.1	-	0	0	0	51012	PRELID3B	hyper	I1H
chr16	1580866	1581225	4.2e-05	0.213595	19	1.2e-12	1.7e-10	0.23385	0.020255	2126	NM_001256541.1	+	0	0	1	79652	TMEM204	hyper	I1H
chr11	45203378	45203519	1	0.23888	5	2.2e-05	0.00097	0.24671	0.00783	34486	NM_001256695.1	+	0	1	1	56981	PRDM11	hyper	I1H
chr3	179851789	179851835	1	-0.22788	5	0.00049	0.00096	0.04583	0.27371	-96949	NM_001256753.1	-	0	0	0	51555	PEX5L	hypo	I1H
chr6	34042401	34042557	1	-0.28875	5	0.00013	0.00038	0.00667	0.29542	31203	NM_001256813.2	-	0	0	1	2914	GRM4	hypo	I1H
chr6	116853509	116853564	1	-0.275471	7	0.00011	0.00044	0.011607	0.28708	3335	NM_001256887.2	+	0	0	1	221301	CALHM4	hypo	I1H
chrX	10078994	10079132	1	-0.21139	5	0.00021	0.00015	0.01019	0.22158	-45853	NM_001256944.1	+	0	0	1	1183	CLCN4	hypo	I1H
chr2	182895680	182895828	1	0.2112	10	6.2e-05	0.00014	0.22359	0.012395	45131	NM_001261424.1	+	0	0	1	151242	PPP1R1C	hyper	I1H
chr2	182937804	182937974	1	-0.20803	5	0.00013	0.00099	0.03692	0.24495	87255	NM_001261424.1	+	0	0	1	151242	PPP1R1C	hypo	I1H
chr2	202766466	202766686	1	0.244336	7	1e-05	5.1e-06	0.25212	0.0077857	95166	NM_001261435.1	+	0	0	0	65061	CDK15	hyper	I1H
chr6	35052365	35052457	1	-0.25218	5	1.1e-05	0.00039	0.01223	0.26441	56731	NM_001261820.1	-	0	0	1	6954	TCP11	hypo	I1H
chr3	42170814	42171138	1	-0.204686	7	0.00048	0.00044	0.019093	0.22378	-19589	NM_001265610.1	+	0	0	1	22906	TRAK1	hypo	I1H
chr9	130853769	130853968	1	0.21888	5	1.1e-05	0.00038	0.22358	0.0047	28	NM_001265614.2	+	1	1	1	114789	SLC25A25	hyper	I1H
chr8	102202922	102203224	1	0.20106	5	0.00013	0.00041	0.20875	0.00769	14737	NM_001267708.1	-	0	0	0	51123	ZNF706	hyper	I1H
chr1	198648303	198648401	1	-0.21925	8	6.1e-06	1.6e-05	0.00075625	0.22001	40207	NM_001267798.1	+	0	0	1	5788	PTPRC	hypo	I1H
chr22	39338093	39338170	1	-0.20023	5	4.3e-05	0.00098	0.03145	0.23168	-15357	NM_001270406.1	+	0	0	0	200315	APOBEC3A	hypo	I1H
chrX	43555925	43556229	1	-0.228561	9	1.9e-05	0.00017	0.041461	0.27002	41772	NM_001270458.1	+	0	0	1	4128	MAOA	hypo	I1H
chr15	86113813	86114019	1	0.20173	5	1.1e-05	0.00045	0.23727	0.03554	-49162	NM_001270546.1	+	0	0	1	11214	AKAP13	hyper	I1H
chr13	48669595	48669653	1	-0.20826	5	0.00032	0.00016	0.02153	0.22979	-319	NM_001270629.1	-	1	0	0	29079	MED4	hypo	I1H
chr2	27806816	27806904	1	-0.22293	5	0.00032	0.00016	0.026	0.24893	982	NM_001271318.1	+	1	0	1	84450	ZNF512	hypo	I1H
chr21	45755739	45755859	1	0.24666	5	1.1e-05	1.8e-05	0.28488	0.03822	2363	NM_001271442.1	-	0	0	1	755	CFAP410	hyper	I1H
chr16	1416026	1416180	1	0.254458	12	6.7e-07	9.2e-05	0.3104	0.055946	13505	NM_001276414.1	-	0	1	0	64718	UNKL	hyper	I1H
chr10	50631807	50632315	1	-0.20397	5	7.6e-05	0.00037	0.00857	0.21254	-27746	NM_001276451.1	-	0	0	0	644168	DRGX	hypo	I1H
chr19	48076154	48076178	1	0.251	5	1.1e-05	0.00039	0.25888	0.00788	-17042	NM_001277075.1	-	0	0	0	84215	ZNF541	hyper	I1H
chr18	12050573	12050837	1	0.204836	7	0.00024	0.00045	0.21616	0.011329	-43011	NM_001277333.1	+	0	0	0	342850	ANKRD62	hyper	I1H
chr5	15516881	15516981	1	0.22807	5	0.00021	0.0004	0.2544	0.02633	15336	NM_001278317.1	+	0	0	1	23194	FBXL7	hyper	I1H
chr13	46708975	46709112	1	0.22917	5	0.00021	0.00013	0.26007	0.0309	-29765	NM_001278541.1	-	0	0	1	1361	CPB2	hyper	I1H
chr17	47800719	47801112	1	-0.201561	9	8.2e-06	1.7e-05	0.0040278	0.20559	-15407	NM_001278784.1	-	0	0	1	10237	SLC35B1	hypo	I1H
chr13	53008738	53008792	1	-0.21011	5	0.00013	0.00013	0.05115	0.26126	15588	NM_001282169.1	-	0	0	1	51028	VPS36	hypo	I1H
chr14	35760257	35760383	1	0.224807	7	0.00028	0.00019	0.28862	0.063814	-1140	NM_001282233.1	+	0	0	1	5687	PSMA6	hyper	I1H
chrX	153744229	153744279	1	0.231007	7	1.6e-05	0.00045	0.24371	0.012707	288	NM_001282311.1	-	1	1	1	60343	FAM3A	hyper	I1H
chr19	1079596	1079688	1	0.364729	7	5.3e-05	8.5e-05	0.40621	0.041479	2965	NM_001282334.1	+	0	0	1	23526	ARHGAP45	hyper	I1H
chr19	1081817	1081885	1	0.24108	5	1.1e-05	0.00098	0.24911	0.00803	5186	NM_001282334.1	+	0	1	1	23526	ARHGAP45	hyper	I1H
chr19	1069939	1070119	1	0.201907	7	0.00057	0.00021	0.24279	0.040879	-1101	NM_001282335.1	+	0	0	1	23526	ARHGAP45	hyper	I1H
chr12	57084519	57084643	1	0.307443	7	0.0004	0.00019	0.33265	0.025207	-2328	NM_001282603.1	-	0	0	0	10728	PTGES3	hyper	I1H
chrX	130202182	130202214	1	0.310936	7	3.5e-05	1.4e-05	0.31807	0.0071357	9968	NM_001282607.1	+	0	0	1	158763	ARHGAP36	hyper	I1H
chr9	136060034	136060091	1	0.20925	5	7.6e-05	0.00099	0.24133	0.03208	-20703	NM_001282632.1	-	0	0	0	26301	GBGT1	hyper	I1H
chr22	40814584	40814834	1	0.26277	5	0.00032	0.00039	0.29788	0.03511	44611	NM_001282660.1	-	0	1	0	57591	MRTFA	hyper	I1H
chr11	12160127	12160305	1	0.2304	5	1.1e-05	0.00015	0.25806	0.02766	192	NM_001282664.1	+	1	0	1	9645	MICAL2	hyper	I1H
chr9	14203379	14203639	1	0.23626	10	2.1e-07	7.1e-05	0.28896	0.052705	-22579	NM_001282787.1	-	0	0	1	4781	NFIB	hyper	I1H
chr10	43710957	43711032	1	0.25859	5	0.00032	0.00097	0.26345	0.00486	14156	NM_001282862.1	-	0	0	1	221002	RASGEF1A	hyper	I1H
chr8	116434327	116434663	1	-0.215714	7	4.3e-05	8.1e-05	0.010286	0.226	245577	NM_001282902.2	-	0	0	1	7227	TRPS1	hypo	I1H
chr2	204288248	204288336	1	-0.21352	5	0.00032	0.00036	0.0206	0.23412	56643	NM_001282927.1	+	0	0	1	10152	ABI2	hypo	I1H
chr21	17106091	17106139	1	0.22141	5	1.1e-05	0.00016	0.24877	0.02736	3749	NM_001283041.1	+	0	0	1	29761	USP25	hyper	I1H
chr15	40600569	40600703	1	0.203728	9	3e-05	0.00067	0.25027	0.046544	-396	NM_001284299.1	-	1	0	0	5330	PLCB2	hyper	I1H
chr22	47166792	47166913	1	-0.20105	5	0.00073	0.00098	0.02084	0.22189	-2911	NM_001284305.1	+	0	0	1	25771	TBC1D22A	hypo	I1H
chr17	6220057	6220278	1	-0.236614	7	0.0008	0.00044	0.031179	0.26779	118175	NM_001285402.1	-	0	0	0	23746	AIPL1	hypo	I1H
chr6	43583828	43583889	1	-0.27612	5	0.00013	0.00036	0.00588	0.282	11202	NM_001286216.1	-	0	1	0	54676	GTPBP2	hypo	I1H
chr15	71842813	71842876	1	0.25577	5	1.1e-05	0.00014	0.27771	0.02194	3274	NM_001286429.1	+	0	0	1	79875	THSD4	hyper	I1H
chr15	41467968	41468219	1	0.220279	7	3.5e-05	3.6e-05	0.22595	0.0056714	54737	NM_001286441.1	-	0	0	0	161829	EXD1	hyper	I1H
chr6	24952152	24952605	1	-0.20929	5	7.6e-05	0.00013	0.0149	0.22419	-15859	NM_001286445.2	-	0	0	1	9750	RIPOR2	hypo	I1H
chr6	25001987	25002157	1	0.200121	7	6.4e-05	0.00019	0.20984	0.0097143	40360	NM_001286446.2	-	0	0	1	9750	RIPOR2	hyper	I1H
chr8	142243741	142244042	1	0.338425	8	7.3e-06	6.6e-06	0.38767	0.049244	-5069	NM_001286648.1	-	0	0	1	57210	SLC45A4	hyper	I1H
chr13	73216997	73217181	1	0.22215	8	0.0001	8.5e-05	0.26577	0.043619	-84706	NM_001286747.1	+	0	0	0	79866	BORA	hyper	I1H
chr4	49136134	49136464	1	0.30646	5	1.1e-05	0.00038	0.31318	0.00672	147477	NM_001286791.1	+	0	0	0	80157	CWH43	hyper	I1H
chr8	144668877	144668976	1	0.256019	8	4.7e-05	8.5e-05	0.29533	0.039306	-8357	NM_001286829.1	-	0	1	1	93100	NAPRT	hyper	I1H
chr9	99160098	99160148	1	-0.21528	5	7.6e-05	0.00013	0.01429	0.22957	-14107	NM_001286990.1	-	0	0	1	11046	SLC35D2	hypo	I1H
chr20	42999777	42999980	1	-0.24036	5	2.2e-05	0.00038	0.03743	0.27779	15338	NM_001287183.1	+	0	0	1	3172	HNF4A	hypo	I1H
chr9	131628596	131628770	1	-0.2102	5	0.00013	0.00036	0.00661	0.21681	15585	NM_001287390.1	-	0	0	1	883	KYAT1	hypo	I1H
chr2	182694776	182695111	1	-0.22083	5	1.1e-05	4.5e-05	0.00476	0.22559	-61332	NM_001287505.1	+	0	0	0	6744	ITPRID2	hypo	I1H
chr1	3680405	3680550	1	0.234956	9	1.3e-05	7.5e-06	0.24267	0.0077167	-8775	NM_001288583.1	+	0	0	1	388588	SMIM1	hyper	I1H
chr2	203630499	203630609	1	-0.2424	5	0.00073	0.00096	0.03257	0.27497	63349	NM_001288624.1	-	0	1	0	130026	ICA1L	hypo	I1H
chr11	31555176	31555230	1	-0.25939	5	2.2e-05	0.00038	0.00783	0.26722	23902	NM_001288725.1	+	0	0	1	26610	ELP4	hypo	I1H
chr19	44303411	44303520	1	0.270055	11	7.3e-07	6e-05	0.3165	0.046445	662	NM_001288763.1	-	1	0	1	284348	LYPD5	hyper	I1H
chr16	31464461	31464605	1	0.200521	7	0.00034	0.0002	0.21914	0.018621	-4989	NM_001288767.1	+	0	0	0	79798	ARMC5	hyper	I1H
chr6	144328306	144328495	1	0.248689	9	1.1e-05	8e-05	0.30452	0.055828	1059	NM_001289046.1	-	0	1	1	5325	PLAGL1	hyper	I1H
chr4	513007	513196	1	-0.208389	9	1.1e-05	0.00034	0.054194	0.26258	20020	NM_001289053.1	+	0	0	1	54872	PIGG	hypo	I1H
chr12	51717651	51717744	1	0.260106	8	1e-05	3.8e-05	0.29428	0.034169	239	NM_001290009.1	-	1	0	1	51411	BIN2	hyper	I1H
chr16	68394704	68394770	1	0.23977	5	0.00049	0.00015	0.28854	0.04877	49689	NM_001290018.1	+	0	1	0	54496	PRMT7	hyper	I1H
chr3	77240528	77241238	1	-0.268243	7	0.0002	0.0002	0.034564	0.30281	151236	NM_001290040.1	+	0	0	1	6092	ROBO2	hypo	I1H
chr4	1521718	1521756	1	-0.40428	5	1.1e-05	0.00012	0.02667	0.43095	-121489	NM_001290079.1	-	0	0	0	54729	NKX1-1	hypo	I1H
chr10	128595068	128595165	1	0.23844	5	1.1e-05	0.00039	0.27254	0.0341	1092	NM_001290223.1	+	0	0	1	1793	DOCK1	hyper	I1H
chr19	16260258	16260457	1	0.289143	7	0.0008	0.00019	0.32534	0.036193	15422	NM_001291274.1	+	0	0	1	NA	NA	hyper	I1H
chr1	915443	915594	0.23	0.226494	8	1.4e-06	3.9e-07	0.22798	0.0014875	1904	NM_001291367.1	-	0	1	0	84808	PERM1	hyper	I1H
chr20	55974768	55974910	1	0.225844	8	2.1e-05	8.6e-05	0.25105	0.025206	8316	NM_001291780.1	+	0	0	1	55544	RBM38	hyper	I1H
chr20	55978322	55978498	1	0.3423	7	4.3e-05	3.4e-05	0.41906	0.076757	11870	NM_001291780.1	+	0	0	1	55544	RBM38	hyper	I1H
chr18	13981397	13981465	1	-0.37165	5	1.1e-05	1.6e-05	0.02423	0.39588	-65692	NM_001291911.1	-	0	0	0	4158	MC2R	hypo	I1H
chr9	137268724	137268818	1	-0.2405	5	0.00032	0.0004	0.0172	0.2577	-2323	NM_001291920.1	+	0	0	1	6256	RXRA	hypo	I1H
chr9	137323453	137323565	1	0.25519	5	4.3e-05	0.00014	0.27625	0.02106	25027	NM_001291921.1	+	0	0	1	6256	RXRA	hyper	I1H
chr4	184492193	184492240	1	0.21784	5	0.00021	0.00038	0.25059	0.03275	64960	NM_001291959.1	+	0	0	0	3622	ING2	hyper	I1H
chr17	55985003	55985163	1	0.22825	5	2.2e-05	0.00036	0.25593	0.02768	-4254	NM_001292025.1	-	0	0	1	404093	CUEDC1	hyper	I1H
chr6	149461318	149461424	1	0.2207	5	0.00032	0.00013	0.26081	0.04011	-77636	NM_001292035.2	+	0	0	0	23118	TAB2	hyper	I1H
chr2	97345104	97345194	1	0.203	7	0.00048	0.00099	0.22742	0.024421	36632	NM_001293083.1	+	0	0	1	90342	FER1L5	hyper	I1H
chr5	138850194	138850257	1	0.21286	5	2.2e-05	0.00036	0.22632	0.01346	-7867	NM_001293739.1	-	0	0	0	641700	ECSCR	hyper	I1H
chr1	205216844	205217094	1	-0.20665	5	0.00013	0.00036	0.02548	0.23213	1222	NM_001297611.1	+	0	0	1	9911	TMCC2	hypo	I1H
chr4	185924086	185924150	1	0.26927	5	1.1e-05	0.00017	0.28047	0.0112	-15845	NM_001300782.1	+	0	0	0	391723	HELT	hyper	I1H
chr4	103738860	103739001	1	0.28202	5	2.2e-05	0.00041	0.32793	0.04591	8017	NM_001300795.1	-	0	0	1	7323	UBE2D3	hyper	I1H
chr6	82958477	82958725	1	0.214355	11	2.2e-05	0.00012	0.22682	0.012464	-1007	NM_001300906.1	-	0	0	0	25998	IBTK	hyper	I1H
chr15	30110732	30110800	1	0.23996	5	7.6e-05	0.00042	0.2579	0.01794	2952	NM_001301026.1	-	0	0	1	7082	TJP1	hyper	I1H
chr11	115332741	115332958	1	0.22065	5	7.6e-05	0.00014	0.26611	0.04546	42284	NM_001301043.1	-	0	0	1	23705	CADM1	hyper	I1H
chr16	2281204	2281474	0.00082	0.243057	15	9.3e-10	3.3e-09	0.24989	0.0068333	-4994	NM_001301680.1	+	0	0	1	1775	DNASE1L2	hyper	I1H
chr17	38698517	38698696	1	0.200319	8	2.9e-05	0.00082	0.25728	0.056962	17951	NM_001301718.1	-	0	0	0	1236	CCR7	hyper	I1H
chr20	61602464	61602546	1	-0.23255	5	2.2e-05	0.00014	0.03447	0.26702	18467	NM_001302643.1	+	0	0	0	63910	SLC17A9	hypo	I1H
chr7	82156116	82156213	1	-0.21157	5	7.6e-05	0.00038	0.01612	0.22769	-82995	NM_001302890.1	-	0	0	0	781	CACNA2D1	hypo	I1H
chr13	24862996	24863183	1	0.22229	5	1.1e-05	0.00014	0.22565	0.00336	-18121	NM_001303138.1	+	0	1	1	338872	C1QTNF9	hyper	I1H
chr12	96635730	96636226	1	-0.204811	9	0.00044	0.00034	0.03985	0.24466	-13012	NM_001303511.1	+	0	0	1	2004	ELK3	hypo	I1H
chr9	134700442	134700598	1	0.20374	5	1.1e-05	4.3e-05	0.21862	0.01488	-85112	NM_001304275.1	-	0	0	0	2889	RAPGEF1	hyper	I1H
chr3	50313692	50313819	1	-0.254329	12	3.1e-05	0.0003	0.0082667	0.2626	-2639	NM_001304385.1	+	0	1	1	132228	LSMEM2	hypo	I1H
chr1	36786275	36786372	1	-0.241556	8	3.4e-05	3.7e-05	0.0035125	0.24507	2878	NM_001304762.1	-	0	1	0	55194	EVA1B	hypo	I1H
chr22	50209610	50209704	1	0.22228	5	4.3e-05	0.00097	0.24541	0.02313	9845	NM_001304809.1	-	0	0	1	23774	BRD1	hyper	I1H
chr17	42096692	42096760	1	0.26657	5	1.1e-05	1.4e-05	0.26983	0.00326	56	NM_001304814.1	-	1	1	1	84336	TMEM101	hyper	I1H
chr16	19715550	19715649	1	0.2039	5	4.3e-05	0.00014	0.27125	0.06735	-12129	NM_001305121.1	+	0	0	0	124152	IQCK	hyper	I1H
chr1	959159	959214	1	0.23228	5	0.00073	0.00098	0.27502	0.04274	3658	NM_001305275.1	+	0	0	1	375790	AGRN	hyper	I1H
chr18	77792564	77792614	1	-0.27035	5	2.2e-05	0.00039	0.01597	0.28632	1322	NM_001305563.1	-	0	0	1	10907	TXNL4A	hypo	I1H
chr3	194961235	194961309	1	0.29679	5	1.1e-05	4.2e-05	0.30719	0.0104	7341	NM_001308069.1	-	0	0	1	152002	XXYLT1	hyper	I1H
chr2	70760235	70760408	1	0.228807	7	0.00024	0.00097	0.25684	0.028036	20363	NM_001308158.1	-	0	0	1	7039	TGFA	hyper	I1H
chr17	73577632	73577732	1	0.24242	5	1.1e-05	0.00036	0.25165	0.00923	-6407	NM_001309242.1	+	0	0	0	80022	MYO15B	hyper	I1H
chr3	53217600	53217699	1	-0.25033	5	0.00021	0.00016	0.02388	0.27421	22065	NM_001316327.1	+	0	0	1	5580	PRKCD	hypo	I1H
chr10	129775140	129775233	1	-0.21856	5	1.1e-05	0.00017	0.01706	0.23562	-10311	NM_001316677.1	+	0	0	1	5791	PTPRE	hypo	I1H
chr5	139022363	139022548	1	-0.21689	5	0.00021	0.00014	0.00634	0.22323	-4336	NM_001317201.1	+	0	0	0	51523	CXXC5	hypo	I1H
chr2	99760627	99760791	1	0.23641	5	1.1e-05	4.2e-05	0.25348	0.01707	2553	NM_001317992.1	+	0	0	1	150590	C2orf15	hyper	I1H
chr4	87300330	87300411	1	-0.24564	5	0.00021	0.00037	0.0068	0.25244	-8311	NM_001318068.1	-	0	0	1	5602	MAPK10	hypo	I1H
chr16	2773244	2773327	1	0.23306	5	1.1e-05	0.00014	0.24454	0.01148	-2693	NM_001318395.1	-	0	0	0	83886	PRSS27	hyper	I1H
chr11	132663046	132663243	1	0.220869	8	4e-05	3.7e-05	0.22533	0.0044625	150290	NM_001319103.1	-	0	0	1	4978	OPCML	hyper	I1H
chr10	102821759	102821901	0.53	0.231709	11	1.5e-06	1.6e-06	0.26493	0.033218	762	NM_001319303.1	+	1	1	1	81621	KAZALD1	hyper	I1H
chr1	110331027	110331227	1	-0.24449	5	0.00013	0.00097	0.04207	0.28656	-24384	NM_001319952.1	-	0	0	0	79574	EPS8L3	hypo	I1H
chr19	13841243	13841399	1	0.28603	5	0.00021	0.0004	0.31451	0.02848	-1175	NM_001320567.1	+	0	0	0	81576	CCDC130	hyper	I1H
chrX	9832107	9832209	1	0.25242	5	1.1e-05	1.6e-05	0.28898	0.03656	-48203	NM_001320664.1	+	0	0	1	357	SHROOM2	hyper	I1H
chrX	9868241	9868489	1	-0.24241	5	4.3e-05	0.00016	0.0149	0.25731	-11923	NM_001320664.1	+	0	0	1	357	SHROOM2	hypo	I1H
chr2	223241816	223241861	1	-0.22828	5	0.00032	0.00042	0.04838	0.27666	-46910	NM_001320834.1	+	0	0	0	130367	SGPP2	hypo	I1H
chr10	134444944	134445003	1	-0.24447	5	0.00021	0.00041	0.07009	0.31456	-49776	NM_001321042.1	+	0	0	1	3632	INPP5A	hypo	I1H
chr17	73703299	73703364	1	0.30175	5	2.2e-05	0.00097	0.37038	0.06863	-14044	NM_001321123.1	+	0	1	0	3691	ITGB4	hyper	I1H
chr19	8194100	8194253	1	0.226281	8	0.00091	0.00082	0.25951	0.033231	19501	NM_001321431.1	-	0	1	1	84467	FBN3	hyper	I1H
chr19	19156900	19157036	1	-0.20899	5	0.00032	0.00098	0.02587	0.23486	-12040	NM_001321697.1	-	0	0	1	10147	SUGP2	hypo	I1H
chr8	51387529	51387718	1	-0.21552	5	1.1e-05	0.00014	0.03406	0.24958	310840	NM_001321778.1	+	0	0	1	54212	SNTG1	hypo	I1H
chr3	105681359	105681566	1	0.20477	5	1.1e-05	0.00036	0.21689	0.01212	-93094	NM_001321790.1	-	0	0	0	868	CBLB	hyper	I1H
chr2	164960792	164960849	1	-0.224967	6	2.2e-05	0.00044	0.026717	0.25168	-368276	NM_001321825.1	-	0	0	0	55137	FIGN	hypo	I1H
chr8	133686899	133687154	1	0.202607	15	2.2e-06	0.00095	0.25454	0.05193	534	NM_001321965.1	-	1	1	1	23639	LRRC6	hyper	I1H
chr19	56806877	56806958	1	0.25163	5	1.1e-05	0.00015	0.29208	0.04045	18976	NM_001322069.1	-	0	0	1	NA	NA	hyper	I1H
chr2	61248313	61248411	1	0.26776	5	1.1e-05	0.0004	0.29109	0.02333	-2920	NM_001322127.1	-	0	0	1	150962	PUS10	hyper	I1H
chr4	62088996	62089309	1	0.2104	5	1.1e-05	0.00016	0.21569	0.00529	22024	NM_001322402.1	+	0	0	1	23284	ADGRL3	hyper	I1H
chr10	2978582	2978900	1	0.209113	15	2.8e-06	0.00021	0.23259	0.023477	-130812	NM_001323069.1	+	0	0	0	5214	PFKP	hyper	I1H
chr10	6595022	6595400	1	-0.2002	5	0.00049	0.00097	0.0207	0.2209	26864	NM_001323267.1	-	0	0	1	5588	PRKCQ	hypo	I1H
chr10	31891553	31891625	1	0.2719	5	1.1e-05	0.00013	0.29258	0.02068	281005	NM_001323672.1	+	0	0	0	6935	ZEB1	hyper	I1H
chr16	28093888	28093971	1	-0.206136	7	1e-05	1.3e-05	0.0042	0.21034	-19059	NM_001323901.1	-	0	0	0	146395	GSG1L	hypo	I1H
chr15	68999367	68999448	1	0.21656	5	1.1e-05	0.00017	0.24566	0.0291	65527	NM_001324015.1	+	0	0	1	10391	CORO2B	hyper	I1H
chrX	148622882	148622952	1	0.200756	8	1.7e-05	0.00019	0.21158	0.010825	365	NM_001324280.1	+	1	1	1	91966	CXorf40A	hyper	I1H
chr10	17711726	17711800	1	0.21708	5	4.3e-05	0.00018	0.23	0.01292	25604	NM_001324284.1	+	0	0	1	8027	STAM	hyper	I1H
chr19	47099789	47099940	1	-0.233543	7	0.0008	0.00097	0.011664	0.24521	-4391	NM_001329921.1	+	0	0	1	808	CALM3	hypo	I1H
chr19	47110016	47110234	1	0.207771	7	6.4e-05	0.00044	0.22362	0.01585	4689	NM_001329922.1	+	0	0	1	808	CALM3	hyper	I1H
chr17	40705280	40705530	1	0.252117	6	7.4e-07	1e-05	0.30841	0.056292	706	NM_001330219.2	+	1	1	1	3292	HSD17B1	hyper	I1H
chr2	114512606	114512818	1	-0.30022	5	1.1e-05	0.00014	0.01651	0.31673	1453	NM_001330314.1	-	0	1	1	80255	SLC35F5	hypo	I1H
chr11	119863268	119863432	1	0.21225	5	0.00013	0.00096	0.23447	0.02222	136190	NM_001330382.1	-	0	0	0	23650	TRIM29	hyper	I1H
chr17	61392272	61392326	1	0.23636	5	0.00021	0.0004	0.24491	0.00855	125247	NM_001330421.1	-	0	0	1	1534	CYB561	hyper	I1H
chr19	40767387	40767418	1	-0.35905	5	7.6e-05	0.00043	0.02857	0.38762	3841	NM_001330511.1	-	0	0	1	208	AKT2	hypo	I1H
chr16	49732313	49732427	1	-0.234222	9	9.4e-07	0.00017	0.0293	0.26352	-34172	NM_001330533.1	-	0	0	1	23090	ZNF423	hypo	I1H
chr1	45974602	45974654	1	-0.20605	5	1.1e-05	0.00036	0.03782	0.24387	8748	NM_001330540.1	+	0	1	0	25974	MMACHC	hypo	I1H
chr9	19205318	19205389	1	-0.23237	5	0.00021	0.00097	0.05902	0.29139	-25099	NM_001330640.1	+	0	0	0	55667	DENND4C	hypo	I1H
chr3	40949744	40949789	1	-0.25266	5	1.1e-05	0.00015	0.00857	0.26123	-291126	NM_001330729.1	+	0	0	0	1499	CTNNB1	hypo	I1H
chr5	131141103	131141197	1	-0.22636	5	2.2e-05	0.00013	0.0165	0.24286	-8348	NM_001346113.1	-	0	0	0	96459	FNIP1	hypo	I1H
chr2	233721349	233721687	1	0.219522	9	3.3e-06	1.7e-05	0.2232	0.0036778	-12037	NM_001346122.1	+	0	1	1	389084	SNORC	hyper	I1H
chr2	233721126	233721174	1	-0.33073	5	1.1e-05	0.00013	0.00768	0.33841	-12550	NM_001346122.1	+	0	0	1	389084	SNORC	hypo	I1H
chr3	43822478	43822549	1	-0.22039	5	1.1e-05	0.00099	0.01189	0.23228	-89393	NM_001346469.1	-	0	0	0	55129	ANO10	hypo	I1H
chr6	157039907	157040216	1	0.203733	9	4.5e-06	8e-05	0.21601	0.012278	-58773	NM_001346813.1	+	0	0	0	57492	ARID1B	hyper	I1H
chr7	55179795	55179890	1	-0.23919	5	7.6e-05	0.00098	0.07277	0.31196	2287	NM_001346900.1	+	0	0	1	1956	EGFR	hypo	I1H
chr12	107819761	107820074	1	0.202357	7	0.00028	0.0002	0.20968	0.0073214	105398	NM_001347944.1	+	0	0	1	121551	BTBD11	hyper	I1H
chr20	62662756	62663012	1	-0.204679	7	0.00016	0.00096	0.0023786	0.20706	-2068	NM_001348090.1	+	0	0	1	284739	C20orf204	hypo	I1H
chr10	117893153	117893253	1	0.21237	5	2.2e-05	0.00037	0.23643	0.02406	122055	NM_001348099.1	-	0	0	1	2674	GFRA1	hyper	I1H
chr2	24525301	24525363	1	-0.25054	5	4.3e-05	0.00036	0.02576	0.2763	58035	NM_001348181.1	-	0	0	1	50618	ITSN2	hypo	I1H
chr5	13977438	13977764	1	0.21171	5	4.3e-05	0.00013	0.23028	0.01857	-32850	NM_001369.2	-	0	0	0	1767	DNAH5	hyper	I1H
chr3	48694601	48694627	1	0.39496	5	1.1e-05	1.4e-05	0.43225	0.03729	5722	NM_001407.2	-	0	1	0	1951	CELSR3	hyper	I1H
chr1	109805782	109806006	1	0.228283	9	4.9e-07	7.5e-06	0.24184	0.013561	13143	NM_001408.2	+	0	1	1	1952	CELSR2	hyper	I1H
chr16	10723137	10723259	1	0.241714	7	4.3e-05	8.2e-05	0.281	0.039286	-48565	NM_001424.5	-	0	0	1	2013	EMP2	hyper	I1H
chr6	1626076	1626440	1	0.208282	11	9.2e-06	0.00041	0.25301	0.044732	15397	NM_001453.2	+	0	0	1	2296	FOXC1	hyper	I1H
chr3	195313642	195313820	1	0.223007	7	6.4e-05	8.6e-05	0.23194	0.0089286	-2567	NM_001647.3	-	0	0	0	347	APOD	hyper	I1H
chr2	176296902	176297077	1	0.24862	5	1.1e-05	5.1e-05	0.26695	0.01833	-250413	NM_001689.4	-	0	0	0	518	ATP5MC3	hyper	I1H
chr6	7704892	7704956	1	-0.2222	5	0.00021	0.00036	0.00944	0.23164	-21376	NM_001718.5	+	0	0	0	654	BMP6	hypo	I1H
chr1	223926553	223926677	1	0.29503	5	1.1e-05	0.00016	0.30359	0.00856	26436	NM_001748.4	+	0	0	1	824	CAPN2	hyper	I1H
chr5	137658232	137658399	1	0.228967	9	4.5e-05	0.00017	0.26161	0.032644	9168	NM_001790.4	-	0	0	1	995	CDC25C	hyper	I1H
chr20	59832693	59832826	1	0.26856	5	0.00013	0.00038	0.27779	0.00923	5213	NM_001794.4	+	0	0	1	1002	CDH4	hyper	I1H
chr7	130013767	130013898	0.056	0.259925	8	1.4e-06	1.5e-07	0.26904	0.0091188	-6314	NM_001868.3	+	0	0	0	1357	CPA1	hyper	I1H
chr5	83065233	83065431	1	-0.35458	5	0.00049	0.00097	0.02536	0.37994	-48338	NM_001884.3	-	0	0	0	1404	HAPLN1	hypo	I1H
chr3	41309888	41310094	1	0.20213	5	0.00021	0.0004	0.20572	0.00359	68948	NM_001904.3	+	0	0	1	1499	CTNNB1	hyper	I1H
chr3	52073778	52073999	1	0.22304	5	0.00021	0.00099	0.23039	0.00735	16463	NM_001947.3	-	0	0	0	1849	DUSP7	hyper	I1H
chr5	106888948	106889159	1	-0.25797	5	0.00049	0.00039	0.03772	0.29569	117438	NM_001962.2	-	0	0	1	1946	EFNA5	hypo	I1H
chr13	41252920	41253011	1	0.20616	5	1.1e-05	4.7e-05	0.21241	0.00625	-12187	NM_002015.3	-	0	0	0	2308	FOXO1	hyper	I1H
chr15	50546746	50546856	1	0.2229	5	2.2e-05	0.00015	0.23639	0.01349	11307	NM_002112.3	-	0	1	0	3067	HDC	hyper	I1H
chr20	20374351	20374886	1	0.214536	11	6.5e-07	7.2e-06	0.24067	0.026132	25588	NM_002196.2	+	0	0	1	3642	INSM1	hyper	I1H
chr4	185378860	185378925	1	-0.21828	5	2.2e-05	0.00014	0.01404	0.23232	16802	NM_002199.3	-	0	0	1	3660	IRF2	hypo	I1H
chr14	105632376	105632800	1	0.203715	10	1.5e-05	0.00014	0.20966	0.00594	2362	NM_002226.4	-	0	0	1	3714	JAG2	hyper	I1H
chr20	49812147	49812351	1	0.306993	7	1e-05	1.4e-05	0.33749	0.0305	-172473	NM_002237.3	-	0	0	0	3755	KCNG1	hyper	I1H
chr22	30617232	30617457	1	-0.225975	6	7.4e-07	2.6e-05	0.015083	0.24106	25384	NM_002309.4	-	0	0	0	3976	LIF	hypo	I1H
chr9	129290803	129290921	1	0.20138	5	0.00021	0.00045	0.21229	0.01091	-85801	NM_002316.3	+	0	0	0	4010	LMX1B	hyper	I1H
chr1	59043254	59043280	1	0.20544	5	2.2e-05	0.00013	0.22131	0.01587	-89	NM_002353.2	-	1	0	0	4070	TACSTD2	hyper	I1H
chr2	95692978	95693049	1	-0.22334	5	2.2e-05	0.00097	0.02237	0.24571	1580	NM_002371.3	+	0	0	1	4118	MAL	hypo	I1H
chr6	84141741	84141790	1	-0.29824	5	1.1e-05	0.00041	0.04687	0.34511	-804	NM_002395.5	-	1	0	0	4199	ME1	hypo	I1H
chr10	131122418	131122638	1	-0.208964	7	1.3e-05	8.3e-05	0.0099429	0.21891	-142810	NM_002412.4	+	0	0	0	4255	MGMT	hypo	I1H
chr22	28206561	28206717	1	-0.230157	7	8.3e-06	1.3e-05	0.0064929	0.23665	-9076	NM_002430.2	-	0	0	0	4330	MN1	hypo	I1H
chr22	28193833	28193936	0.0013	0.243314	11	1.5e-08	9.8e-09	0.26077	0.017459	3551	NM_002430.2	-	0	1	0	4330	MN1	hyper	I1H
chr15	23931595	23931845	1	-0.23223	5	1.1e-05	4.2e-05	0.0026	0.23483	606	NM_002487.2	-	1	1	0	4692	NDN	hypo	I1H
chr6	141807388	141807740	1	-0.23573	5	0.00013	0.00014	0.01429	0.25002	602197	NM_002511.3	-	0	0	0	4829	NMBR	hypo	I1H
chr20	61362068	61362165	1	-0.20942	5	1.1e-05	5.7e-05	0.0119	0.22132	21881	NM_002531.2	+	0	0	1	4923	NTSR1	hypo	I1H
chr15	91355464	91355622	1	0.32151	5	0.00021	0.00042	0.343	0.02149	-56200	NM_002569.3	+	0	0	1	5045	FURIN	hyper	I1H
chr12	80104679	80104745	1	0.2269	7	3.5e-05	0.00045	0.28704	0.060136	-19890	NM_002583.2	-	0	0	0	5074	PAWR	hyper	I1H
chr1	164545319	164545543	1	0.218265	10	1.9e-06	3.4e-05	0.25784	0.03958	16724	NM_002585.3	+	0	0	1	5087	PBX1	hyper	I1H
chr7	551343	551781	0.92	0.220261	19	1.2e-09	2.4e-06	0.26766	0.047397	7701	NM_002607.5	-	0	0	1	5154	PDGFA	hyper	I1H
chr7	95181125	95181173	1	-0.213793	7	7.8e-05	0.0002	0.031807	0.2456	44753	NM_002612.3	-	0	0	0	5166	PDK4	hypo	I1H
chr1	145741809	145742158	1	-0.250279	7	0.00014	0.00044	0.066886	0.31716	14145	NM_002614.4	+	0	0	1	5174	PDZK1	hypo	I1H
chrX	47496939	47497341	0.00041	0.202508	19	1e-09	1.3e-09	0.208	0.0054921	-7236	NM_002621.2	-	0	1	1	5199	CFP	hyper	I1H
chr1	207118006	207118483	1	0.215871	7	0.00014	0.00019	0.23946	0.023586	1329	NM_002644.3	-	0	0	1	5284	PIGR	hyper	I1H
chr11	65013049	65013110	1	0.22536	5	1.1e-05	0.00013	0.22925	0.00389	-16213	NM_002689.3	+	0	0	0	23649	POLA2	hyper	I1H
chr17	64348925	64349132	1	-0.22348	5	0.00021	0.00014	0.02617	0.24965	50001	NM_002737.2	+	0	0	1	5578	PRKCA	hypo	I1H
chr3	169948101	169948267	1	0.23415	5	4.3e-05	0.00039	0.28685	0.0527	7883	NM_002740.5	+	0	0	1	5584	PRKCI	hyper	I1H
chr3	169930792	169930865	0.82	-0.303829	7	6.7e-06	1.8e-06	0.020236	0.32406	-9355	NM_002740.5	+	0	0	0	5584	PRKCI	hypo	I1H
chr8	61467359	61467406	1	-0.23183	5	7.6e-05	0.00014	0.02686	0.25869	37892	NM_002865.2	+	0	0	1	5862	RAB2A	hypo	I1H
chr17	9791135	9791303	1	0.20644	5	0.00049	0.00098	0.22054	0.0141	17382	NM_002903.2	-	0	1	1	5957	RCVRN	hyper	I1H
chr4	3307230	3307294	1	0.20741	5	0.00021	0.00099	0.26863	0.06122	-8580	NM_002926.3	+	0	0	0	6002	RGS12	hyper	I1H
chr1	182572333	182572717	1	0.20148	5	0.00021	0.00099	0.20348	0.002	832	NM_002928.3	-	1	1	1	6004	RGS16	hyper	I1H
chr3	76990706	76990952	1	0.23109	5	0.00032	0.00041	0.241	0.00991	-98342	NM_002942.4	+	0	0	1	6092	ROBO2	hyper	I1H
chr16	51426751	51426906	1	0.20142	5	1.1e-05	0.00015	0.24603	0.04461	-241569	NM_002968.2	-	0	0	0	6299	SALL1	hyper	I1H
chr1	168578477	168578511	1	0.32844	5	1.1e-05	0.00038	0.34112	0.01268	32768	NM_002995.2	+	0	0	0	6375	XCL1	hyper	I1H
chr1	17411040	17411144	1	0.20795	5	0.00032	0.00036	0.23182	0.02387	-30376	NM_003000.2	-	0	1	1	6390	SDHB	hyper	I1H
chr6	160581600	160581786	1	0.24785	5	0.00021	0.00013	0.25997	0.01212	38739	NM_003057.2	+	0	0	0	6580	SLC22A1	hyper	I1H
chr3	47745371	47745583	1	-0.216695	10	7.1e-06	0.00014	0.010945	0.22764	77823	NM_003074.3	-	0	0	1	6599	SMARCC1	hypo	I1H
chr6	169665973	169666070	1	0.2055	5	4.3e-05	0.00013	0.22073	0.01523	-11765	NM_003247.3	-	0	0	0	7058	THBS2	hyper	I1H
chr19	57717826	57717895	1	0.23612	5	1.1e-05	0.00036	0.24279	0.00667	14960	NM_003417.4	+	0	0	1	9422	ZNF264	hyper	I1H
chr12	49446798	49446853	1	0.22414	5	1.1e-05	1.6e-05	0.22624	0.0021	2255	NM_003482.3	-	0	1	0	8085	KMT2D	hyper	I1H
chr16	11759231	11759369	1	0.201671	7	0.0002	0.0002	0.20979	0.0081143	-2920	NM_003498.5	+	0	0	0	8303	SNN	hyper	I1H
chr12	132395198	132395420	1	0.22257	10	1.7e-06	1.6e-05	0.2432	0.020635	15921	NM_003565.2	+	0	1	1	8408	ULK1	hyper	I1H
chr1	227469679	227469746	1	0.25006	5	1.1e-05	0.00013	0.26349	0.01343	36081	NM_003607.3	-	0	0	1	8476	CDC42BPA	hyper	I1H
chrX	153776487	153776588	1	0.22909	5	7.6e-05	0.00045	0.25468	0.02559	427	NM_003639.4	+	1	0	1	8517	IKBKG	hyper	I1H
chr11	129242640	129242670	1	-0.21176	5	7.6e-05	0.00013	0.02395	0.23571	-3211	NM_003658.4	+	0	0	0	8538	BARX2	hypo	I1H
chr21	40466246	40466404	1	0.2261	5	1.1e-05	5.3e-05	0.24342	0.01732	89037	NM_003720.3	-	0	0	0	8624	PSMG1	hyper	I1H
chr16	11208929	11209276	1	0.2777	5	1.1e-05	0.00019	0.2798	0.0021	140764	NM_003745.1	-	0	0	1	8651	SOCS1	hyper	I1H
chr17	48687231	48687291	1	0.24293	5	1.1e-05	4.5e-05	0.24722	0.00429	-24927	NM_003786.3	+	0	1	1	8714	ABCC3	hyper	I1H
chr6	89550132	89550337	1	-0.21641	5	2.2e-05	0.00096	0.00616	0.22257	123012	NM_003800.4	-	0	0	1	8732	RNGTT	hypo	I1H
chr6	158387024	158387101	1	-0.36132	5	1.1e-05	0.00014	0.00779	0.36911	-15787	NM_003898.3	+	0	0	0	8871	SYNJ2	hypo	I1H
chr6	158361967	158362022	1	-0.27418	5	1.1e-05	4.5e-05	0.02955	0.30373	-40866	NM_003898.3	+	0	1	1	8871	SYNJ2	hypo	I1H
chr6	4026659	4026832	1	-0.25495	5	0.00021	0.00013	0.02284	0.27779	5092	NM_003913.4	+	0	0	1	8899	PRPF4B	hypo	I1H
chr19	17062434	17062595	1	0.20373	5	0.00021	0.00019	0.20878	0.00505	62765	NM_003950.3	+	0	0	1	9002	F2RL3	hyper	I1H
chr2	73868735	73868919	1	0.20525	5	7.6e-05	0.00098	0.23451	0.02926	619	NM_003960.3	-	1	1	1	9027	NAT8	hyper	I1H
chr7	14624582	14625119	1	-0.20777	5	1.1e-05	1.3e-05	0.0114	0.21917	255957	NM_004080.2	-	0	0	1	1607	DGKB	hypo	I1H
chr19	2273110	2273485	1	0.27195	13	1e-05	0.00023	0.36168	0.089735	3627	NM_004152.3	+	0	1	0	4946	OAZ1	hyper	I1H
chr6	2898776	2898847	1	0.2526	5	2.2e-05	0.00014	0.303	0.0504	4700	NM_004155.5	-	0	0	1	5272	SERPINB9	hyper	I1H
chr5	522318	522612	1	0.212671	12	5.2e-06	6.3e-06	0.21822	0.0055542	1938	NM_004174.3	-	0	0	1	6550	SLC9A3	hyper	I1H
chr10	73731844	73732114	1	0.208273	11	1.4e-05	0.0004	0.24067	0.0324	7726	NM_004273.4	+	0	0	1	9469	CHST3	hyper	I1H
chr10	121417828	121417891	1	0.23414	5	0.00013	0.00043	0.2724	0.03826	6948	NM_004281.3	+	0	0	1	9531	BAG3	hyper	I1H
chr11	1553986	1554046	1	-0.28537	5	1.1e-05	0.00014	0.00404	0.28941	39105	NM_004420.2	-	0	0	0	1850	DUSP8	hypo	I1H
chr1	16450079	16450159	1	-0.2762	5	1.1e-05	7e-05	0.01742	0.29362	32446	NM_004431.4	-	0	0	0	1969	EPHA2	hypo	I1H
chr2	221743608	221744303	1	-0.23147	5	7.6e-05	0.00099	0.01597	0.24744	692776	NM_004438.4	-	0	0	0	2043	EPHA4	hypo	I1H
chr19	47430802	47431193	1	0.21114	5	0.00032	0.00096	0.22409	0.01295	8871	NM_004491.4	+	0	0	1	2909	ARHGAP35	hyper	I1H
chr17	41705814	41705954	1	0.210457	7	0.00014	0.00044	0.24281	0.03235	32978	NM_004527.3	-	0	0	0	4222	MEOX1	hyper	I1H
chrX	92078784	92078990	1	0.220944	9	6.7e-05	0.00034	0.27225	0.051306	849693	NM_004538.5	-	0	0	0	4675	NAP1L3	hyper	I1H
chrX	20285514	20285567	1	-0.28669	5	1.1e-05	0.00014	0.00306	0.28975	-765	NM_004586.2	-	1	0	0	6197	RPS6KA3	hypo	I1H
chr11	75879357	75879486	1	0.23588	5	1.1e-05	0.00018	0.25014	0.01426	38089	NM_004626.2	-	0	0	0	7481	WNT11	hyper	I1H
chr1	202102810	202102908	1	-0.23296	5	7.6e-05	0.00036	0.01667	0.24963	10783	NM_004767.3	+	0	1	0	9283	GPR37L1	hypo	I1H
chrX	102884856	102884975	1	-0.21672	10	4.8e-06	3.5e-06	0.00199	0.21871	966	NM_004780.2	+	1	1	0	9338	TCEAL1	hypo	I1H
chr4	119037777	119038193	1	-0.217925	8	0.00019	0.00082	0.030125	0.24805	82279	NM_004784.2	+	0	0	1	9348	NDST3	hypo	I1H
chr2	129130383	129130429	1	0.23156	5	2.2e-05	0.00013	0.24642	0.01486	-54213	NM_004807.2	-	0	0	0	9394	HS6ST1	hyper	I1H
chr9	72003169	72003233	1	-0.22432	5	1.1e-05	0.00098	0.00904	0.23336	58930	NM_004816.4	+	0	1	0	9413	FAM189A2	hypo	I1H
chr17	8947053	8947148	1	-0.2061	5	1.1e-05	1.4e-05	0.0089	0.215	22196	NM_004822.2	+	0	0	1	9423	NTN1	hypo	I1H
chr18	61108464	61108615	1	0.25954	5	0.00049	0.00095	0.2895	0.02996	-18713	NM_004869.3	-	0	0	0	9525	VPS4B	hyper	I1H
chr9	132519978	132520028	1	0.2734	5	4.3e-05	0.00098	0.31789	0.04449	-4635	NM_004878.4	-	0	0	0	9536	PTGES	hyper	I1H
chr19	39157080	39157215	1	-0.22356	5	2.2e-05	0.00097	0.03631	0.25987	18826	NM_004924.5	+	0	0	1	81	ACTN4	hypo	I1H
chr9	33436362	33436558	1	0.22726	5	2.2e-05	0.00037	0.23432	0.00706	11074	NM_004925.4	-	0	0	0	360	AQP3	hyper	I1H
chr16	16046316	16046684	1	0.22899	5	1.1e-05	0.00013	0.23354	0.00455	2884	NM_004996.3	+	0	0	1	4363	ABCC1	hyper	I1H
chr16	16039807	16039894	0.17	0.244129	7	6.7e-06	6.8e-07	0.24612	0.0019929	-3540	NM_004996.3	+	0	0	0	4363	ABCC1	hyper	I1H
chr21	37534775	37535143	1	-0.2296	6	3.3e-05	6.8e-05	0.046917	0.27652	-1696	NM_005128.3	+	0	0	1	9980	DOP1B	hypo	I1H
chr10	5567353	5567434	0.23	-0.227159	11	1.5e-06	6.8e-07	0.014123	0.24128	503	NM_005185.3	+	1	1	1	810	CALML3	hypo	I1H
chr11	64950787	64951045	1	0.258	9	1.8e-06	3.2e-06	0.26153	0.0035278	1485	NM_005186.3	+	0	1	1	823	CAPN1	hyper	I1H
chr16	89030090	89030250	1	0.206046	12	1e-05	4.9e-05	0.21817	0.012129	13255	NM_005187.5	-	0	0	1	863	CBFA2T3	hyper	I1H
chr16	89043772	89043991	1	0.208657	7	9.4e-05	0.00044	0.26236	0.0537	-269	NM_005187.5	-	1	0	0	863	CBFA2T3	hyper	I1H
chr16	89041652	89041965	0.0089	0.250939	19	3.1e-10	3.6e-08	0.27942	0.028484	1540	NM_005187.5	-	0	0	1	863	CBFA2T3	hyper	I1H
chr6	100012160	100012225	1	-0.2441	5	0.00049	0.00097	0.01429	0.25839	4466	NM_005190.3	-	0	0	1	892	CCNC	hypo	I1H
chr14	89824162	89824203	1	0.25152	5	1.1e-05	0.00039	0.27298	0.02146	59252	NM_005197.3	-	0	0	1	1112	FOXN3	hyper	I1H
chr16	3695553	3695635	1	0.291393	7	1.3e-05	1.3e-05	0.33149	0.0401	-7305	NM_005223.3	+	0	0	0	1773	DNASE1	hyper	I1H
chr19	938683	938808	1	0.28309	5	0.00032	0.00014	0.32601	0.04292	12648	NM_005224.2	+	0	0	1	1820	ARID3A	hyper	I1H
chr11	128382500	128382784	1	0.210514	7	5.3e-05	0.0002	0.24536	0.034843	9422	NM_005238.3	-	0	0	1	2113	ETS1	hyper	I1H
chr14	75705593	75705740	1	-0.21722	5	0.00021	0.00037	0.03398	0.2512	-39741	NM_005252.3	+	0	0	0	2353	FOS	hypo	I1H
chr2	121549381	121549564	1	0.20791	10	1.5e-06	1.6e-05	0.2502	0.042285	-5303	NM_005270.4	+	0	0	0	2736	GLI2	hyper	I1H
chr6	110248419	110248800	1	-0.26511	5	0.00073	0.00097	0.02641	0.29152	-50659	NM_005284.4	+	0	0	0	2830	GPR6	hypo	I1H
chr22	41123112	41123178	1	0.258664	7	0.00014	0.0002	0.25901	0.00034286	47932	NM_005297.3	+	0	0	0	2847	MCHR1	hyper	I1H
chr22	41131859	41131947	1	0.22967	5	1.1e-05	0.00013	0.23736	0.00769	56679	NM_005297.3	+	0	0	0	2847	MCHR1	hyper	I1H
chr6	167559836	167559927	1	-0.202194	9	0.00021	0.00034	0.072089	0.27428	11393	NM_005299.2	-	0	0	0	2853	GPR31	hypo	I1H
chr10	121035253	121035412	1	0.236986	7	9.4e-05	0.00044	0.26571	0.028729	68058	NM_005308.2	+	0	0	1	2869	GRK5	hyper	I1H
chrX	11157234	11157563	1	0.218987	15	5.7e-06	0.00036	0.24941	0.030423	27830	NM_005333.4	+	0	1	0	3052	HCCS	hyper	I1H
chr14	102521617	102521666	1	0.36742	5	1.1e-05	1.4e-05	0.40327	0.03585	31847	NM_005348.3	-	0	0	0	3320	HSP90AA1	hyper	I1H
chr16	79674133	79674161	1	0.22497	5	1.1e-05	4.3e-05	0.2331	0.00813	-39512	NM_005360.4	-	0	0	0	4094	MAF	hyper	I1H
chr22	36008994	36009169	0.88	0.257294	8	8.7e-06	6.6e-06	0.28108	0.023787	4216	NM_005368.2	-	0	0	1	4151	MB	hyper	I1H
chr19	6828891	6829062	1	-0.20731	5	2.2e-05	0.00038	0.01622	0.22353	56214	NM_005428.3	+	0	1	1	7409	VAV1	hypo	I1H
chr19	892148	892338	1	0.23944	5	1.1e-05	0.00013	0.25201	0.01257	881	NM_005481.2	-	1	0	1	10025	MED16	hyper	I1H
chr6	13726235	13726324	1	0.24335	5	0.00021	0.00099	0.24871	0.00536	-14440	NM_005493.2	-	0	0	0	10048	RANBP9	hyper	I1H
chr6	13733162	13733522	0.39	0.210169	8	1.4e-06	1e-06	0.22194	0.011775	-21367	NM_005493.2	-	0	0	0	10048	RANBP9	hyper	I1H
chr7	157071802	157071900	1	0.240125	10	4.8e-06	3.4e-05	0.28041	0.040285	-57810	NM_005494.2	+	0	0	0	10049	DNAJB6	hyper	I1H
chr11	76375772	76375895	1	0.22457	5	2.2e-05	0.00014	0.23668	0.01211	5150	NM_005512.2	-	0	0	1	2615	LRRC32	hyper	I1H
chr17	76974022	76974141	1	0.26774	5	2.2e-05	0.00036	0.28899	0.02125	1921	NM_005567.3	-	0	0	1	3959	LGALS3BP	hyper	I1H
chr18	55443066	55443167	1	0.26239	5	2.2e-05	0.00014	0.2735	0.01111	27161	NM_005603.4	-	0	0	1	5205	ATP8B1	hyper	I1H
chr18	55569247	55569369	0.94	0.3002	7	6.7e-06	5.3e-06	0.32555	0.02535	-98921	NM_005603.4	-	0	0	0	5205	ATP8B1	hyper	I1H
chrX	152954001	152954310	5.6e-11	0.205434	40	4.5e-14	1.8e-16	0.2153	0.0098613	251	NM_005629.3	+	1	1	1	6535	SLC6A8	hyper	I1H
chr16	69425868	69426054	1	-0.32733	5	7.6e-05	0.00095	0.0396	0.36693	-5978	NM_005652.4	-	0	0	0	7014	TERF2	hypo	I1H
chr4	2012128	2012189	1	-0.22869	5	0.00021	0.00044	0.02955	0.25824	-1167	NM_005663.4	-	0	0	0	7469	NELFA	hypo	I1H
chr8	143762380	143762484	1	0.26515	5	1.1e-05	0.00036	0.27543	0.01028	508	NM_005672.4	+	1	0	1	8000	PSCA	hyper	I1H
chr8	143763387	143763565	1	-0.210982	11	8.7e-08	3.4e-06	0.010618	0.2216	1515	NM_005672.4	+	0	1	0	8000	PSCA	hypo	I1H
chr2	65440359	65440378	1	-0.29419	5	1.1e-05	4.3e-05	0.00076	0.29495	-14451	NM_005722.3	+	0	0	0	10097	ACTR2	hypo	I1H
chr22	39182974	39183070	1	-0.2503	5	1.1e-05	0.00016	0.00833	0.25863	7092	NM_005740.2	-	0	0	1	10126	DNAL4	hypo	I1H
chr13	81229195	81229315	1	0.223269	8	1e-05	3.8e-05	0.23008	0.0068125	-313946	NM_005842.3	-	0	0	0	10253	SPRY2	hyper	I1H
chr16	54971927	54972066	1	-0.2117	5	1.1e-05	1.3e-05	0.02873	0.24043	6818	NM_005853.5	+	0	0	0	10265	IRX5	hypo	I1H
chr9	36165677	36165763	1	-0.407636	7	6.7e-06	8.5e-05	0.031293	0.43893	-3626	NM_005893.2	+	0	0	0	881	CCIN	hypo	I1H
chr18	45248368	45248394	1	0.2138	5	0.00021	0.00014	0.23062	0.01682	208577	NM_005901.5	-	0	0	0	4087	SMAD2	hyper	I1H
chr18	13810113	13810344	1	-0.28986	5	7.6e-05	0.00097	0.01634	0.3062	-15199	NM_005913.2	+	0	0	0	4161	MC5R	hypo	I1H
chr7	99705699	99705750	1	0.20706	5	2.2e-05	0.00014	0.22342	0.01636	-6137	NM_005916.4	-	0	1	1	4176	MCM7	hyper	I1H
chr3	196776959	196777009	1	-0.2464	5	2.2e-05	0.00014	0.01375	0.26015	-20273	NM_005929.5	-	0	0	1	4241	MELTF	hypo	I1H
chr11	1002801	1003106	1	-0.26175	5	2.2e-05	0.00037	0.00967	0.27142	33601	NM_005961.2	-	0	0	1	4588	MUC6	hypo	I1H
chr12	115124686	115124746	1	-0.2314	5	0.00021	0.00013	0.00678	0.23818	-2718	NM_005996.3	-	0	0	0	6926	TBX3	hypo	I1H
chr1	231666562	231666849	1	-0.221569	8	0.0001	0.0004	0.017125	0.23869	2165	NM_005999.2	+	0	0	1	7257	TSNAX	hypo	I1H
chr12	123200716	123200953	1	-0.2031	7	6.4e-05	0.00045	0.032014	0.23511	487	NM_006018.2	-	1	1	0	8843	HCAR3	hypo	I1H
chr3	129058961	129059045	1	0.254921	7	5.3e-05	3.6e-05	0.28921	0.034293	-23842	NM_006026.3	-	0	0	0	8971	H1-10	hyper	I1H
chr16	22833911	22834170	1	-0.21686	5	2.2e-05	0.00096	0.03902	0.25588	8053	NM_006043.1	+	0	0	1	9956	HS3ST2	hypo	I1H
chr11	67811039	67811148	1	0.21198	5	0.00013	0.00045	0.22432	0.01234	594	NM_006053.3	+	1	1	1	10312	TCIRG1	hyper	I1H
chr11	101954670	101954876	1	-0.21007	5	2.2e-05	0.00018	0.03223	0.2423	-26316	NM_006106.4	+	0	1	0	10413	YAP1	hypo	I1H
chr22	39781834	39781971	1	0.21715	6	5e-05	0.00018	0.24591	0.028758	-13788	NM_006116.2	+	0	0	0	10454	TAB1	hyper	I1H
chr12	56493234	56493378	1	-0.22083	5	0.00021	0.00038	0.05067	0.2715	-4725	NM_006191.2	+	0	0	1	5036	PA2G4	hypo	I1H
chr4	76797467	76797580	1	-0.205392	6	3.3e-05	0.00049	0.0068667	0.21226	26102	NM_006239.2	-	0	1	0	5470	PPEF2	hypo	I1H
chr12	125039119	125039151	1	0.27469	5	4.3e-05	0.00013	0.33585	0.06116	12860	NM_006312.5	-	0	0	1	9612	NCOR2	hyper	I1H
chr4	1757888	1758072	1	-0.265506	8	8.7e-06	0.00019	0.028044	0.29355	34673	NM_006342.2	+	0	0	0	10460	TACC3	hypo	I1H
chr3	69151025	69151136	1	0.234683	9	6.1e-06	0.00034	0.2921	0.057417	16937	NM_006407.3	+	0	1	0	10550	ARL6IP5	hyper	I1H
chr6	159050416	159050571	1	0.20882	5	0.00073	0.00097	0.23501	0.02619	15248	NM_006519.3	-	0	0	1	6993	DYNLT1	hyper	I1H
chr20	46127032	46127535	1	0.237443	7	3.5e-05	3.7e-05	0.24261	0.0051643	-3066	NM_006534.3	+	0	0	0	8202	NCOA3	hyper	I1H
chr1	229431602	229431640	1	0.33273	5	1.1e-05	0.00015	0.39512	0.06239	-8489	NM_006542.3	+	0	1	0	NA	NA	hyper	I1H
chr7	44299401	44299440	1	-0.24723	5	7.6e-05	0.00096	0.06017	0.3074	58825	NM_006555.3	+	0	0	1	10652	YKT6	hypo	I1H
chr8	136610953	136611348	1	-0.227279	7	0.0002	0.00096	0.024386	0.25166	141247	NM_006558.2	+	0	0	1	10656	KHDRBS3	hypo	I1H
chr5	1108211	1108315	1	0.28856	5	2.2e-05	0.00037	0.31762	0.02906	3858	NM_006598.2	-	0	0	1	10723	SLC12A7	hyper	I1H
chr19	57794599	57794794	1	0.40305	8	7.3e-06	0.00019	0.43583	0.032781	2748	NM_006635.3	+	0	0	1	10794	ZNF460	hyper	I1H
chr9	90980689	90980776	1	-0.23744	5	0.00013	0.00096	0.02492	0.26236	-22521	NM_006717.2	+	0	0	0	10927	SPIN1	hypo	I1H
chrX	48432861	48433036	5.3e-09	-0.212505	22	4.5e-14	1.7e-14	0.0043023	0.21681	122	NM_006743.4	+	1	1	1	5935	RBM3	hypo	I1H
chr4	166253078	166253116	1	0.21152	5	0.00073	0.00099	0.26848	0.05696	4262	NM_006745.4	+	0	0	1	6307	MSMO1	hyper	I1H
chr16	69232947	69233309	1	-0.209086	7	2.9e-05	0.0002	0.01975	0.22884	11899	NM_006750.3	+	0	0	1	6645	SNTB2	hypo	I1H
chr1	203276573	203276794	1	-0.205336	7	9.4e-05	0.00098	0.0289	0.23424	1911	NM_006763.2	+	0	1	0	7832	BTG2	hypo	I1H
chr1	7887354	7887503	1	-0.205771	7	1.9e-05	0.0002	0.029943	0.23571	25602	NM_006786.3	-	0	1	0	10911	UTS2	hypo	I1H
chr16	332069	332115	1	0.29966	5	1.1e-05	0.00013	0.31073	0.01107	-1003	NM_006849.2	+	0	1	1	64714	PDIA2	hyper	I1H
chr12	120549882	120550033	1	0.21006	5	0.00032	0.00096	0.24491	0.03485	4611	NM_006861.6	-	0	0	1	11021	RAB35	hyper	I1H
chr14	50685557	50685628	1	0.30494	5	7.6e-05	0.00098	0.37341	0.06847	12784	NM_006939.3	-	0	0	1	6655	SOS2	hyper	I1H
chr12	75957704	75958218	1	0.291644	8	0.0003	0.00082	0.36708	0.075431	-52287	NM_007043.6	-	0	0	0	11103	KRR1	hyper	I1H
chr16	30184821	30184940	1	0.315286	7	1.6e-05	3.5e-05	0.34101	0.025721	-9791	NM_007074.3	+	0	0	0	11151	CORO1A	hyper	I1H
chr3	129729380	129729542	1	0.27157	5	7.6e-05	0.00098	0.30235	0.03078	36146	NM_007117.4	+	0	0	0	7200	TRH	hyper	I1H
chr1	45910368	45910779	1	-0.20195	5	0.00021	0.00099	0.0129	0.21485	46062	NM_007170.2	-	0	0	1	10420	TESK2	hypo	I1H
chr22	43315330	43315538	1	0.23226	5	1.1e-05	0.00015	0.25176	0.0195	27510	NM_007229.3	-	0	0	1	11252	PACSIN2	hyper	I1H
chr15	41541732	41541819	1	0.32279	5	2.2e-05	0.00014	0.34127	0.01848	18297	NM_007236.4	+	0	0	1	11261	CHP1	hyper	I1H
chr3	127480578	127480603	1	0.23329	5	1.1e-05	0.00014	0.24447	0.01118	61123	NM_007283.6	-	0	0	1	11343	MGLL	hyper	I1H
chrX	122317650	122317759	1	-0.24794	5	1.1e-05	0.00013	0.01666	0.2646	-337	NM_007325.4	+	1	0	0	2892	GRIA3	hypo	I1H
chr10	22582209	22582240	1	-0.21928	5	0.00021	0.00098	0.01	0.22928	-23072	NM_012071.3	+	0	0	0	23412	COMMD3	hypo	I1H
chr14	73376144	73376412	1	0.271229	7	1e-05	3.5e-05	0.29184	0.020614	-15321	NM_012074.4	-	0	0	0	8110	DPF3	hyper	I1H
chr10	99121124	99121435	1	-0.202236	7	0.00034	8.5e-05	0.025107	0.22734	-26667	NM_012083.2	-	0	0	1	23401	FRAT2	hypo	I1H
chr6	3849081	3849207	1	-0.20625	7	8.3e-06	8.2e-05	0.03305	0.2393	-393	NM_012135.2	+	1	0	0	26240	FAM50B	hypo	I1H
chr9	125701942	125702378	1	0.21467	5	2.2e-05	0.00014	0.2234	0.00873	-910	NM_012197.3	+	1	0	0	23637	RABGAP1	hyper	I1H
chr9	37424802	37424938	1	0.2424	7	7.8e-05	0.00097	0.2694	0.027	2097	NM_012203.1	+	0	1	1	9380	GRHPR	hyper	I1H
chr2	43081446	43081597	1	0.224511	9	1.3e-06	3.7e-05	0.25123	0.026717	-61696	NM_012205.2	-	0	0	0	23498	HAAO	hyper	I1H
chrX	108868304	108868632	1	-0.2356	5	4.3e-05	0.00098	0.01484	0.25044	0	NM_012282.3	-	1	1	0	23630	KCNE5	hypo	I1H
chr2	1716921	1717013	1	0.28726	5	1.1e-05	0.00041	0.32581	0.03855	31307	NM_012293.2	-	0	0	1	7837	PXDN	hyper	I1H
chr5	16919180	16919359	1	0.20161	5	0.00073	0.00044	0.24872	0.04711	17027	NM_012334.2	-	0	0	1	4651	MYO10	hyper	I1H
chr19	8636541	8636702	1	-0.232463	8	0.00053	0.00084	0.009425	0.24189	5630	NM_012335.3	-	0	0	1	4542	MYO1F	hypo	I1H
chr19	447088	447190	1	0.25712	5	4.3e-05	0.00036	0.27141	0.01429	13807	NM_012435.2	-	0	0	1	25759	SHC2	hyper	I1H
chr7	73010975	73011055	1	-0.29054	5	0.00021	0.0004	0.02293	0.31347	-17963	NM_012453.2	-	0	1	1	26608	TBL2	hypo	I1H
chr2	113940562	113940791	1	-0.20242	5	0.00021	0.00018	0.00638	0.2088	9004	NM_012455.2	+	0	1	0	23550	PSD4	hypo	I1H
chr4	166963986	166964083	1	0.21737	5	1.1e-05	0.00016	0.25437	0.037	169578	NM_012464.4	+	0	0	1	7092	TLL1	hyper	I1H
chr1	200380944	200381001	1	-0.278314	7	6.7e-06	1.4e-05	0.0049286	0.28324	-1759	NM_012482.4	-	0	0	0	23528	ZNF281	hypo	I1H
chr2	85939489	85939527	1	0.206975	6	5.2e-06	0.00018	0.24348	0.0365	18077	NM_012483.3	+	0	0	0	10578	GNLY	hyper	I1H
chr22	46093547	46093611	1	-0.28805	5	1.1e-05	0.00014	0.00417	0.29222	25871	NM_013236.3	+	0	0	1	25814	ATXN10	hypo	I1H
chr15	52000773	52000879	1	0.207794	8	6.1e-06	6.6e-06	0.20794	0.00014375	27225	NM_013243.3	+	0	0	1	29106	SCG3	hyper	I1H
chr6	16038234	16038324	1	-0.21737	5	0.00013	0.00016	0.02321	0.24058	-90993	NM_013262.3	+	0	0	0	29116	MYLIP	hypo	I1H
chr11	63856472	63856639	1	0.288981	8	2.9e-05	0.00019	0.32776	0.038781	-14723	NM_013280.4	+	0	0	1	23769	FLRT1	hyper	I1H
chr18	21104595	21104971	1	0.203643	7	0.0008	0.00096	0.22429	0.02065	21163	NM_013326.4	+	0	0	1	29919	RMC1	hyper	I1H
chr14	35302515	35302602	1	0.25403	5	2.2e-05	0.00039	0.28378	0.02975	42252	NM_013448.2	-	0	0	1	11177	BAZ1A	hyper	I1H
chr10	1103968	1104184	1	0.21912	5	0.00021	0.00098	0.22983	0.01071	1194	NM_014023.3	+	0	0	1	22884	WDR37	hyper	I1H
chr5	122150694	122150743	1	-0.22983	5	0.00032	0.00098	0.01685	0.24668	-30417	NM_014035.2	+	0	0	1	28966	SNX24	hypo	I1H
chr8	55087150	55087327	1	-0.20125	9	3e-05	3.7e-05	0.0165	0.21775	39371	NM_014175.3	+	0	0	0	29088	MRPL15	hypo	I1H
chr22	22023976	22024084	1	0.26125	5	1.1e-05	0.0004	0.26538	0.00413	3705	NM_014337.3	+	0	0	1	23759	PPIL2	hyper	I1H
chr1	3296677	3296805	1	0.23975	5	1.1e-05	0.00015	0.24894	0.00919	-74342	NM_014448.3	+	0	0	1	27237	ARHGEF16	hyper	I1H
chr1	3319752	3319811	1	0.22642	5	0.00021	0.00013	0.25988	0.03346	-51336	NM_014448.3	+	0	0	1	27237	ARHGEF16	hyper	I1H
chr17	4438590	4438656	1	-0.31987	5	1.1e-05	4.4e-05	0.00532	0.32519	20026	NM_014520.3	-	0	0	1	10514	MYBBP1A	hypo	I1H
chr2	235797336	235797396	1	0.234429	7	9.4e-05	0.0002	0.25562	0.021193	-63232	NM_014521.2	+	0	0	0	23677	SH3BP4	hyper	I1H
chr9	139092687	139092873	1	0.20536	5	0.00049	0.00098	0.21612	0.01076	2147	NM_014564.4	-	0	0	1	8022	LHX3	hyper	I1H
chr1	40098730	40098887	0.0041	-0.203928	16	4.1e-09	6.9e-09	0.0033156	0.20724	6462	NM_014571.3	-	0	0	1	26508	HEYL	hypo	I1H
chr16	1038223	1038317	1	-0.208238	8	0.00022	0.0004	0.005625	0.21386	6417	NM_014587.4	+	0	0	0	30812	SOX8	hypo	I1H
chr4	89525295	89525416	1	-0.243593	7	1e-05	1.4e-05	0.045629	0.28922	11723	NM_014606.2	+	0	0	1	8916	HERC3	hypo	I1H
chr1	153503165	153503567	1	0.226343	7	0.0008	0.00098	0.27542	0.049079	5151	NM_014624.3	-	0	0	0	6277	S100A6	hyper	I1H
chr22	22290953	22291052	1	0.28614	5	4.3e-05	0.00013	0.31611	0.02997	16199	NM_014634.3	-	0	0	1	9647	PPM1F	hyper	I1H
chr17	45786438	45786618	1	-0.205018	17	1.4e-07	4.2e-06	0.0081412	0.21316	13810	NM_014726.2	+	0	1	0	9755	TBKBP1	hypo	I1H
chr3	17781293	17781638	1	0.206972	9	0.00015	0.00017	0.23857	0.0316	762	NM_014744.2	-	1	1	0	9779	TBC1D5	hyper	I1H
chr1	233381335	233381487	1	-0.231429	7	0.0004	0.0002	0.029043	0.26047	49973	NM_014801.3	-	0	0	1	80003	PCNX2	hypo	I1H
chr19	55765525	55765596	1	-0.22529	5	1.1e-05	0.00013	0.05847	0.28376	4443	NM_014931.3	-	0	0	1	22870	PPP6R1	hypo	I1H
chr1	9899128	9899246	1	0.21275	8	0.00012	0.00019	0.21618	0.003425	-14545	NM_014944.4	-	0	0	0	22883	CLSTN1	hyper	I1H
chr12	117632779	117633260	1	-0.21415	13	4.8e-07	1.1e-05	0.016585	0.23073	-4480	NM_015002.2	-	0	0	0	23014	FBXO21	hypo	I1H
chr19	5048676	5048709	1	-0.22944	5	2.2e-05	0.00044	0.01233	0.24177	79554	NM_015015.2	+	0	0	1	23030	KDM4B	hypo	I1H
chr6	87867448	87867555	1	0.20034	5	4.3e-05	0.00041	0.23427	0.03393	2181	NM_015021.1	+	0	0	1	23036	ZNF292	hyper	I1H
chr2	2689979	2690233	1	0.246893	7	0.00048	0.00021	0.29591	0.049014	-354895	NM_015025.3	-	0	0	0	23040	MYT1L	hyper	I1H
chr11	94840846	94841210	0.34	0.202031	18	2.1e-09	1e-06	0.23733	0.035294	17874	NM_015036.2	+	0	0	1	23052	ENDOD1	hyper	I1H
chr15	64771731	64771790	1	0.23034	5	0.00021	0.00042	0.2313	0.00096	-19829	NM_015042.1	+	0	0	0	23060	ZNF609	hyper	I1H
chr9	135168076	135168141	1	-0.20854	5	2.2e-05	0.00037	0.07513	0.28367	62232	NM_015046.5	-	0	0	1	23064	SETX	hypo	I1H
chr19	47597229	47597336	1	0.2804	5	1.1e-05	0.00013	0.29869	0.01829	19674	NM_015168.1	-	0	1	0	23211	ZC3H4	hyper	I1H
chr1	14887021	14887060	1	-0.27442	5	2.2e-05	0.00038	0.00642	0.28084	-38153	NM_015209.2	+	0	0	0	23254	KAZN	hypo	I1H
chr2	200335188	200335254	1	-0.21474	5	0.00013	0.00036	0.005	0.21974	736	NM_015265.3	-	1	1	1	23314	SATB2	hypo	I1H
chr5	133879649	133879782	1	0.2078	5	1.1e-05	4.2e-05	0.2111	0.0033	17853	NM_015288.5	+	0	0	1	23338	JADE2	hyper	I1H
chr2	131674089	131674175	1	0.223643	7	0.00028	0.00044	0.23294	0.0092929	-49	NM_015320.3	+	1	0	0	50649	ARHGEF4	hyper	I1H
chr18	22813676	22814014	1	0.216321	7	6.4e-05	0.0002	0.27899	0.062664	118201	NM_015461.2	-	0	0	1	25925	ZNF521	hyper	I1H
chr20	35582145	35582294	1	-0.20749	5	0.00013	0.00095	0.0315	0.23899	-1900	NM_015474.3	-	0	0	0	25939	SAMHD1	hypo	I1H
chr7	69111793	69111990	1	0.277864	7	1.3e-05	8.1e-05	0.32489	0.047021	47890	NM_015570.3	+	0	0	1	26053	AUTS2	hyper	I1H
chr7	69238093	69238294	1	0.25752	5	1.1e-05	1.5e-05	0.26588	0.00836	174190	NM_015570.3	+	0	0	1	26053	AUTS2	hyper	I1H
chr20	25310963	25311221	1	0.25423	5	7.6e-05	0.00096	0.31599	0.06176	60398	NM_015600.4	-	0	0	1	26090	ABHD12	hyper	I1H
chr19	2520917	2520991	1	0.29111	5	2.2e-05	0.00015	0.31571	0.0246	44796	NM_015675.3	+	0	0	1	4616	GADD45B	hyper	I1H
chrX	68725609	68725656	1	-0.27046	5	1.1e-05	0.00015	0.01778	0.28824	533	NM_015686.2	+	1	1	0	27112	FAM155B	hypo	I1H
chrX	9981751	9981872	1	0.23086	5	4.3e-05	0.00097	0.26203	0.03117	-1923	NM_015691.3	+	0	0	0	55841	WWC3	hyper	I1H
chr2	75436129	75436323	1	-0.20042	5	0.00032	0.00044	0.02164	0.22206	-9485	NM_015727.2	-	0	0	0	6869	TACR1	hypo	I1H
chr3	12412448	12412813	1	0.2192	5	2.2e-05	0.00014	0.2326	0.0134	19449	NM_015869.4	+	0	0	1	5468	PPARG	hyper	I1H
chr6	110563643	110563704	1	-0.20333	5	0.00013	0.00041	0.00144	0.20477	62021	NM_015891.2	+	0	0	0	51362	CDC40	hypo	I1H
chr19	4086745	4086875	1	-0.234525	8	0.00046	0.00083	0.0055438	0.24007	-19803	NM_015898.3	-	0	0	0	51341	ZBTB7A	hypo	I1H
chr19	50063896	50063986	1	0.24107	5	0.00021	0.00013	0.26954	0.02847	19844	NM_015953.4	-	0	1	1	51070	NOSIP	hyper	I1H
chr17	29103715	29103801	1	-0.2087	5	0.00013	0.00042	0.00235	0.21105	47978	NM_015986.3	-	0	0	1	51379	CRLF3	hypo	I1H
chr16	85748624	85748932	1	-0.217206	9	3.4e-05	0.00034	0.00475	0.22196	-26037	NM_016095.2	-	0	0	1	51659	GINS2	hypo	I1H
chr3	100988836	100988980	1	-0.22691	5	2.2e-05	0.00044	0.01045	0.23736	50440	NM_016247.3	-	0	0	1	50939	IMPG2	hypo	I1H
chr1	21178599	21178746	1	0.21075	7	2.4e-05	8.2e-05	0.23101	0.020257	-65419	NM_016287.3	-	0	0	1	50809	HP1BP3	hyper	I1H
chr9	131603557	131603654	1	-0.20476	5	0.00032	0.00037	0.01446	0.21922	-11458	NM_016390.3	-	0	0	1	51490	SPOUT1	hypo	I1H
chr14	21555503	21555551	1	0.32805	5	1.1e-05	0.00035	0.36148	0.03343	11258	NM_016423.2	-	0	1	1	51222	ZNF219	hyper	I1H
chr2	97524583	97524780	1	0.229835	10	4.9e-07	3.4e-06	0.237	0.007165	-828	NM_016466.5	-	1	0	0	51239	ANKRD39	hyper	I1H
chr9	88656923	88657068	1	0.21607	5	0.00032	0.00037	0.25156	0.03549	57443	NM_016548.3	-	0	0	1	51280	GOLM1	hyper	I1H
chr19	375090	375138	1	-0.27321	5	1.1e-05	0.00036	0.01977	0.29298	876	NM_016585.4	-	1	0	1	51298	THEG	hypo	I1H
chrX	55744544	55744596	1	-0.23461	5	1.1e-05	0.00037	0.01247	0.24708	436	NM_016656.3	+	1	1	0	10325	RRAGB	hypo	I1H
chr1	118197716	118197943	1	-0.20457	5	0.00021	0.00013	0.03587	0.24044	49114	NM_017709.3	+	0	0	0	54855	TENT5C	hypo	I1H
chr19	55606031	55606058	1	0.33654	5	4.3e-05	0.00016	0.35472	0.01818	14273	NM_017729.3	+	0	1	0	54869	EPS8L1	hyper	I1H
chr18	72626059	72626171	1	-0.21455	5	0.00013	0.00014	0.02695	0.2415	283142	NM_017757.2	+	0	0	1	55628	ZNF407	hypo	I1H
chr8	57696863	57697358	1	-0.212856	8	0.0001	3.9e-05	0.0035188	0.21638	209073	NM_017813.4	-	0	0	0	54928	IMPAD1	hypo	I1H
chr13	111214955	111215007	1	0.24465	5	1.1e-05	0.00013	0.2506	0.00595	-872	NM_017817.2	-	1	0	0	55647	RAB20	hyper	I1H
chr20	62586296	62586367	1	-0.302943	7	3.5e-05	0.00019	0.045671	0.34861	1434	NM_017859.3	-	0	1	1	54963	UCKL1	hypo	I1H
chr13	114182501	114182650	1	0.21159	5	1.1e-05	0.00017	0.2223	0.01071	37195	NM_017905.4	+	0	0	1	55002	TMCO3	hyper	I1H
chr22	45707965	45708343	1	-0.203271	7	2.9e-05	8.1e-05	0.00050714	0.20378	2182	NM_017911.2	+	0	0	1	55007	FAM118A	hypo	I1H
chr1	245874623	245874773	1	-0.221706	9	1.7e-05	1.7e-05	0.00995	0.23166	556338	NM_018012.3	+	0	0	0	55083	KIF26B	hypo	I1H
chr1	245710299	245710355	1	-0.25375	5	0.00032	0.00097	0.05	0.30375	392014	NM_018012.3	+	0	0	1	55083	KIF26B	hypo	I1H
chr3	183434722	183434783	1	-0.23211	5	7.6e-05	0.00096	0.025	0.25711	19118	NM_018023.4	+	0	0	1	55689	YEATS2	hypo	I1H
chr1	32670240	32670582	1	-0.254293	7	4.3e-05	3.7e-05	0.0034357	0.25773	-654	NM_018134.2	+	1	1	1	55721	IQCC	hypo	I1H
chr3	109072859	109073202	1	0.21624	5	4.3e-05	0.00013	0.22644	0.0102	-16441	NM_018189.3	-	0	0	0	55211	DPPA4	hyper	I1H
chr4	178273899	178273940	1	0.206	5	1.1e-05	1.6e-05	0.20711	0.00111	42910	NM_018248.2	+	0	0	1	55247	NEIL3	hyper	I1H
chr20	62892827	62892915	1	-0.20022	5	0.00032	0.00014	0.00917	0.20939	5781	NM_018257.2	+	0	0	1	55251	PCMTD2	hypo	I1H
chr17	57256402	57256505	1	-0.26874	5	1.1e-05	4.3e-05	0.02326	0.292	23544	NM_018304.3	+	0	0	1	55771	PRR11	hypo	I1H
chr9	78871113	78871273	1	0.214121	7	1.3e-05	3.3e-05	0.2255	0.011379	138172	NM_018339.5	-	0	0	1	55312	RFK	hyper	I1H
chr20	62684541	62684711	1	0.264144	8	1.4e-06	6.6e-06	0.26923	0.0050875	-3563	NM_018419.2	-	0	0	0	54345	SOX18	hyper	I1H
chrX	151806219	151806266	1	0.283619	8	0.00022	0.00082	0.29181	0.0081937	-371	NM_018558.3	+	1	0	0	55879	GABRQ	hyper	I1H
chr13	24269866	24269908	1	-0.2063	5	4.3e-05	0.00014	0.00556	0.21186	116369	NM_018647.3	+	0	0	0	55504	TNFRSF19	hypo	I1H
chr12	133272184	133272325	1	0.22015	9	0.00027	0.00067	0.23287	0.012722	7994	NM_018663.2	+	0	0	1	5827	PXMP2	hyper	I1H
chr1	4749248	4749306	1	0.276829	7	6.7e-06	1.8e-06	0.30098	0.02415	34145	NM_018836.3	+	0	0	1	55966	AJAP1	hyper	I1H
chr12	95314067	95314191	1	0.26135	5	0.00032	0.00013	0.27993	0.01858	83299	NM_018838.4	-	0	0	0	55967	NDUFA12	hyper	I1H
chr2	196944400	196945155	1	0.21027	5	0.00013	0.00042	0.23949	0.02922	-10865	NM_018897.2	-	0	0	0	56171	DNAH7	hyper	I1H
chr17	80347214	80347267	1	0.26448	5	1.1e-05	0.00014	0.29866	0.03418	15063	NM_018949.2	+	0	1	0	2837	UTS2R	hyper	I1H
chr18	66040154	66040326	1	0.212494	8	4.7e-05	0.00082	0.26584	0.053344	342028	NM_019022.3	-	0	0	0	54495	TMX3	hyper	I1H
chr4	120125507	120125629	1	0.25861	5	2.2e-05	0.00048	0.27857	0.01996	-8153	NM_019050.2	+	0	0	1	54532	USP53	hyper	I1H
chr16	84031838	84031891	1	-0.22048	5	1.1e-05	0.00014	0.00961	0.23009	29603	NM_019065.2	+	0	1	0	54550	NECAB2	hypo	I1H
chr14	75222596	75222677	1	-0.24126	5	0.00049	0.00048	0.00628	0.24754	-7392	NM_019589.2	+	0	0	0	56252	YLPM1	hypo	I1H
chr11	122709728	122709800	1	-0.21766	5	2.2e-05	0.00037	0.02768	0.24534	524	NM_019604.3	+	1	0	1	56253	CRTAM	hypo	I1H
chr10	34968149	34968248	1	-0.31319	5	1.1e-05	0.00016	0.02064	0.33383	136006	NM_019619.3	-	0	0	1	56288	PARD3	hypo	I1H
chr1	236482776	236482826	1	0.22084	5	0.00021	0.00013	0.27353	0.05269	-37438	NM_019891.3	-	0	0	0	56605	ERO1B	hyper	I1H
chr20	62378993	62379153	1	-0.22443	5	0.00021	0.00098	0.04719	0.27162	7784	NM_020062.3	+	0	0	1	56731	SLC2A4RG	hypo	I1H
chr7	138758328	138758456	1	-0.30164	5	0.00073	0.00096	0.01731	0.31895	36010	NM_020119.3	-	0	0	1	56829	ZC3HAV1	hypo	I1H
chr2	85186209	85186334	1	0.214514	7	1.3e-05	0.0002	0.22556	0.011043	-11897	NM_020122.4	+	0	0	0	56888	KCMF1	hyper	I1H
chr12	68777877	68777964	1	0.355293	7	0.00024	0.0002	0.386	0.030707	-51717	NM_020128.2	-	0	0	0	56890	MDM1	hyper	I1H
chr21	45313897	45313980	1	0.20398	5	1.1e-05	4.7e-05	0.21176	0.00778	28783	NM_020132.4	+	0	0	1	56894	AGPAT3	hyper	I1H
chr7	186797	187036	1	-0.20561	5	0.00049	0.00098	0.01903	0.22464	-5933	NM_020223.3	+	0	0	0	56975	FAM20C	hypo	I1H
chr5	130700747	130700914	1	0.219514	7	0.00048	0.00019	0.28049	0.060971	101047	NM_020240.2	+	0	0	1	56990	CDC42SE2	hyper	I1H
chr17	2308130	2308196	1	0.2217	5	4.3e-05	0.00095	0.23706	0.01536	-3873	NM_020310.2	-	0	0	0	4335	MNT	hyper	I1H
chr2	237681060	237681426	1	0.20039	10	1.3e-05	0.00053	0.23148	0.031085	202682	NM_020311.2	+	0	0	0	57007	ACKR3	hyper	I1H
chr16	19606394	19606643	1	-0.248521	7	2.9e-05	3.4e-05	0.00044286	0.24896	39659	NM_020314.5	+	0	0	1	57020	VPS35L	hypo	I1H
chr7	16626254	16626326	1	0.205464	7	0.00016	8.9e-05	0.20951	0.00405	59117	NM_020319.2	-	0	0	0	57037	ANKMY2	hyper	I1H
chr1	156033162	156033233	1	0.32802	5	0.00049	0.00098	0.36282	0.0348	2224	NM_020387.3	+	0	0	1	57111	RAB25	hyper	I1H
chr11	66087204	66087392	1	-0.26889	5	1.1e-05	0.00013	0.01489	0.28378	-2690	NM_020404.2	-	0	0	0	57124	CD248	hypo	I1H
chr16	20892997	20893227	1	0.20983	5	0.00032	0.0005	0.23913	0.0293	-17963	NM_020424.4	+	0	0	1	57149	LYRM1	hyper	I1H
chr1	201591881	201592114	1	0.24182	5	0.00013	0.00042	0.27972	0.0379	-25336	NM_020443.4	+	0	0	0	89796	NAV1	hyper	I1H
chr8	41593932	41594080	1	0.211686	7	9.4e-05	0.00096	0.22628	0.014593	61061	NM_020476.2	-	0	0	1	286	ANK1	hyper	I1H
chr11	8958803	8958827	1	-0.21284	5	0.00049	0.00095	0.03477	0.24761	-4251	NM_020643.2	-	0	0	0	56673	C11orf16	hypo	I1H
chr1	110055403	110055883	1	0.20237	5	1.1e-05	0.00016	0.20848	0.00611	-3068	NM_020703.2	-	0	0	0	57463	AMIGO1	hyper	I1H
chr17	27749149	27749290	1	-0.27055	9	8.7e-05	0.00034	0.016978	0.28753	31208	NM_020791.2	+	0	0	1	57551	TAOK1	hypo	I1H
chr10	97025611	97025815	1	-0.210992	6	7.4e-07	3.2e-06	0.012867	0.22386	25091	NM_020992.3	-	0	0	1	9124	PDLIM1	hypo	I1H
chr3	190014539	190014585	1	-0.37834	5	0.00073	0.00095	0.05033	0.42867	25651	NM_021101.4	-	0	0	0	9076	CLDN1	hypo	I1H
chrX	69664969	69665302	0.42	0.208942	19	4.1e-09	1.3e-06	0.24847	0.039529	266	NM_021120.3	+	1	1	0	1741	DLG3	hyper	I1H
chr15	80958653	80959151	1	0.224489	9	0.00015	0.00034	0.23468	0.010194	-28501	NM_021214.1	+	0	0	0	58489	ABHD17C	hyper	I1H
chr20	18013242	18013440	1	-0.243694	8	2.1e-05	0.00019	0.030212	0.27391	25087	NM_021220.3	-	0	0	1	58495	OVOL2	hypo	I1H
chr11	61664676	61665048	1	0.201343	14	2.9e-07	8.5e-06	0.2238	0.022454	-5660	NM_021727.4	-	0	1	0	3995	FADS3	hyper	I1H
chrX	129116924	129117146	0.93	0.235109	16	2.3e-07	3e-06	0.25289	0.017781	-22018	NM_021946.4	+	0	0	0	63035	BCORL1	hyper	I1H
chrX	129118599	129118853	1	0.332175	10	1.7e-06	0.00014	0.38089	0.04871	-20311	NM_021946.4	+	0	0	0	63035	BCORL1	hyper	I1H
chr18	11024497	11024647	1	-0.20533	5	7.6e-05	0.00097	0.01974	0.22507	124115	NM_022068.3	-	0	0	1	63895	PIEZO2	hypo	I1H
chr1	150947895	150948016	1	0.209814	7	0.00057	0.00097	0.21781	0.0079929	-417	NM_022075.4	-	1	0	0	29956	CERS2	hyper	I1H
chr6	168975548	168975671	1	0.22582	5	0.00013	0.00043	0.22981	0.00399	133719	NM_022138.2	+	0	0	1	64094	SMOC2	hyper	I1H
chr9	22253533	22253695	1	-0.21295	5	0.00013	0.00013	0.0394	0.25235	-193145	NM_022160.2	+	0	0	0	63951	DMRTA1	hypo	I1H
chr16	3100058	3100093	1	0.23181	5	1.1e-05	0.00013	0.27992	0.04811	3378	NM_022468.4	+	0	1	0	64386	MMP25	hyper	I1H
chr2	218797757	218797891	1	0.21351	5	1.1e-05	0.00017	0.21946	0.00595	10906	NM_022648.5	-	0	0	1	7145	TNS1	hyper	I1H
chr7	47608222	47608453	1	0.24422	5	1.1e-05	1.4e-05	0.2956	0.05138	13290	NM_022748.11	-	0	0	1	NA	NA	hyper	I1H
chr15	25200432	25200588	0.068	0.223414	11	2e-08	3.1e-07	0.24236	0.018945	364	NM_022804.2	+	1	0	1	8926	SNURF	hyper	I1H
chr2	60968845	60968894	1	0.31646	5	1.1e-05	4.9e-05	0.32527	0.00881	-14471	NM_022894.3	+	0	0	0	64895	PAPOLG	hyper	I1H
chr11	87070311	87070704	1	0.20598	5	0.00021	0.00041	0.21171	0.00573	321427	NM_022918.3	+	0	0	0	65084	TMEM135	hyper	I1H
chrX	108945163	108945304	1	-0.2465	5	2.2e-05	0.00013	0.0377	0.2842	31318	NM_022977.2	-	0	0	1	2182	ACSL4	hypo	I1H
chr2	234881627	234881758	1	0.27593	5	1.1e-05	0.00013	0.28272	0.00679	55586	NM_024080.4	+	0	0	1	79054	TRPM8	hyper	I1H
chr17	2388572	2388706	1	0.27885	5	1.1e-05	0.00014	0.28133	0.00248	26495	NM_024086.3	-	0	0	1	79066	METTL16	hyper	I1H
chr15	41249754	41249927	1	0.216279	7	9.4e-05	0.00096	0.24265	0.026371	4409	NM_024111.4	+	0	0	0	79094	CHAC1	hyper	I1H
chr17	40234185	40234351	1	0.236843	7	3.5e-05	8.3e-05	0.26801	0.031164	30401	NM_024119.2	-	0	0	0	79132	DHX58	hyper	I1H
chrX	23925938	23925992	1	0.218157	7	4.3e-05	0.00098	0.29682	0.078664	66	NM_024122.4	-	1	1	0	79135	APOO	hyper	I1H
chr16	55353171	55353317	1	-0.23566	5	0.00021	0.00013	0.0221	0.25776	-5154	NM_024335.2	+	0	0	0	79190	IRX6	hypo	I1H
chr1	120604398	120604535	1	0.22265	5	1.1e-05	4.7e-05	0.23107	0.00842	7783	NM_024408.3	-	0	0	1	4853	NOTCH2	hyper	I1H
chr1	42195482	42195546	1	-0.22879	5	0.00073	0.00098	0.04412	0.27291	188833	NM_024503.4	-	0	0	1	59269	HIVEP3	hypo	I1H
chr19	8273293	8273368	1	-0.24684	5	1.1e-05	0.0004	0.01	0.25684	-849	NM_024552.2	+	1	0	0	79603	CERS4	hypo	I1H
chr16	68873659	68873875	1	0.21333	5	1.1e-05	0.00036	0.22083	0.0075	-3634	NM_024562.1	+	0	0	0	79613	TANGO6	hyper	I1H
chr4	56227607	56227841	1	0.218636	7	6.4e-05	8.2e-05	0.23199	0.013357	15221	NM_024592.4	+	0	0	1	79644	SRD5A3	hyper	I1H
chr22	19793812	19793939	0.87	0.20365	8	1.7e-05	6.6e-06	0.22679	0.023144	48433	NM_024627.5	-	0	0	1	79680	RTL10	hyper	I1H
chr3	176952638	176952704	1	0.20135	5	1.1e-05	1.6e-05	0.20343	0.00208	-37525	NM_024665.5	-	0	0	0	79718	TBL1XR1	hyper	I1H
chr20	16552342	16552435	1	0.35339	5	7.6e-05	0.00013	0.41248	0.05909	1645	NM_024704.4	-	0	0	1	55614	KIF16B	hyper	I1H
chr15	101261726	101261846	1	0.201043	7	7.8e-05	0.00045	0.21338	0.012336	118973	NM_024708.3	+	0	0	0	140460	ASB7	hyper	I1H
chr15	34467025	34467134	1	-0.20046	5	1.1e-05	4.8e-05	0.01089	0.21135	35164	NM_024713.2	-	0	0	1	79768	KATNBL1	hypo	I1H
chr1	222710832	222710922	1	0.23807	5	1.1e-05	4.2e-05	0.24396	0.00589	10523	NM_024746.3	-	0	0	1	79802	HHIPL2	hyper	I1H
chr10	104223162	104223179	1	-0.21479	5	0.00021	0.00097	0.00714	0.22193	1994	NM_024789.3	+	0	0	1	79847	MFSD13A	hypo	I1H
chr3	13460218	13460373	1	0.214121	7	4.3e-05	0.0002	0.23959	0.025464	1447	NM_024923.3	-	0	0	1	23225	NUP210	hyper	I1H
chr17	8214057	8214315	1	0.20954	5	4.3e-05	0.00096	0.27896	0.06942	0	NM_025014.1	+	1	1	1	22899	ARHGEF15	hyper	I1H
chr22	38521931	38522342	1	-0.208456	9	1.7e-05	0.00017	0.023433	0.23189	-15256	NM_025045.5	-	0	0	1	80115	BAIAP2L2	hypo	I1H
chr11	287785	287898	1	-0.232	5	1.1e-05	0.00014	0.00842	0.24042	-1240	NM_025092.4	+	0	0	0	80162	PGGHG	hypo	I1H
chr1	9410532	9410766	1	0.217195	11	5.9e-06	5.8e-05	0.2381	0.020905	57593	NM_025106.3	+	0	0	1	80176	SPSB1	hyper	I1H
chr20	25530307	25530392	1	0.25699	5	7.6e-05	0.00037	0.28142	0.02443	35776	NM_025176.5	-	0	0	1	22981	NINL	hyper	I1H
chr20	62406847	62406964	0.97	0.205179	7	8.3e-06	5.3e-06	0.20945	0.0042714	29893	NM_025224.3	-	0	0	1	140685	ZBTB46	hyper	I1H
chrX	24011777	24012055	1	-0.210683	9	0.00021	0.00034	0.028878	0.23956	33249	NM_030624.2	-	0	0	1	80311	KLHL15	hypo	I1H
chr22	36042537	36042596	1	0.24036	5	2.2e-05	0.00041	0.29426	0.0539	-1828	NM_030641.3	+	0	0	0	80830	APOL6	hyper	I1H
chr19	4115123	4115334	1	0.282075	10	6.5e-07	0.00027	0.31345	0.031375	8793	NM_030662.3	-	0	0	1	5605	MAP2K2	hyper	I1H
chrX	80535089	80535310	1	-0.36506	5	1.1e-05	0.00014	0.01866	0.38372	-77649	NM_030763.2	-	0	0	1	79366	HMGN5	hypo	I1H
chr20	45337819	45337890	1	-0.21014	5	1.1e-05	0.00013	0.01131	0.22145	-389	NM_030777.3	+	1	0	0	81031	SLC2A10	hypo	I1H
chr20	45382171	45382216	1	-0.24655	7	0.00034	0.00096	0.032921	0.27947	43894	NM_030777.3	+	0	0	0	81031	SLC2A10	hypo	I1H
chr11	75248572	75248720	1	0.22479	5	2.2e-05	0.00013	0.24814	0.02335	-11974	NM_030792.6	-	0	0	0	81544	GDPD5	hyper	I1H
chr14	103359132	103359217	1	-0.21206	5	1.1e-05	0.00016	0.02095	0.23301	-29776	NM_030943.3	+	0	0	1	81693	AMN	hypo	I1H
chr9	127634600	127634755	1	0.28744	10	9.8e-07	3.4e-05	0.30225	0.01481	10205	NM_030978.2	+	0	0	1	81873	ARPC5L	hyper	I1H
chr19	1881285	1881575	0.0072	0.225519	26	3.2e-10	3.2e-08	0.28659	0.061073	3944	NM_031213.3	-	0	1	0	81926	ABHD17A	hyper	I1H
chr19	1882221	1882309	1	-0.23007	10	3.7e-06	3.5e-05	0.02176	0.25183	3210	NM_031213.3	-	0	0	1	81926	ABHD17A	hypo	I1H
chr2	128642066	128642316	1	-0.230336	7	0.0004	0.00097	0.011643	0.24198	119	NM_031445.2	-	1	0	1	83607	AMMECR1L	hypo	I1H
chr16	84842436	84842817	1	0.201856	8	1.7e-05	8.8e-05	0.21315	0.011294	-10770	NM_031476.3	+	0	0	0	83716	CRISPLD2	hyper	I1H
chr16	84832836	84833175	1	-0.2046	5	0.00013	0.00097	0.0176	0.2222	-20412	NM_031476.3	+	0	0	0	83716	CRISPLD2	hypo	I1H
chr2	174397725	174397753	1	-0.22082	5	2.2e-05	0.0004	0.012	0.23282	178166	NM_031942.4	+	0	0	0	83879	CDCA7	hypo	I1H
chr5	140683795	140683938	1	0.215373	11	7.3e-05	0.00022	0.24642	0.03105	-166	NM_031947.3	-	1	0	0	83884	SLC25A2	hyper	I1H
chr17	3614081	3614282	1	-0.20245	9	7e-06	8e-05	0.040506	0.24296	-12915	NM_031965.2	+	0	0	0	83903	HASPIN	hypo	I1H
chr17	3646236	3646451	1	0.22478	5	1.1e-05	1.5e-05	0.22925	0.00447	19041	NM_031965.2	+	0	0	1	83903	HASPIN	hyper	I1H
chr19	788833	789069	1	0.219904	12	4.3e-06	0.00017	0.2453	0.0254	-8323	NM_031991.3	+	0	0	0	5725	PTBP1	hyper	I1H
chr19	8567676	8567810	1	0.241507	7	3.5e-05	0.0002	0.26797	0.026464	-139	NM_032152.4	-	1	0	0	84106	PRAM1	hyper	I1H
chr16	12431808	12431924	1	0.22804	5	1.1e-05	0.00036	0.2335	0.00546	361219	NM_032167.4	+	0	0	1	92017	SNX29	hyper	I1H
chr15	82241345	82241481	1	-0.20532	5	0.00073	0.00097	0.03131	0.23663	97004	NM_032246.4	-	0	0	0	84206	MEX3B	hypo	I1H
chr12	44538875	44538954	1	-0.268121	7	0.00014	8.4e-05	0.0047071	0.27283	309213	NM_032256.2	+	0	0	1	84216	TMEM117	hypo	I1H
chr16	2212161	2212419	1	-0.2197	5	1.1e-05	4.5e-05	0.00149	0.22119	6364	NM_032271.2	+	0	0	1	84231	TRAF7	hypo	I1H
chr5	93988788	93988861	1	-0.249479	7	9.4e-05	8.3e-05	0.043479	0.29296	34399	NM_032290.3	+	0	0	1	84250	SLF1	hypo	I1H
chr2	32542349	32542447	1	-0.22649	5	1.1e-05	0.00038	0.00165	0.22814	39393	NM_032312.3	+	0	0	0	84272	YIPF4	hypo	I1H
chr1	15957376	15957528	1	-0.24979	5	0.00049	0.00043	0.06948	0.31927	13425	NM_032341.4	+	0	0	1	84301	DDI2	hypo	I1H
chr10	98692251	98692578	1	-0.248855	10	5.6e-05	0.00053	0.03498	0.28383	99541	NM_032440.3	+	0	0	1	84458	LCOR	hypo	I1H
chr7	73645683	73645783	1	0.22579	5	0.00032	0.00046	0.28095	0.05516	21598	NM_032464.2	+	0	0	0	7462	LAT2	hyper	I1H
chr20	25028740	25028782	1	-0.21036	5	1.1e-05	0.00015	0.01138	0.22174	10037	NM_032501.3	-	0	1	0	84532	ACSS1	hypo	I1H
chrX	144899534	144899569	1	-0.27592	5	0.00013	0.00043	0.01491	0.29083	189	NM_032539.4	+	1	1	1	84631	SLITRK2	hypo	I1H
chr14	36078386	36078427	1	-0.21826	5	2.2e-05	0.00016	0.00286	0.22112	75140	NM_032594.3	+	0	0	1	84684	INSM2	hypo	I1H
chr20	30225741	30225838	0.57	-0.204608	12	3.5e-07	3.1e-06	0.033308	0.23792	52	NM_032609.2	+	1	1	1	84701	COX4I2	hypo	I1H
chr10	20237794	20237856	1	-0.343243	7	7.8e-05	0.0002	0.021164	0.36441	132424	NM_032812.8	+	0	0	1	84898	PLXDC2	hypo	I1H
chr12	34523389	34523450	1	0.26425	5	1.1e-05	4.2e-05	0.28426	0.02001	348175	NM_032834.3	+	0	0	0	84920	ALG10	hyper	I1H
chr12	34548131	34548196	1	-0.23383	5	0.00021	0.00098	0.01039	0.24422	372917	NM_032834.3	+	0	0	0	84920	ALG10	hypo	I1H
chr1	27667304	27667561	1	0.201912	13	1.8e-05	0.0004	0.25983	0.057919	-922	NM_032872.2	+	1	0	0	84958	SYTL1	hyper	I1H
chr1	18471664	18472071	1	0.22617	5	1.1e-05	0.00097	0.24749	0.02132	37426	NM_032880.4	+	0	0	1	84966	IGSF21	hyper	I1H
chr13	53507881	53508092	1	-0.234095	10	1.5e-05	0.00028	0.02659	0.26069	-85107	NM_032949.2	-	0	0	0	5100	PCDH8	hypo	I1H
chr16	57547332	57547435	1	-0.33942	5	0.00021	0.00042	0.03708	0.3765	23043	NM_033212.3	-	0	0	1	92922	CCDC102A	hypo	I1H
chr2	159846583	159846694	1	-0.24487	5	2.2e-05	0.00042	0.01212	0.25699	21439	NM_033394.2	+	0	0	1	85461	TANC1	hypo	I1H
chr14	77562964	77563005	1	0.24753	5	0.00013	0.00036	0.25086	0.00333	-1573	NM_033426.2	+	0	0	0	85457	CIPC	hyper	I1H
chr22	51111224	51111434	1	0.213983	9	3.9e-05	0.00017	0.29623	0.082244	-1636	NM_033517.1	+	0	0	0	NA	NA	hyper	I1H
chr22	51135212	51135258	0.43	-0.298172	9	1.8e-06	3.2e-06	0.0044611	0.30263	22144	NM_033517.1	+	0	0	1	NA	NA	hypo	I1H
chr12	117589037	117589130	1	-0.28987	5	0.00021	0.00098	0.02738	0.31725	39171	NM_033624.2	-	0	0	1	23014	FBXO21	hypo	I1H
chr10	103127997	103128175	1	-0.25851	5	1.1e-05	4.2e-05	0.00821	0.26672	14209	NM_033637.3	+	0	0	1	8945	BTRC	hypo	I1H
chr1	153265798	153265891	0.004	0.222025	10	6.3e-08	6.7e-09	0.22647	0.00444	17304	NM_052891.2	-	0	0	0	114771	PGLYRP3	hyper	I1H
chr8	115120410	115120537	1	-0.24917	5	0.00021	0.00036	0.00655	0.25572	-671169	NM_052900.2	-	0	0	0	114788	CSMD3	hypo	I1H
chr2	23817179	23817344	1	0.207456	8	1.2e-05	8.7e-05	0.23855	0.031094	208883	NM_052920.1	+	0	0	1	114818	KLHL29	hyper	I1H
chr1	89725079	89725578	1	0.20854	10	1.7e-05	7.6e-06	0.2464	0.03786	12967	NM_052942.3	-	0	1	0	115362	GBP5	hyper	I1H
chr3	149687001	149687147	1	-0.2215	5	1.1e-05	1.4e-05	0.00706	0.22856	1595	NM_053024.3	-	0	0	1	5217	PFN2	hypo	I1H
chr3	123351713	123352003	1	0.23755	5	2.2e-05	0.00042	0.25197	0.01442	-12260	NM_053031.3	-	0	0	1	4638	MYLK	hyper	I1H
chr4	10438353	10438458	1	0.219264	7	0.00057	0.00096	0.25328	0.034014	20575	NM_053042.2	-	0	0	0	85460	ZNF518B	hyper	I1H
chr4	8349837	8350081	1	0.25164	5	0.00032	0.00015	0.27111	0.01947	78347	NM_053044.4	+	0	0	0	94031	HTRA3	hyper	I1H
chr10	5357170	5357259	1	0.26076	5	1.1e-05	0.00013	0.26576	0.005	-49713	NM_053049.3	+	0	0	0	114131	UCN3	hyper	I1H
chr11	63245814	63245918	1	0.20902	5	4.3e-05	0.00013	0.23638	0.02736	12763	NM_054108.3	-	0	0	1	117245	PLAAT5	hyper	I1H
chr21	33787982	33788123	1	0.26107	5	0.00013	0.00037	0.26313	0.00206	3239	NM_058187.4	+	0	0	1	59271	EVA1C	hyper	I1H
chr22	46366447	46366535	1	0.20678	5	4.3e-05	0.00044	0.26814	0.06136	6474	NM_058238.2	-	0	0	1	7477	WNT7B	hyper	I1H
chr7	157142582	157142643	1	0.2041	5	4.3e-05	0.00013	0.22489	0.02079	12873	NM_058246.3	+	0	0	1	10049	DNAJB6	hyper	I1H
chr12	125480905	125480982	1	0.21562	5	2.2e-05	0.00036	0.22276	0.00714	2713	NM_080626.5	+	0	0	1	140707	BRI3BP	hyper	I1H
chr13	72274454	72274556	1	-0.2204	5	0.00013	0.00039	0.00242	0.22282	166775	NM_080759.5	-	0	0	1	1602	DACH1	hypo	I1H
chrX	41608289	41608335	1	-0.24491	5	0.00021	0.00042	0.01357	0.25848	24883	NM_080817.4	+	0	0	1	27197	GPR82	hypo	I1H
chr19	14132784	14132871	1	0.29196	5	1.1e-05	0.00013	0.30537	0.01341	-6089	NM_080864.3	+	0	0	0	117579	RLN3	hyper	I1H
chr3	98578689	98578832	1	-0.21759	5	0.00013	0.00045	0.00208	0.21967	41702	NM_080927.3	-	0	0	1	131566	DCBLD2	hypo	I1H
chr2	125845892	125846093	1	-0.42085	5	2.2e-05	0.00098	0.07298	0.49383	1063030	NM_130773.3	+	0	0	0	129684	CNTNAP5	hypo	I1H
chr7	138450991	138451105	1	-0.21372	5	0.00032	0.00045	0.03838	0.2521	7678	NM_130841.2	-	0	0	1	50617	ATP6V0A4	hypo	I1H
chr7	34214932	34215192	0.12	-0.235835	13	2.4e-08	3.1e-07	0.0036192	0.23945	270411	NM_133468.4	+	0	0	0	168667	BMPER	hypo	I1H
chr11	134228613	134228688	1	-0.22516	5	2.2e-05	0.00018	0.02461	0.24977	26847	NM_138342.3	+	0	0	1	89944	GLB1L2	hypo	I1H
chr7	101345709	101345857	1	0.247686	7	6.7e-06	3.4e-05	0.26249	0.0148	-73134	NM_138403.4	-	0	0	0	93408	MYL10	hyper	I1H
chr14	105435162	105435315	1	0.2536	5	1.1e-05	0.00036	0.30345	0.04985	9380	NM_138420.2	-	0	0	1	113146	AHNAK2	hyper	I1H
chr11	18128512	18128631	1	0.20947	5	1.1e-05	0.00014	0.21058	0.00111	-875	NM_138421.2	-	1	0	0	113174	SAAL1	hyper	I1H
chr6	74164568	74164766	1	-0.202307	7	0.00057	0.00097	0.0025429	0.20485	-2526	NM_138441.2	-	0	0	0	115004	CGAS	hypo	I1H
chr8	144347350	144347413	1	0.22488	5	4.3e-05	0.00013	0.2418	0.01692	-2194	NM_138465.3	+	0	0	0	2738	GLI4	hyper	I1H
chr6	42017832	42017892	1	-0.2897	7	1.3e-05	3.5e-05	0.033171	0.32287	-359	NM_138572.2	+	1	0	0	129685	TAF8	hypo	I1H
chr14	99644382	99644445	1	0.24443	5	0.00049	0.00099	0.27089	0.02646	93606	NM_138576.3	-	0	0	1	64919	BCL11B	hyper	I1H
chr14	99655706	99655891	1	-0.215906	8	8.7e-06	0.0004	0.0422	0.25811	82160	NM_138576.3	-	0	0	1	64919	BCL11B	hypo	I1H
chr9	124452904	124453181	1	0.21337	5	2.2e-05	0.00013	0.2326	0.01923	-51883	NM_138709.2	+	0	0	1	153090	DAB2IP	hyper	I1H
chr9	124659919	124659928	1	-0.56061	5	1.1e-05	1.5e-05	0.01629	0.5769	154857	NM_138709.2	+	0	0	1	153090	DAB2IP	hypo	I1H
chr16	717489	717547	1	-0.20807	5	1.1e-05	0.00014	0.01987	0.22794	-536	NM_138769.2	+	1	1	0	89941	RHOT2	hypo	I1H
chr11	129602008	129602155	1	0.211629	7	0.0004	0.00096	0.28621	0.074586	-83521	NM_138788.4	+	0	0	0	120224	TMEM45B	hyper	I1H
chr5	10291600	10291665	1	0.21505	5	1.1e-05	0.00014	0.23347	0.01842	16504	NM_138809.3	-	0	0	1	134147	CMBL	hyper	I1H
chr22	50502942	50503024	1	0.219171	7	0.00024	0.00097	0.26302	0.04385	20758	NM_139202.2	-	0	0	1	23209	MLC1	hyper	I1H
chr19	3784160	3784338	1	-0.24845	5	0.00032	0.00099	0.01104	0.25949	2078	NM_139355.2	-	0	1	1	4145	MATK	hypo	I1H
chr15	78367688	78367946	1	0.20295	9	0.0001	0.00067	0.2264	0.02345	2049	NM_144572.1	-	0	0	1	23102	TBC1D2B	hyper	I1H
chr10	104609885	104610044	1	0.20691	5	7.6e-05	0.00045	0.2243	0.01739	-3923	NM_144591.3	+	0	0	0	119032	BORCS7	hyper	I1H
chr16	27834644	27834682	1	0.235	5	1.1e-05	5.5e-05	0.25301	0.01801	64797	NM_144675.2	-	0	0	1	146395	GSG1L	hyper	I1H
chr16	27905837	27906156	0.33	-0.253239	9	4.9e-07	1.3e-06	0.017394	0.27063	-6360	NM_144675.2	-	0	0	1	146395	GSG1L	hypo	I1H
chr3	19968044	19968098	1	-0.21355	5	0.00021	0.00098	0.01025	0.2238	7609	NM_144715.3	-	0	0	1	151651	EFHB	hypo	I1H
chr3	47030776	47030969	1	0.223757	7	0.00016	0.0002	0.23165	0.0078929	-7277	NM_144716.5	-	0	1	1	151903	CCDC12	hyper	I1H
chr16	609173	609290	1	0.24591	5	1.1e-05	0.00014	0.25841	0.0125	-1132	NM_145270.2	+	0	0	0	146325	PRR35	hyper	I1H
chr14	105494612	105494827	1	0.204621	7	6.7e-06	1.4e-05	0.21817	0.01355	-7188	NM_145701.2	-	0	0	0	55038	CDCA4	hyper	I1H
chr1	54846125	54846157	1	0.22309	5	1.1e-05	0.00037	0.24568	0.02259	25912	NM_145716.3	-	0	0	1	23648	SSBP3	hyper	I1H
chr1	54843787	54844052	1	-0.28629	5	1.1e-05	4.6e-05	0.01489	0.30118	28017	NM_145716.3	-	0	0	1	23648	SSBP3	hypo	I1H
chr22	42809423	42809610	1	-0.23479	5	0.00032	0.00096	0.01295	0.24774	18792	NM_145912.6	-	0	0	1	150372	NFAM1	hypo	I1H
chr8	11706666	11706799	1	0.26253	5	1.1e-05	1.5e-05	0.27789	0.01536	18861	NM_147780.3	-	0	1	1	1508	CTSB	hyper	I1H
chr8	124499942	124500026	1	-0.24196	5	0.00013	0.00098	0.00588	0.24784	44358	NM_148177.2	-	0	0	0	114907	FBXO32	hypo	I1H
chrX	152846686	152847033	1	0.20068	5	0.00021	0.00098	0.20222	0.00154	17600	NM_152274.4	-	0	1	0	92002	CCNQ	hyper	I1H
chr16	30959314	30959499	1	-0.2128	7	4.3e-05	8.8e-05	0.013857	0.22666	-906	NM_152288.2	+	1	1	0	93129	ORAI3	hypo	I1H
chr4	113033163	113033492	1	-0.21202	5	0.00073	0.00099	0.02	0.23202	-33061	NM_152400.2	+	0	0	0	132720	FAM241A	hypo	I1H
chr15	57854559	57854638	1	0.29925	5	1.1e-05	0.00013	0.31669	0.01744	-29464	NM_152451.7	+	0	0	0	100820829	MYZAP	hyper	I1H
chr11	71476343	71476389	1	-0.25809	5	1.1e-05	1.5e-05	0.00444	0.26253	-22168	NM_152563.2	+	0	0	0	55199	FAM86C1	hypo	I1H
chr17	8702637	8702823	0.27	0.232481	8	1.4e-06	1e-06	0.25148	0.018994	0	NM_152599.3	-	1	1	0	162387	MFSD6L	hyper	I1H
chrX	35163391	35163723	1	0.28234	5	0.00013	0.00014	0.28638	0.00404	202480	NM_152631.2	+	0	0	0	170062	FAM47B	hyper	I1H
chrX	77939496	77939649	1	0.233236	7	0.0008	0.00096	0.26425	0.031014	-24672	NM_152694.2	-	0	0	0	203430	RTL3	hyper	I1H
chr7	48488499	48488735	1	0.217992	6	0.0005	0.00021	0.23373	0.015733	277444	NM_152701.4	+	0	0	1	154664	ABCA13	hyper	I1H
chr7	3726842	3727198	1	0.20188	5	0.00021	0.00099	0.20724	0.00536	385764	NM_152744.3	+	0	0	1	221935	SDK1	hyper	I1H
chr3	52738267	52738343	1	-0.22325	5	1.1e-05	0.00014	0.01166	0.23491	-554	NM_152932.2	-	1	0	1	55830	GLT8D1	hypo	I1H
chr5	172490414	172490519	1	0.24539	5	2.2e-05	0.00013	0.27539	0.03	7061	NM_153607.2	+	0	0	1	153222	CREBRF	hyper	I1H
chr5	79080610	79080746	0.26	0.23515	10	9.9e-08	6.5e-07	0.25928	0.024135	94953	NM_153610.4	+	0	0	1	202333	CMYA5	hyper	I1H
chr3	194412287	194412325	1	0.30631	5	1.1e-05	0.00017	0.32784	0.02153	5667	NM_153690.4	+	0	0	0	131583	FAM43A	hyper	I1H
chr1	154786261	154786337	1	0.23222	5	4.3e-05	0.00099	0.26942	0.0372	46002	NM_170782.2	-	0	0	1	3782	KCNN3	hyper	I1H
chr18	76701565	76701693	1	-0.451907	7	5.3e-05	8.2e-05	0.046821	0.49873	-38582	NM_171999.3	+	0	0	0	27164	SALL3	hypo	I1H
chr8	72086466	72086527	1	-0.281	5	2.2e-05	0.00041	0.07238	0.35338	182220	NM_172059.3	-	0	0	0	2138	EYA1	hypo	I1H
chr17	7453118	7453377	1	0.2958	5	2.2e-05	0.00012	0.34016	0.04436	745	NM_172089.3	+	1	0	1	407977	TNFSF12-TNFSF13	hyper	I1H
chr3	160172090	160172215	1	-0.27605	5	7.6e-05	0.00013	0.01388	0.28993	-4465	NM_173084.2	-	0	0	0	286827	TRIM59	hypo	I1H
chr21	44850357	44850433	1	0.2269	5	4.3e-05	0.00051	0.28012	0.05322	-3346	NM_173354.4	-	0	0	0	150094	SIK1	hyper	I1H
chr5	177929410	177929814	1	0.200522	9	5.1e-05	0.00067	0.24785	0.047328	87743	NM_173465.3	-	0	0	1	91522	COL23A1	hyper	I1H
chr5	177966344	177966516	1	0.23978	5	0.00032	0.0004	0.26261	0.02283	51041	NM_173465.3	-	0	0	1	91522	COL23A1	hyper	I1H
chr5	177882183	177882245	1	0.20058	5	0.00021	0.00013	0.21478	0.0142	135312	NM_173465.3	-	0	0	1	91522	COL23A1	hyper	I1H
chr6	154807265	154807375	1	-0.20624	5	7.6e-05	0.00017	0.05581	0.26205	24379	NM_173515.2	-	0	0	1	154043	CNKSR3	hypo	I1H
chr6	154763483	154763572	1	0.21245	5	0.00013	0.00096	0.24688	0.03443	68182	NM_173515.2	-	0	0	1	154043	CNKSR3	hyper	I1H
chr10	134275332	134275664	1	0.249256	8	0.00046	0.0004	0.30379	0.054531	16620	NM_173541.2	+	0	0	0	NA	NA	hyper	I1H
chr3	49218230	49218287	1	-0.23999	5	0.00021	0.00015	0.02251	0.2625	9214	NM_173546.2	+	0	0	1	200942	KLHDC8B	hypo	I1H
chr14	35521510	35521584	1	0.21017	5	1.1e-05	0.00013	0.23832	0.02815	5902	NM_173607.3	+	0	0	1	283635	FAM177A1	hyper	I1H
chr15	38744946	38745230	1	-0.220393	7	0.00011	0.00097	0.021943	0.24234	-1098	NM_173611.3	+	0	0	0	283742	FAM98B	hypo	I1H
chr3	143583789	143583851	1	0.21797	5	0.00021	0.00014	0.24733	0.02936	-16417	NM_173653.3	-	0	0	0	285195	SLC9A9	hyper	I1H
chr8	27852106	27852418	1	0.222857	7	4.3e-05	8.4e-05	0.22882	0.0059643	-1738	NM_173833.5	-	0	0	0	286133	SCARA5	hyper	I1H
chr15	43393754	43393892	1	0.23316	5	0.00021	0.00097	0.26808	0.03492	4395	NM_174916.2	-	0	0	1	197131	UBR1	hyper	I1H
chr20	35274569	35274652	1	0.20092	5	2.2e-05	0.00037	0.20727	0.00635	0	NM_175077.2	-	1	1	0	84174	SLA2	hyper	I1H
chr11	99187536	99187594	1	-0.20048	5	1.1e-05	0.00015	0.0254	0.22588	-239282	NM_175566.2	+	0	0	1	53942	CNTN5	hypo	I1H
chr11	82458580	82458674	1	0.20907	5	1.1e-05	5e-05	0.21529	0.00622	-13675	NM_175885.3	-	0	0	0	220382	FAM181B	hyper	I1H
chr10	134556082	134556197	1	0.20696	5	1.1e-05	0.00014	0.26148	0.05452	43341	NM_177400.2	-	0	0	1	84504	NKX6-2	hyper	I1H
chr10	134646182	134646292	1	0.21278	10	1.2e-05	7.1e-05	0.23906	0.02628	-46646	NM_177400.2	-	0	0	1	84504	NKX6-2	hyper	I1H
chr12	27733873	27734107	1	0.21484	5	1.1e-05	0.00014	0.21912	0.00428	56830	NM_177444.2	+	0	0	1	8496	PPFIBP1	hyper	I1H
chr4	74470060	74470375	1	0.208329	7	0.0002	0.00019	0.2704	0.062071	15913	NM_177532.4	-	0	0	1	166824	RASSF6	hyper	I1H
chr20	33451495	33451531	1	0.44032	5	1.1e-05	4.3e-05	0.46425	0.02393	9131	NM_178026.2	-	0	0	1	2686	GGT7	hyper	I1H
chr5	31701823	31701908	1	0.21786	5	1.1e-05	4.3e-05	0.26751	0.04965	62308	NM_178140.3	+	0	0	1	23037	PDZD2	hyper	I1H
chr14	65858806	65858939	1	-0.21054	5	1.1e-05	4.5e-05	0.02731	0.23785	-18371	NM_178156.2	+	0	0	0	2530	FUT8	hypo	I1H
chr8	15383665	15383732	1	-0.25747	5	0.00049	0.00096	0.03443	0.2919	-13864	NM_178234.2	+	0	0	0	7991	TUSC3	hypo	I1H
chr9	139957060	139957204	1	-0.226288	8	0.00026	0.00083	0.008225	0.23451	7825	NM_178448.3	-	0	1	0	89958	SAPCD2	hypo	I1H
chr17	79296154	79296220	1	0.25345	5	0.00032	0.00036	0.27181	0.01836	8255	NM_178520.3	-	0	0	1	284186	TMEM105	hyper	I1H
chr4	2146488	2146613	1	-0.20035	5	0.00073	0.00096	0.01111	0.21146	85251	NM_178557.3	+	0	0	1	339983	NAT8L	hypo	I1H
chr8	109114585	109114668	1	0.21619	5	0.00021	0.00096	0.22825	0.01206	-18673	NM_178565.4	-	0	0	0	340419	RSPO2	hyper	I1H
chr3	167364370	167364810	1	-0.20188	5	0.00021	0.00037	0.00474	0.20662	6480	NM_178824.3	-	0	0	1	151790	WDR49	hypo	I1H
chr9	90486140	90486705	1	0.22955	8	0.00053	0.00083	0.25624	0.026694	-11067	NM_178828.4	+	0	0	0	286234	SPATA31E1	hyper	I1H
chr19	5488316	5488562	1	0.25575	7	0.0004	0.00097	0.33691	0.081157	32892	NM_181710.3	+	0	0	0	148066	ZNRF4	hyper	I1H
chr1	90718385	90718519	1	-0.205536	7	0.00014	0.00019	0.0038286	0.20936	257733	NM_181781.3	+	0	0	0	284695	ZNF326	hypo	I1H
chr11	2571422	2571525	1	0.201178	9	8.7e-05	0.00067	0.23728	0.0361	88740	NM_181798.1	+	0	0	1	3784	KCNQ1	hyper	I1H
chr22	29993164	29993328	0.028	0.241678	9	4.1e-07	2.1e-07	0.27336	0.031678	-6217	NM_181831.2	+	0	0	0	4771	NF2	hyper	I1H
chr8	79420556	79420603	1	0.24361	5	1.1e-05	0.00013	0.25278	0.00917	-7733	NM_181839.2	+	0	0	0	5569	PKIA	hyper	I1H
chr1	6413313	6413468	1	-0.23949	5	0.00021	0.00014	0.00708	0.24657	5537	NM_181866.2	-	0	0	1	11332	ACOT7	hypo	I1H
chr2	187826418	187826479	1	-0.22762	5	0.00021	0.00046	0.02	0.24762	-112522	NM_182521.2	-	0	0	0	151112	ZSWIM2	hypo	I1H
chr12	70247679	70247862	1	-0.24333	10	9.8e-07	3.4e-06	0.02248	0.26581	28578	NM_182530.2	+	0	0	1	196446	MYRFL	hypo	I1H
chr15	99080999	99081177	1	-0.21342	5	2.2e-05	0.00047	0.01242	0.22584	-23389	NM_182562.2	-	0	0	0	283777	FAM169B	hypo	I1H
chr1	162341217	162341405	1	0.21605	5	1.1e-05	4.9e-05	0.21716	0.00111	5240	NM_182581.3	-	0	0	0	284680	SPATA46	hyper	I1H
chr1	16421165	16421265	0.13	-0.203767	9	3e-07	2.1e-07	0.0061222	0.20989	-21039	NM_182623.2	-	0	0	0	348487	FAM131C	hypo	I1H
chr5	1255296	1255458	1	0.2274	5	1.1e-05	5.9e-05	0.23345	0.00605	29828	NM_182632.2	+	0	1	1	348932	SLC6A18	hyper	I1H
chr17	417904	417978	1	0.24088	5	0.00013	0.00014	0.24488	0.004	-122174	NM_182705.2	-	0	1	0	359845	RFLNB	hyper	I1H
chr2	20871400	20871530	1	-0.23993	5	0.00021	0.00097	0.0136	0.25353	4978	NM_182828.3	+	0	1	0	151449	GDF7	hypo	I1H
chr7	28448053	28448099	1	0.21133	5	0.00021	0.00095	0.23435	0.02302	-4045	NM_182898.3	+	0	0	1	9586	CREB5	hyper	I1H
chr6	37307191	37307270	1	0.21505	5	0.00021	0.0004	0.22723	0.01218	-14478	NM_183078.2	+	0	0	0	9025	RNF8	hyper	I1H
chr20	58293744	58293886	1	0.23803	5	0.00013	0.00015	0.24136	0.00333	-2379	NM_183246.1	+	0	0	1	116154	PHACTR3	hyper	I1H
chr6	3762164	3762310	1	0.336929	7	6.7e-06	1.3e-05	0.35306	0.016129	-9919	NM_183373.3	-	0	0	0	221749	PXDC1	hyper	I1H
chr1	10233395	10233494	1	-0.22085	8	3.4e-05	0.00019	0.011706	0.23256	-37270	NM_183416.3	+	0	0	1	23095	KIF1B	hypo	I1H
chr8	39835729	39835997	1	0.23657	5	0.00032	0.00014	0.26761	0.03104	43257	NM_194294.2	+	0	0	1	169355	IDO2	hyper	I1H
chr9	36430295	36430407	1	-0.225757	7	0.00011	0.00019	0.018314	0.24407	-29101	NM_194330.2	-	0	0	0	152006	RNF38	hypo	I1H
chr1	24612044	24612063	1	0.23449	5	1.1e-05	0.00013	0.2474	0.01291	-33749	NM_198173.2	+	0	0	0	57822	GRHL3	hyper	I1H
chr11	57336999	57337121	1	0.22877	5	1.1e-05	0.00015	0.23267	0.0039	-1197	NM_198183.2	-	0	0	0	9246	UBE2L6	hyper	I1H
chr2	79218508	79218690	1	-0.21575	8	1e-05	8.5e-05	0.012488	0.22824	-34122	NM_198448.3	+	0	0	0	130120	REG3G	hypo	I1H
chr5	49736164	49736315	1	0.204644	8	4.7e-05	0.00019	0.24101	0.036369	920	NM_198449.2	-	1	0	1	133418	EMB	hyper	I1H
chr16	85123911	85123947	1	0.28762	5	1.1e-05	1.4e-05	0.28888	0.00126	22168	NM_198491.2	-	0	1	0	339145	FAM92B	hyper	I1H
chr15	90543449	90543540	1	-0.22307	10	8.5e-07	7.6e-06	0.014595	0.23766	-1183	NM_198526.3	+	0	0	0	374655	ZNF710	hypo	I1H
chr21	46013359	46013468	1	0.2191	5	2.2e-05	0.00013	0.23574	0.01664	-974	NM_198688.3	-	1	0	1	386674	KRTAP10-6	hyper	I1H
chr19	5674719	5674953	1	0.21034	5	0.00013	0.00095	0.21742	0.00708	-5823	NM_198704.2	+	0	0	0	374875	HSD11B1L	hyper	I1H
chr6	83437859	83437921	1	-0.20176	5	0.00021	0.00013	0.02244	0.2242	337640	NM_198920.2	-	0	0	0	90025	UBE3D	hypo	I1H
chr11	68715520	68715738	1	-0.286457	7	5.3e-05	8.1e-05	0.035321	0.32178	32718	NM_198923.2	-	0	0	0	116512	MRGPRD	hypo	I1H
chrX	55515918	55515978	1	0.2316	5	1.1e-05	0.00014	0.2418	0.0102	-288	NM_201286.3	-	1	0	0	158880	USP51	hyper	I1H
chr1	203424297	203424440	1	0.277231	8	4e-05	3.8e-05	0.27984	0.0026063	-20443	NM_201348.1	+	0	0	0	5549	PRELP	hyper	I1H
chr17	9977761	9978029	1	-0.26277	5	1.1e-05	0.0002	0.01367	0.27644	-37698	NM_201432.1	-	0	0	1	8522	GAS7	hypo	I1H
chr19	14613267	14613677	1	0.23396	5	1.1e-05	4.7e-05	0.24813	0.01417	-6307	NM_202494.2	-	0	0	0	10755	GIPC1	hyper	I1H
chr11	119572582	119572700	1	0.20119	5	0.00013	0.00095	0.22088	0.01969	26736	NM_203285.1	-	0	0	1	5818	NECTIN1	hyper	I1H
chr18	20611963	20612016	1	0.23844	5	1.1e-05	0.00013	0.2637	0.02526	98126	NM_203292.1	+	0	0	0	5932	RBBP8	hyper	I1H
chr14	100624846	100624904	1	-0.51277	5	1.1e-05	4.8e-05	0.00101	0.51378	1109	NM_206918.2	-	0	0	1	123099	DEGS2	hypo	I1H
chr1	26106047	26106175	1	0.20059	5	0.00021	0.00038	0.20566	0.00507	-20492	NM_206926.1	+	0	0	1	57190	SELENON	hyper	I1H
chr3	174226153	174226322	1	-0.25694	5	0.00049	0.00097	0.05945	0.31639	-350789	NM_207015.2	+	0	0	0	254827	NAALADL2	hypo	I1H
chr21	43655322	43655464	1	-0.201092	12	1.6e-07	1.3e-05	0.025958	0.22705	15316	NM_207174.1	+	0	0	1	9619	ABCG1	hypo	I1H
chr2	216298537	216298622	1	0.25815	5	2.2e-05	0.00038	0.2685	0.01035	2170	NM_212482.2	-	0	0	1	2335	FN1	hyper	I1H
chr12	106871495	106871745	1	0.261071	7	2.4e-05	0.00044	0.26827	0.0072	-104940	NM_213594.2	+	0	0	1	5992	RFX4	hyper	I1H
chr1	108720676	108720732	1	-0.24056	5	7.6e-05	0.00096	0.04369	0.28425	14700	NM_213651.2	-	0	0	1	29957	SLC25A24	hypo	I1H
chr1	155192811	155192909	1	0.245721	7	0.00014	0.00044	0.28387	0.03815	4417	NR_002188.3	-	0	0	1	2630	GBAP1	hyper	I1H
chr2	54758729	54758950	1	0.27828	5	1.1e-05	0.00015	0.2998	0.02152	2372	NR_002229.2	+	0	0	1	56969	RPL23AP32	hyper	I1H
chr8	135300604	135300693	1	0.22066	5	0.00032	0.00096	0.23124	0.01058	-309621	NR_002438.1	+	0	0	0	594840	ZFAT-AS1	hyper	I1H
chr1	45190862	45191187	1	-0.204436	11	1.7e-05	0.0004	0.020841	0.22528	-3290	NR_002753.5	-	0	1	1	26828	RNU5F-1	hypo	I1H
chr4	21795661	21796238	1	-0.23496	5	0.00049	0.00098	0.01009	0.24505	58574	NR_002813.1	-	0	0	1	359822	KCNIP4-IT1	hypo	I1H
chr1	90443372	90443447	1	-0.207371	7	4.3e-05	8.1e-05	0.022129	0.2295	17079	NR_002830.1	-	0	0	0	492303	GEMIN8P4	hypo	I1H
chr1	235267006	235267054	1	-0.25663	5	0.00013	0.00095	0.00179	0.25842	24199	NR_002956.1	-	0	0	0	677802	SNORA14B	hypo	I1H
chr1	12496745	12496951	1	0.308805	10	2.4e-07	7.5e-06	0.36303	0.05422	-70349	NR_003025.1	+	0	0	1	677885	SNORA59A	hyper	I1H
chr17	26515565	26515727	1	-0.23802	5	0.00013	0.00095	0.03797	0.27599	-37862	NR_003064.2	+	0	0	1	23615	PYY2	hypo	I1H
chr16	29198073	29198172	1	0.23369	5	1.1e-05	0.00017	0.24838	0.01469	111912	NR_003369.2	+	0	0	0	653390	RRN3P2	hyper	I1H
chr7	130130121	130130320	1	0.239573	11	4e-08	3.4e-06	0.26425	0.024673	694	NR_004382.1	-	1	0	1	317751	MESTIT1	hyper	I1H
chr6	8776098	8776332	1	-0.223729	7	0.00094	1.6e-05	0.011379	0.23511	123658	NR_004855.2	+	0	0	1	728655	HULC	hypo	I1H
chr9	69182207	69182584	1	-0.28405	8	6.5e-05	0.00019	0.014231	0.29828	-1167	NR_015361.1	-	0	0	0	440896	LOC440896	hypo	I1H
chr10	1233500	1233636	1	0.273938	8	5.5e-05	8.5e-05	0.2833	0.0093625	27794	NR_015376.2	+	0	0	1	399706	LINC00200	hyper	I1H
chr3	107657408	107657506	1	-0.20635	5	0.00049	0.00096	0.01111	0.21746	55358	NR_015394.1	+	0	0	0	285205	LINC00636	hypo	I1H
chr1	2984055	2984093	1	0.21892	5	0.00032	0.00099	0.23344	0.01452	197	NR_015440.1	-	1	1	0	440556	PRDM16-DT	hyper	I1H
chr7	76604427	76604463	1	-0.2264	5	2.2e-05	0.00015	0.05837	0.28477	-5676	NR_023383.1	+	0	0	0	441263	DTX2P1-UPK3BP1-PMS2P11	hypo	I1H
chr3	47044189	47044263	1	0.21029	5	0.00021	0.00041	0.22827	0.01798	-8769	NR_024046.1	+	0	1	0	100129354	NRADDP	hyper	I1H
chr21	46420184	46420288	1	0.263793	7	1e-05	3.3e-05	0.29072	0.026929	4355	NR_024089.2	-	0	0	1	378825	PICSAR	hyper	I1H
chr3	190601711	190601756	1	-0.26566	5	0.00032	0.00098	0.01547	0.28113	5994	NR_024343.1	+	0	0	0	100170222	SNAR-I	hypo	I1H
chr10	80770139	80770579	1	-0.21118	5	4.3e-05	0.0004	0.02973	0.24091	56627	NR_024431.2	-	0	0	1	283050	ZMIZ1-AS1	hypo	I1H
chr13	30930096	30930174	1	0.20734	5	2.2e-05	0.00013	0.21647	0.00913	17878	NR_024464.2	-	0	0	1	100188949	LINC00426	hyper	I1H
chr3	194017855	194018158	1	0.244658	6	1.5e-06	7.3e-05	0.27704	0.032383	12436	NR_024480.1	-	0	0	0	100131551	LINC00887	hyper	I1H
chr13	40939771	40940125	1	-0.271329	7	2.4e-05	0.0002	0.028207	0.29954	115019	NR_024507.2	-	0	0	1	646982	LINC00598	hypo	I1H
chr3	55622374	55622553	1	0.24675	7	3.5e-05	0.00044	0.27069	0.023943	70945	NR_024615.1	-	0	0	1	711	ERC2-IT1	hyper	I1H
chr11	2889395	2889459	1	0.216419	8	6.5e-05	0.0004	0.25446	0.038038	-1804	NR_024627.1	+	0	0	0	55539	KCNQ1DN	hyper	I1H
chr2	130795127	130795383	1	0.218897	15	4e-06	0.00012	0.24952	0.030623	13322	NR_026758.2	-	0	0	1	440905	FAR2P1	hyper	I1H
chr21	45232782	45233014	1	0.34455	8	3.4e-05	3.7e-05	0.34804	0.0034938	-335	NR_026961.1	-	1	0	0	284837	AATBC	hyper	I1H
chr21	45245280	45245410	1	0.245625	8	1e-05	3.8e-05	0.25102	0.0053938	-12833	NR_026961.1	-	0	0	0	284837	AATBC	hyper	I1H
chr4	109524602	109524713	1	0.22419	5	2.2e-05	0.00036	0.23546	0.01127	16901	NR_026968.1	-	0	0	1	285456	RPL34-AS1	hyper	I1H
chr22	51225271	51225639	1	0.24148	5	0.00049	0.00099	0.28782	0.04634	3116	NR_026982.1	+	0	0	1	284942	RPL23AP82	hyper	I1H
chr19	5558993	5559202	1	-0.2247	7	4.3e-05	3.7e-05	0.018243	0.24294	8844	NR_027064.2	-	0	1	0	257000	TINCR	hypo	I1H
chr15	96178179	96178319	1	-0.222169	8	0.00046	0.00083	0.0426	0.26477	201859	NR_027132.1	+	0	0	0	145820	LINC00924	hypo	I1H
chr1	15415132	15415284	1	0.21112	5	0.00013	0.00036	0.21468	0.00356	63677	NR_027136.1	-	0	0	1	200197	TMEM51-AS1	hyper	I1H
chrX	129657898	129658043	0.021	0.215246	13	8.2e-09	6.9e-08	0.2328	0.017554	28985	NR_027141.2	+	0	0	0	55855	DENND10P1	hyper	I1H
chr21	43134831	43134875	1	-0.23256	5	4.3e-05	0.00037	0.02055	0.25311	1061	NR_027272.1	-	0	0	1	150135	LINC00479	hypo	I1H
chr12	116931356	116931488	1	-0.24062	5	2.2e-05	0.00096	0.00508	0.2457	-39739	NR_027345.1	+	0	0	0	100287569	LINC00173	hypo	I1H
chr3	193678464	193678718	1	0.214213	8	1e-05	1.6e-05	0.22322	0.0090063	33310	NR_027764.1	-	0	0	1	100128023	DPPA2P3	hyper	I1H
chr3	193554764	193554991	1	-0.212586	7	6.4e-05	0.00096	0.0060786	0.21866	157037	NR_027764.1	-	0	0	0	100128023	DPPA2P3	hypo	I1H
chr22	43477585	43477641	1	0.27832	5	1.1e-05	0.00015	0.28665	0.00833	7794	NR_027779.1	-	0	0	1	25809	TTLL1	hyper	I1H
chr2	233251457	233251475	1	-0.21992	5	1.1e-05	1.4e-05	0.01492	0.23484	280	NR_028501.1	-	1	1	0	347694	ECEL1P2	hypo	I1H
chr19	36800328	36800345	1	0.228	5	7.6e-05	0.00037	0.24932	0.02132	-1900	NR_029389.1	+	0	0	0	100134317	LOC100134317	hyper	I1H
chr1	110124246	110124442	1	0.215492	6	3.3e-05	0.00043	0.23022	0.014725	-17073	NR_029583.1	+	0	0	1	406974	MIR197	hyper	I1H
chr14	104579685	104579775	1	-0.25903	5	1.1e-05	1.4e-05	0.0025	0.26153	-3967	NR_029620.1	+	0	0	0	406986	MIR203A	hypo	I1H
chr12	63103749	63103932	0.89	0.228775	8	1.4e-06	2.7e-06	0.23859	0.0098125	106285	NR_029661.1	+	0	0	1	406891	MIRLET7I	hyper	I1H
chr9	4901490	4901672	1	-0.24972	5	4.3e-05	0.00036	0.01823	0.26795	51195	NR_029836.1	+	0	0	0	406894	MIR101-2	hypo	I1H
chrX	114141203	114141231	1	0.29564	5	7.6e-05	0.00038	0.35702	0.06138	83188	NR_029955.1	+	0	1	0	554212	MIR448	hyper	I1H
chr1	3475108	3475258	1	0.221264	7	0.0002	0.00021	0.23521	0.013943	2097	NR_030277.1	-	0	0	1	693135	MIR551A	hyper	I1H
chr2	232934929	232935462	1	0.262778	9	3e-05	3.7e-05	0.26833	0.0055556	-101901	NR_030288.1	+	0	0	1	693147	MIR562	hyper	I1H
chr5	148344989	148345064	1	-0.28792	5	7.6e-05	0.00099	0.01867	0.30659	96909	NR_030310.1	-	0	0	0	693169	MIR584	hypo	I1H
chr8	105508017	105508143	1	-0.299536	7	0.0008	0.00019	0.014421	0.31396	-11325	NR_030330.1	-	0	0	1	693127	MIR548A3	hypo	I1H
chr12	116356644	116356812	1	0.20853	5	1.1e-05	0.00015	0.21503	0.0065	229648	NR_030351.1	-	0	0	0	693205	MIR620	hyper	I1H
chr17	64812751	64812788	1	-0.20342	5	4.3e-05	0.00038	0.00972	0.21314	29563	NR_030364.1	+	0	0	0	693219	MIR634	hypo	I1H
chr19	46512996	46513103	1	0.230614	7	0.00016	0.00044	0.27229	0.041671	-9087	NR_030412.1	+	0	0	1	768217	MIR769	hyper	I1H
chr11	78848625	78848840	1	-0.2338	7	0.00011	8.5e-05	0.017007	0.25081	264314	NR_030598.1	-	0	0	1	100126333	MIR708	hypo	I1H
chr5	15930125	15930278	1	0.22476	5	7.6e-05	0.00099	0.26573	0.04097	-5013	NR_030616.1	+	0	0	1	100126347	MIR887	hyper	I1H
chr18	36533418	36533517	1	-0.302831	8	0.00016	0.0004	0.0289	0.33173	668623	NR_030628.1	-	0	0	0	100126323	MIR924	hypo	I1H
chr16	2137883	2138074	0.33	0.282911	9	6.8e-07	1.3e-06	0.29304	0.010128	2212	NR_030646.1	-	0	1	1	100188847	MIR1225	hyper	I1H
chr19	10665993	10666071	1	0.20328	5	4.3e-05	0.00013	0.22314	0.01986	3197	NR_031603.1	+	0	1	1	100302226	MIR1238	hyper	I1H
chr20	60480085	60480244	1	-0.23064	5	0.00013	0.00097	0.0014	0.23204	48475	NR_031658.1	-	0	0	1	100302168	MIR1257	hypo	I1H
chr16	11409199	11409367	1	-0.26605	5	7.6e-05	0.00013	0.09362	0.35967	-8816	NR_031678.1	-	0	0	0	100313773	MIR548H2	hypo	I1H
chr9	97647158	97647239	1	0.2167	5	2.2e-05	0.00013	0.2296	0.0129	74916	NR_031755.1	+	0	0	1	100313780	MIR2278	hyper	I1H
chr11	82762504	82762804	1	-0.24238	5	0.00032	0.00099	0.0222	0.26458	-9865	NR_033347.1	-	0	0	1	100379250	SNORA70E	hypo	I1H
chr9	130877425	130877602	1	0.208314	7	2.9e-05	3.4e-05	0.20844	0.00012143	3412	NR_033374.1	-	0	1	1	100289019	SLC25A25-AS1	hyper	I1H
chr17	39791170	39791319	1	0.20783	5	2.2e-05	0.00037	0.22303	0.0152	5133	NR_033415.1	-	0	0	1	284116	KRT42P	hyper	I1H
chr19	48752811	48752867	1	0.27989	5	1.1e-05	6.1e-05	0.29315	0.01326	24	NR_033678.1	-	1	1	1	22900	CARD8	hyper	I1H
chr18	72050	72507	1	0.238156	8	0.0003	0.00084	0.24691	0.00875	-36558	NR_033770.1	+	0	0	0	727758	ROCK1P1	hyper	I1H
chr13	23319322	23319423	1	-0.23684	5	1.1e-05	0.00013	0.01234	0.24918	152898	NR_033774.1	-	0	0	0	646201	BASP1P1	hypo	I1H
chr12	130618534	130618803	1	0.206367	12	1.7e-06	0.00055	0.24687	0.040504	27421	NR_033834.1	-	0	0	0	440119	FZD10-AS1	hyper	I1H
chr11	134564318	134564464	1	-0.27293	5	0.00021	0.0004	0.00445	0.27738	257944	NR_033852.1	+	0	0	0	283177	LOC283177	hypo	I1H
chr11	42972546	42972600	1	0.20752	5	1.1e-05	4.9e-05	0.2096	0.00208	318320	NR_033868.1	-	0	0	0	399881	HNRNPKP3	hyper	I1H
chr2	58842524	58843020	1	-0.22775	5	0.00049	0.00098	0.0344	0.26215	94638	NR_033873.1	+	0	0	1	400955	LINC01122	hypo	I1H
chr4	182525341	182525412	1	-0.215331	8	0.0003	8.5e-05	0.059025	0.27436	-445040	NR_033918.1	-	0	0	0	728081	LINC00290	hypo	I1H
chr3	194208688	194208784	1	0.250713	8	2e-06	1.7e-05	0.26572	0.015013	821	NR_033929.1	+	1	1	0	401106	LINC00884	hyper	I1H
chr8	102109761	102110188	1	0.214906	9	5.1e-05	8e-05	0.26013	0.045228	45481	NR_033962.1	+	0	0	0	441374	FLJ42969	hyper	I1H
chr2	200666477	200666529	1	0.20939	5	1.1e-05	0.00015	0.22043	0.01104	49368	NR_034096.1	-	0	0	1	NA	NA	hyper	I1H
chr2	4820253	4820314	1	-0.241507	7	0.00011	0.0002	0.031064	0.27257	-116442	NR_034134.1	-	0	0	0	727982	LINC01249	hypo	I1H
chr4	3637005	3637178	1	-0.26458	5	0.00013	0.00098	0.00143	0.26601	42405	NR_034136.1	-	0	0	0	100133461	LINC02171	hypo	I1H
chr1	31190160	31190373	1	0.21161	5	0.00032	0.00014	0.25193	0.04032	-1246	NR_034182.1	+	0	0	1	100129196	MATN1-AS1	hyper	I1H
chr1	241166579	241166653	1	0.29925	5	0.00032	0.00014	0.32043	0.02118	-128919	NR_036069.1	+	0	0	1	100422856	MIR3123	hyper	I1H
chr3	194860206	194860251	1	0.23803	5	4.3e-05	0.00037	0.27506	0.03703	-4898	NR_036089.1	-	0	0	1	100422926	MIR3137	hyper	I1H
chr4	153382335	153382386	1	0.21984	5	0.00013	0.00036	0.28625	0.06641	28183	NR_036092.1	-	0	0	1	100422896	MIR3140	hyper	I1H
chr20	30201251	30201340	1	-0.258686	7	0.00014	0.00046	0.0768	0.33549	6264	NR_036161.1	+	0	0	0	100422904	MIR3193	hypo	I1H
chr20	49862354	49862492	1	0.23182	5	0.00049	0.00097	0.26762	0.0358	207023	NR_036162.1	-	0	0	0	100422889	MIR3194	hyper	I1H
chr22	48738066	48738146	1	-0.3154	5	0.00021	0.00099	0.01708	0.33248	67892	NR_036172.1	+	0	0	0	100422916	MIR3201	hypo	I1H
chr10	132588100	132588155	1	-0.28645	5	0.00021	0.00013	0.02092	0.30737	172777	NR_036180.1	-	0	0	0	100422867	MIR378C	hypo	I1H
chr12	98411433	98411512	1	-0.26079	5	0.00032	0.0004	0.04306	0.30385	-22208	NR_036189.1	-	0	0	0	100422924	MIR4303	hypo	I1H
chr1	150531287	150531457	1	-0.215317	9	1.5e-05	3.7e-05	0.0080722	0.22339	6884	NR_036211.1	+	0	1	1	100422997	MIR4257	hypo	I1H
chr1	23156677	23156795	1	0.22318	5	4.3e-05	0.00097	0.23776	0.01458	32925	NR_036214.1	-	0	0	1	100422914	MIR4253	hyper	I1H
chr1	3080548	3080734	1	0.2239	9	8.2e-06	0.00017	0.25807	0.034167	36011	NR_036215.1	+	0	0	1	100422968	MIR4251	hyper	I1H
chr2	10356139	10356553	1	0.27229	5	4.3e-05	0.00047	0.28846	0.01617	-23343	NR_036222.1	-	0	0	0	100422929	MIR4261	hyper	I1H
chr15	79013829	79014103	1	-0.38398	5	1.1e-05	1.8e-05	0.01224	0.39622	-30276	NR_036495.1	+	0	0	0	646938	LOC646938	hypo	I1H
chr14	89952874	89952956	1	0.26328	5	1.1e-05	5.6e-05	0.27259	0.00931	69178	NR_036500.1	+	0	0	1	400236	FOXN3-AS1	hyper	I1H
chr7	32802377	32802512	1	-0.21789	10	0.00015	0.00098	0.007075	0.22496	4481	NR_036501.1	+	0	1	0	401321	LINC00997	hypo	I1H
chrX	20074837	20075063	0.41	0.210761	9	5.8e-07	1.3e-06	0.23198	0.021222	-39533	NR_037414.1	-	0	1	1	100500809	MIR23C	hyper	I1H
chr2	54074779	54075001	1	-0.2121	7	5.3e-05	0.00019	0.03945	0.25155	1342	NR_037453.1	-	0	0	1	100500850	MIR3682	hypo	I1H
chr6	157892369	157892508	1	0.234264	7	1e-05	8.8e-05	0.2511	0.016836	-57656	NR_037463.1	+	0	0	1	100500899	MIR3692	hyper	I1H
chr11	101362731	101363354	1	-0.206637	16	1.3e-05	9e-05	0.029772	0.23641	27283	NR_037485.1	-	0	0	1	100500823	MIR3920	hypo	I1H
chr3	79525742	79526249	1	-0.25765	5	0.00013	0.00037	0.00049	0.25814	-30788	NR_037488.1	+	0	0	1	100500877	MIR3923	hypo	I1H
chr2	240700420	240700581	1	-0.243321	7	4.3e-05	3.4e-05	0.0095643	0.25289	15868	NR_037808.1	+	0	0	1	150935	LOC150935	hypo	I1H
chr20	14898347	14898703	1	0.2141	5	0.00021	0.00013	0.22557	0.01147	11462	NR_037841.3	-	0	0	1	100379174	MACROD2-AS1	hyper	I1H
chr1	214152608	214152752	1	0.243321	7	9.4e-05	0.00096	0.25696	0.013636	6745	NR_037850.2	-	0	0	1	100505832	PROX1-AS1	hyper	I1H
chr9	13872881	13873078	1	-0.221704	12	3.4e-05	0.00096	0.047337	0.26904	-54892	NR_038194.1	+	0	0	0	100113404	LINC00583	hypo	I1H
chr16	73478957	73479020	1	-0.22403	5	2.2e-05	0.00014	0.01538	0.23941	58255	NR_038234.1	+	0	0	0	100506172	LINC01568	hypo	I1H
chr11	42592617	42593718	1	-0.223682	14	0.0002	0.00081	0.032593	0.25627	-317378	NR_038309.1	-	0	0	0	100507205	LINC02740	hypo	I1H
chr4	79971363	79971414	1	-0.25298	5	0.00021	0.00041	0.01247	0.26545	78463	NR_038342.1	+	0	0	1	100505875	LINC01088	hypo	I1H
chr19	51320737	51320881	1	0.20137	5	0.00021	0.00015	0.20688	0.00551	-56	NR_038359.1	+	1	0	0	284365	LINC01869	hyper	I1H
chr6	100271590	100271635	1	-0.209444	8	0.00026	0.00019	0.0244	0.23384	-170279	NR_038384.1	+	0	0	0	728012	MCHR2-AS1	hypo	I1H
chr19	9948293	9948411	1	-0.32877	5	1.1e-05	0.00039	0.01061	0.33938	2412	NR_038422.2	+	0	0	1	5300	PIN1	hypo	I1H
chr13	45322039	45322494	1	0.2166	11	3.8e-06	7.1e-06	0.24904	0.032436	61273	NR_038433.2	-	0	0	0	144817	LINC00330	hyper	I1H
chr17	37090352	37090431	1	0.29863	5	1.1e-05	0.00013	0.30974	0.01111	8933	NR_038847.1	+	0	0	0	100505576	LINC00672	hyper	I1H
chr6	125905941	125906170	1	-0.20256	5	0.00021	0.00039	0.01484	0.2174	-89329	NR_038906.1	+	0	0	0	643623	LINC02523	hypo	I1H
chr22	24264117	24264172	1	-0.27144	5	0.00032	0.00016	0.04011	0.31155	-23001	NR_038911.1	-	0	0	0	284889	MIF-AS1	hypo	I1H
chr22	45479491	45479808	1	0.214607	7	2.9e-05	1.3e-05	0.21523	0.00062143	68658	NR_038957.1	-	0	0	0	100506714	NUP50-DT	hyper	I1H
chr7	157584071	157584133	1	0.24825	7	0.00048	0.00045	0.2546	0.00635	-63144	NR_038966.1	+	0	0	1	100506585	LOC100506585	hyper	I1H
chr1	5550824	5550873	1	0.22604	5	0.00021	0.00013	0.27079	0.04475	-73258	NR_039612.1	+	0	0	0	NA	NA	hyper	I1H
chr2	178079248	178079319	1	-0.237429	7	2.9e-05	3.4e-05	0.0031714	0.2406	1796	NR_039646.1	+	0	0	1	100616394	MIR4444-1	hypo	I1H
chr2	178079932	178080019	1	-0.241975	6	7.4e-07	2.7e-05	0.0030333	0.24501	2480	NR_039646.1	+	0	0	1	100616394	MIR4444-1	hypo	I1H
chr4	77500358	77500437	1	0.20103	5	0.00021	0.00099	0.20372	0.00269	3656	NR_039655.1	+	0	0	1	100616254	MIR548AH	hyper	I1H
chr8	143251794	143251898	1	0.20349	5	2.2e-05	0.00044	0.21757	0.01408	-5802	NR_039682.1	+	0	0	0	100616268	MIR4472-1	hyper	I1H
chr9	124890503	124890630	1	-0.24669	5	0.00049	0.00058	0.04285	0.28954	-8058	NR_039690.1	-	0	0	0	100616312	MIR4478	hypo	I1H
chr9	137656844	137656941	1	0.227736	7	0.00016	0.0002	0.3777	0.14996	84275	NR_039691.1	-	0	0	1	100616333	MIR3689C	hyper	I1H
chr10	12527164	12527230	1	0.22152	5	0.00032	0.00098	0.24375	0.02223	-93522	NR_039700.1	+	0	0	1	100616151	MIR4480	hyper	I1H
chr12	109028748	109028805	1	0.25476	5	1.1e-05	4.8e-05	0.26455	0.00979	-781	NR_039717.1	+	1	0	0	100616240	MIR4496	hyper	I1H
chr17	25571719	25571813	1	0.20038	5	0.00032	0.00099	0.2108	0.01042	49210	NR_039748.1	-	0	0	0	100616277	MIR4522	hyper	I1H
chr18	44928023	44928108	1	-0.25554	5	1.1e-05	1.5e-05	0.00891	0.26445	21158	NR_039753.1	+	0	0	0	100616264	MIR4527	hypo	I1H
chr22	38412464	38412595	1	-0.27668	5	0.00021	0.00039	0.01072	0.2874	27665	NR_039759.1	+	0	0	1	100616146	MIR4534	hypo	I1H
chr22	49141560	49141726	1	-0.209806	9	0.00011	0.00017	0.0074944	0.2173	-34381	NR_039761.1	+	0	0	1	100616415	MIR4535	hypo	I1H
chr7	2566442	2566517	1	-0.200628	9	1.5e-06	3.2e-06	0.0058944	0.20652	-191	NR_039791.2	+	1	1	1	100616116	MIR4648	hypo	I1H
chr7	1838425	1838569	1	-0.23006	5	1.1e-05	0.00013	0.03763	0.26769	45321	NR_039799.1	-	0	0	0	100616160	MIR4655	hypo	I1H
chr9	137282498	137282583	1	0.21324	5	1.1e-05	0.00096	0.2307	0.01746	11243	NR_039816.1	+	0	0	1	100616236	MIR4669	hyper	I1H
chr1	234465766	234465911	1	0.21207	5	2.2e-05	0.00099	0.22409	0.01202	23555	NR_039818.1	+	0	0	0	100616380	MIR4671	hyper	I1H
chr10	20851255	20851494	1	-0.206093	7	0.0008	0.00099	0.0121	0.21819	10358	NR_039822.1	+	0	0	0	100616383	MIR4675	hypo	I1H
chr1	5815580	5815689	1	-0.21653	5	0.00021	0.00096	0.00667	0.2232	107113	NR_039838.1	-	0	0	0	100616421	MIR4689	hypo	I1H
chr15	26024269	26024368	1	0.25311	5	0.00013	0.00096	0.28003	0.02692	69605	NR_039865.1	-	0	0	1	100616474	MIR4715	hyper	I1H
chr1	224566686	224566826	1	0.229633	6	5e-05	0.00019	0.24109	0.011458	19188	NR_039896.1	-	0	1	1	100616468	MIR4742	hyper	I1H
chr19	50444895	50445038	1	0.27919	5	0.00021	0.00036	0.29611	0.01692	8576	NR_039906.1	+	0	0	0	100616483	MIR4751	hyper	I1H
chr16	70380255	70380377	1	0.20135	5	1.1e-05	5.1e-05	0.21066	0.00931	274	NR_039997.1	-	1	1	0	100506083	LOC100506083	hyper	I1H
chr8	11470848	11471015	1	-0.21816	5	1.1e-05	0.00037	0.01204	0.2302	36806	NR_040035.1	+	0	0	0	83655	LINC00208	hypo	I1H
chr8	11471294	11471366	1	-0.22047	5	0.00032	0.00099	0.00958	0.23005	37252	NR_040035.1	+	0	0	0	83655	LINC00208	hypo	I1H
chr8	5710061	5710135	1	0.2189	5	0.00013	0.00015	0.23319	0.01429	553935	NR_040040.1	-	0	0	0	100287015	LOC100287015	hyper	I1H
chr17	75523030	75523134	1	0.21905	5	0.00021	0.00098	0.22953	0.01048	-19889	NR_040050.1	+	0	0	0	100507351	LOC100507351	hyper	I1H
chr15	40361430	40361700	0.044	0.210476	17	7.4e-10	2e-07	0.26286	0.052382	29920	NR_040059.1	+	0	0	0	100131089	SRP14-AS1	hyper	I1H
chr10	6365851	6366296	1	-0.22075	5	0.00049	0.00098	0.02624	0.24699	-2211	NR_040079.2	+	0	0	0	399715	LINC02649	hypo	I1H
chr15	26191578	26191612	1	-0.30666	5	1.1e-05	0.00014	0.09186	0.39852	44073	NR_040082.1	+	0	0	1	100128714	LINC02346	hypo	I1H
chr12	93738945	93739202	1	-0.231144	9	4.5e-05	0.00017	0.011217	0.24236	32311	NR_040096.1	-	0	0	1	643339	LOC643339	hypo	I1H
chr16	21371177	21371472	1	0.211625	8	2.4e-05	0.00019	0.22834	0.016719	10495	NR_045011.1	+	0	0	1	100652781	SNX29P1	hyper	I1H
chr19	14278717	14278745	1	0.26313	5	1.1e-05	0.00016	0.2767	0.01357	30755	NR_045214.1	+	0	0	1	100507373	LOC100507373	hyper	I1H
chr1	46798119	46798407	1	-0.26898	5	4.3e-05	0.00036	0.02279	0.29177	-7442	NR_045791.1	+	0	0	0	387338	NSUN4	hypo	I1H
chr14	59034988	59035005	1	0.219664	7	0.00028	0.00019	0.23395	0.014286	-65781	NR_046093.1	+	0	0	0	51339	DACT1	hyper	I1H
chr9	138039075	138039153	1	-0.23944	5	7.6e-05	0.00096	0.01449	0.25393	-34302	NR_046107.1	+	0	0	0	401557	LOC401557	hypo	I1H
chr3	118633089	118633417	1	0.226679	7	0.00024	0.0002	0.23503	0.00835	-28506	NR_046230.1	+	0	0	1	100506765	IGSF11-AS1	hyper	I1H
chr8	96193795	96193898	1	-0.248	5	1.1e-05	0.00015	0.003	0.251	34705	NR_046232.1	-	0	0	0	619344	LINC01298	hypo	I1H
chr13	96175864	96176141	1	0.2391	5	7.6e-05	0.00013	0.28381	0.04471	10024	NR_046533.1	-	0	0	1	100874194	CLDN10-AS1	hyper	I1H
chr21	30803192	30803314	1	-0.215	5	0.00021	0.00037	0.01053	0.22553	58373	NR_046564.2	+	0	0	0	100874322	BACH1-IT2	hypo	I1H
chr11	70422882	70423146	1	0.223657	7	6.4e-05	8.3e-05	0.2382	0.014543	-54053	NR_046567.1	+	0	0	1	100874198	SHANK2-AS1	hyper	I1H
chr1	97437912	97438417	1	-0.2583	7	4.3e-05	8.5e-05	0.021236	0.27954	-123062	NR_046590.1	+	0	0	0	100873932	DPYD-AS1	hypo	I1H
chr3	191872800	191872957	1	-0.299187	12	2.3e-07	6.3e-06	0.029908	0.3291	-83462	NR_046596.1	+	0	0	1	100873986	FGF12-AS1	hypo	I1H
chr13	113395151	113395219	1	-0.246787	8	7.6e-05	0.00019	0.01255	0.25934	13827	NR_046661.1	-	0	0	1	100874205	ATP11A-AS1	hypo	I1H
chr2	70633907	70633978	1	0.237643	7	5.3e-05	8.2e-05	0.25	0.012357	74795	NR_046798.1	-	0	0	0	100874273	TGFA-IT1	hyper	I1H
chr11	132180697	132181072	1	0.21175	5	2.2e-05	0.00013	0.21727	0.00552	26503	NR_046820.1	+	0	0	1	100874281	NTM-IT	hyper	I1H
chr7	5734758	5734983	1	0.234875	8	4.3e-06	6.6e-06	0.28357	0.048694	-14667	NR_046834.1	-	0	0	1	100874342	RNF216-IT1	hyper	I1H
chr13	22560096	22560205	1	-0.21985	5	2.2e-05	0.00014	0.02033	0.24018	-107798	NR_047040.1	-	0	0	0	100874182	LINC00424	hypo	I1H
chr3	177234293	177234626	1	-0.21602	5	0.00021	0.00037	0.00614	0.22216	74586	NR_047568.1	+	0	0	1	100505566	LINC00578	hypo	I1H
chr2	113975211	113975386	1	0.24755	5	1.1e-05	4.4e-05	0.25492	0.00737	-17718	NR_047570.1	+	0	1	0	654433	PAX8-AS1	hyper	I1H
chr2	113992920	113993007	1	-0.217256	8	1.2e-05	8.6e-05	0.009725	0.22698	-97	NR_047570.1	+	1	1	1	654433	PAX8-AS1	hypo	I1H
chr14	101569989	101570086	1	-0.20505	5	0.00013	0.00037	0.0075	0.21255	33743	NR_047664.1	+	0	0	0	100507257	MEG9	hypo	I1H
chr11	40743472	40743861	1	0.24191	5	0.00021	0.00095	0.25832	0.01641	-428793	NR_047674.1	-	0	0	1	57689	LRRC4C	hyper	I1H
chr11	19470828	19470930	1	0.23491	5	0.00032	0.00013	0.28065	0.04574	57847	NR_049725.1	-	0	0	1	100874012	NAV2-AS5	hyper	I1H
chr16	85470361	85470504	0.37	0.223696	12	1.4e-08	1.5e-06	0.26321	0.039517	-130431	NR_049816.1	-	0	0	0	100847022	MIR5093	hyper	I1H
chr16	85474944	85475004	1	0.26021	5	1.1e-05	5.5e-05	0.29125	0.03104	-135014	NR_049816.1	-	0	0	0	100847022	MIR5093	hyper	I1H
chr11	8250653	8250726	1	0.24761	5	0.00013	0.00097	0.31748	0.06987	34700	NR_073006.1	-	0	0	1	4004	LMO1	hyper	I1H
chr14	56066294	56066354	1	0.30043	5	2.2e-05	0.0004	0.34313	0.0427	19371	NR_073129.1	+	0	0	1	3895	KTN1	hyper	I1H
chr1	228404103	228404239	1	0.238175	10	0.00015	0.00098	0.26835	0.030175	-2739	NR_073154.1	-	0	1	1	574407	OBSCN-AS1	hyper	I1H
chr4	57653822	57654023	1	-0.23814	5	1.1e-05	0.00016	0.0259	0.26404	33617	NR_073419.1	-	0	0	0	6691	SPINK2	hypo	I1H
chr5	62100506	62100866	1	0.20217	10	3.7e-06	3.3e-06	0.21551	0.013335	225946	NR_073584.1	+	0	0	0	101180901	IPO11-LRRC70	hyper	I1H
chr17	1548126	1548209	1	0.26892	5	1.1e-05	4.2e-05	0.27256	0.00364	875	NR_102409.1	-	1	1	1	8578	SCARF1	hyper	I1H
chr2	233605992	233606309	1	0.22756	5	2.2e-05	0.00096	0.25837	0.03081	6867	NR_103492.1	+	0	0	1	26058	GIGYF2	hyper	I1H
chr5	90586575	90586815	1	0.26013	5	0.00032	0.00041	0.302	0.04187	23405	NR_103548.1	-	0	0	0	100505994	LUCAT1	hyper	I1H
chr21	44720999	44721070	0.51	-0.238657	7	1e-05	5.3e-06	0.013493	0.25215	30850	NR_103713.2	-	0	0	0	100126693	LINC00322	hypo	I1H
chr21	44739447	44739501	1	-0.22278	5	4.3e-05	0.00096	0.0194	0.24218	12419	NR_103713.2	-	0	0	0	100126693	LINC00322	hypo	I1H
chr15	66858138	66858308	1	0.232271	7	1.6e-05	0.0002	0.28559	0.053314	10	NR_103739.1	-	1	1	1	197021	LCTL	hyper	I1H
chr1	226848738	226848959	1	-0.22125	7	6.4e-05	0.00019	0.051364	0.27261	13811	NR_103784.1	-	0	0	1	100506443	ITPKB-IT1	hypo	I1H
chr5	176916463	176916946	0.71	0.216814	18	4.4e-09	1.7e-06	0.25965	0.042836	7661	NR_103804.1	-	0	1	1	9260	PDLIM7	hyper	I1H
chr2	14534083	14534277	1	0.205036	7	9.4e-05	0.00096	0.24966	0.044621	6806	NR_103814.2	-	0	0	1	100499171	LINC00276	hyper	I1H
chr13	110392735	110392857	1	0.20498	5	1.1e-05	0.00013	0.21812	0.01314	12116	NR_103846.1	+	0	0	0	101409253	LINC00676	hyper	I1H
chr17	75776273	75776480	1	0.22692	5	1.1e-05	0.00037	0.23765	0.01073	-51633	NR_104134.1	-	0	0	0	100132174	LINC01987	hyper	I1H
chr3	181912578	181913225	1	-0.203	5	0.00021	0.00096	0.00256	0.20556	242428	NR_104146.1	+	0	0	0	100996490	LINC01206	hypo	I1H
chr13	44970856	44970975	1	-0.24443	5	1.1e-05	1.3e-05	0.02726	0.27169	9146	NR_104174.1	-	0	0	1	400128	TUSC8	hypo	I1H
chr3	194808534	194808603	1	0.256106	9	2.4e-06	7.5e-06	0.28421	0.0281	-6714	NR_104188.1	+	0	0	1	100874528	XXYLT1-AS1	hyper	I1H
chr16	302430	302664	1	0.204917	9	3.3e-06	7.5e-06	0.23288	0.027967	17887	NR_104317.1	+	0	0	1	83986	FAM234A	hyper	I1H
chr17	18316626	18316761	1	0.3451	5	1.1e-05	0.00012	0.37182	0.02672	2155	NR_104343.1	+	0	0	1	400579	LINC02076	hyper	I1H
chr11	62430959	62431114	1	-0.21023	5	0.00021	0.00098	0.00727	0.2175	1575	NR_104414.1	-	0	0	1	102288414	C11orf98	hypo	I1H
chr12	127548002	127548105	1	0.24008	5	1.1e-05	0.00014	0.25472	0.01464	-3061	NR_104646.1	-	0	0	0	101927592	LINC02405	hyper	I1H
chr16	79792619	79792903	1	0.299622	9	7e-06	7.5e-06	0.3087	0.0090778	-11465	NR_104660.1	+	0	0	1	101928248	LINC01229	hyper	I1H
chr16	80092282	80092526	0.7	0.273019	8	1.7e-06	2.8e-06	0.28482	0.011806	263138	NR_104661.1	+	0	0	0	101928248	LINC01229	hyper	I1H
chr5	77164856	77164951	1	0.20685	8	6.5e-05	0.00083	0.24904	0.042188	-15529	NR_105012.1	+	0	0	0	101929154	LOC101929154	hyper	I1H
chr2	86014258	86014372	1	0.23226	5	1.1e-05	0.00037	0.24286	0.0106	-3459	NR_106719.1	-	0	1	0	102466516	MIR6071	hyper	I1H
chr10	2216153	2216246	1	-0.20295	7	0.00048	0.00019	0.035007	0.23796	-97871	NR_106720.1	-	0	0	0	102465944	MIR6072	hypo	I1H
chr9	97826791	97826918	1	0.200507	7	0.00028	0.00096	0.27518	0.074671	-714	NR_106729.1	+	1	0	1	102466518	MIR6081	hyper	I1H
chr9	97827468	97827638	1	0.23367	5	0.00021	0.00016	0.24239	0.00872	0	NR_106729.1	+	1	1	1	102466518	MIR6081	hyper	I1H
chr1	25197267	25197356	1	0.26502	5	1.1e-05	0.00017	0.28794	0.02292	48552	NR_106789.1	-	0	0	0	102465437	MIR6731	hyper	I1H
chr1	25193681	25193823	1	0.243773	11	8.3e-07	1.5e-05	0.25917	0.0154	52085	NR_106789.1	-	0	0	0	102465437	MIR6731	hyper	I1H
chr1	155932766	155932852	1	-0.22615	7	0.0004	0.00099	0.056807	0.28296	-11640	NR_106796.1	-	0	1	0	102465442	MIR6738	hypo	I1H
chr17	80201541	80201631	1	-0.20033	5	0.00013	0.00037	0.05571	0.25604	6999	NR_106845.1	+	0	1	0	102465472	MIR6787	hypo	I1H
chr16	15237345	15237440	1	0.22889	5	1.1e-05	1.7e-05	0.23081	0.00192	-9344	NR_106965.1	-	0	0	0	102465985	MIR6511B2	hyper	I1H
chr8	2040440	2040553	1	-0.22261	5	0.00021	0.00041	0.00683	0.22944	15773	NR_106983.1	+	0	0	1	102465695	MIR7160	hypo	I1H
chr19	50224590	50224640	1	-0.21163	5	0.00021	0.00096	0.02214	0.23377	30227	NR_108072.1	+	0	0	0	126129	CPT1C	hypo	I1H
chr11	65556845	65557329	1	0.20575	8	0.00026	0.00019	0.26435	0.0586	1011	NR_108085.1	-	0	1	1	101927828	OVOL1-AS1	hyper	I1H
chr14	41595702	41595783	1	-0.27371	5	2.2e-05	0.00037	0.038	0.31171	171788	NR_109757.1	+	0	0	1	644919	LINC02315	hypo	I1H
chr15	52231273	52231380	1	-0.28937	5	4.3e-05	0.00096	0.01639	0.30576	-14957	NR_109775.1	-	0	0	1	100422556	LOC100422556	hypo	I1H
chr9	114606151	114606306	1	0.2573	5	2.2e-05	0.00013	0.30047	0.04317	-48864	NR_109816.1	-	0	0	0	158401	SHOC1	hyper	I1H
chr5	2007623	2007651	1	0.21405	5	0.00021	0.00013	0.23497	0.02092	120180	NR_109912.1	+	0	0	0	101929081	CTD-2194D22.4	hyper	I1H
chr20	58654209	58654315	1	-0.23678	5	7.6e-05	0.00012	0.03274	0.26952	-8426	NR_109918.1	+	0	0	0	729296	LOC729296	hypo	I1H
chr21	20781021	20781184	1	0.250021	7	9.4e-05	8.6e-05	0.27454	0.024514	-648892	NR_109925.1	-	0	0	0	101927797	MIR548XHG	hyper	I1H
chr5	29082140	29082260	1	0.203057	7	2.9e-05	0.00021	0.20414	0.0010857	16791	NR_109948.1	+	0	0	0	101929645	LOC101929645	hyper	I1H
chr20	49002981	49003219	1	0.281413	8	0.0001	8.6e-05	0.31776	0.03635	-65103	NR_109950.1	-	0	0	0	101927586	LINC01271	hyper	I1H
chr20	62459375	62459430	1	0.2858	5	0.00049	0.00038	0.33343	0.04763	19948	NR_110081.1	+	0	0	0	101928604	ZBTB46-AS1	hyper	I1H
chr14	86400920	86401063	1	0.232508	6	1.5e-06	8.4e-05	0.25016	0.01765	0	NR_110155.1	+	1	1	0	101928767	LINC02328	hyper	I1H
chr7	124769788	124769927	1	-0.20185	5	0.00032	0.00096	0.00478	0.20663	-54696	NR_110188.1	+	0	0	1	101928283	LOC101928283	hypo	I1H
chr2	65014192	65014485	1	0.275458	6	3.3e-05	2.7e-05	0.29503	0.019575	76281	NR_110224.1	-	0	0	0	101927438	LINC01800	hyper	I1H
chr2	3136052	3136411	1	0.224144	8	4e-05	8.5e-05	0.23878	0.014631	-6255	NR_110228.1	-	0	0	0	101927554	LINC01250	hyper	I1H
chr2	150333873	150334051	1	-0.20449	5	0.00032	0.00016	0.00981	0.2143	-109821	NR_110240.1	+	0	0	0	101929231	MMADHC-DT	hypo	I1H
chr2	129365630	129365703	1	0.21913	5	0.00013	0.00099	0.22216	0.00303	-256471	NR_110278.1	+	0	0	0	101927881	LOC101927881	hyper	I1H
chr2	129492546	129492598	1	0.20339	5	7.6e-05	0.00014	0.21796	0.01457	-129576	NR_110278.1	+	0	0	0	101927881	LOC101927881	hyper	I1H
chr10	77167055	77167130	1	0.2434	10	2.8e-05	0.00028	0.30763	0.064235	-1785	NR_110304.1	+	0	1	0	101929234	LOC101929234	hyper	I1H
chr19	3929692	3929749	1	-0.30271	5	0.00013	0.00098	0.00719	0.3099	-3352	NR_110316.1	+	0	0	0	27231	NMRK2	hypo	I1H
chr4	188733623	188733721	1	-0.39113	5	1.1e-05	0.00013	0.0148	0.40593	-139829	NR_110436.1	-	0	0	0	100506272	LINC02492	hypo	I1H
chr22	46473650	46473740	1	0.2058	5	1.1e-05	1.4e-05	0.21203	0.00623	-8137	NR_110479.1	+	0	0	0	400931	MIRLET7BHG	hyper	I1H
chrX	14395007	14395236	1	-0.4082	5	0.00032	0.00097	0.02394	0.43214	132622	NR_110506.1	+	0	0	0	286480	UBE2E4P	hypo	I1H
chr2	43213356	43213464	1	-0.28784	5	1.1e-05	1.5e-05	0.00993	0.29777	53219	NR_110585.1	-	0	0	0	102723854	LINC01819	hypo	I1H
chr2	10598739	10598841	1	0.206593	7	0.00057	0.00044	0.26639	0.0598	8887	NR_110597.1	+	0	0	0	101929715	ODC1-DT	hyper	I1H
chr19	32366627	32366664	1	0.218764	7	0.00016	0.00019	0.21976	0.001	-150104	NR_110674.1	+	0	0	0	100996665	LINC01533	hyper	I1H
chr1	73846345	73846458	1	-0.22733	5	0.00049	0.00098	0.01444	0.24177	74494	NR_110677.1	+	0	0	0	101927295	LINC01360	hypo	I1H
chr18	21630350	21630703	1	0.20606	5	2.2e-05	0.00037	0.25173	0.04567	-34927	NR_110796.1	-	0	0	1	102724246	TTC39C-AS1	hyper	I1H
chr17	55664783	55664976	1	0.28286	5	2.2e-05	0.00013	0.30064	0.01778	20798	NR_110807.1	-	0	0	1	101927539	LOC101927539	hyper	I1H
chr3	20821637	20822200	1	-0.2072	5	2.2e-05	0.00039	0.03028	0.23748	437679	NR_110814.1	+	0	0	0	101927829	LOC101927829	hypo	I1H
chr17	2814211	2814663	0.35	0.215956	9	1.3e-06	1.3e-06	0.26051	0.044556	54527	NR_110818.1	-	0	0	1	101927911	LOC101927911	hyper	I1H
chr10	29655489	29655546	1	-0.24193	5	7.6e-05	0.00036	0.03266	0.27459	-42917	NR_110929.1	+	0	0	0	102724316	SVIL-AS1	hypo	I1H
chr16	88200091	88200343	0.8	0.278917	9	9.4e-07	3.2e-06	0.29811	0.019189	-27544	NR_110944.1	+	0	0	0	101928880	LINC02182	hyper	I1H
chr9	74909415	74909449	1	-0.26587	5	1.1e-05	4.6e-05	0.02997	0.29584	-10903	NR_110953.1	+	0	0	0	100507540	LINC01504	hypo	I1H
chr8	1321572	1321637	1	-0.279471	7	8.3e-06	5.1e-06	0.015229	0.2947	-70746	NR_111948.1	-	0	0	1	286083	LOC286083	hypo	I1H
chr14	22011883	22012088	1	0.20333	5	0.00049	0.00099	0.27503	0.0717	-6534	NR_111966.1	-	0	0	0	6297	SALL2	hyper	I1H
chr16	88092217	88092344	1	-0.21569	5	0.00021	0.00039	0.01288	0.22857	42248	NR_120310.1	-	0	0	1	400553	LOC400553	hypo	I1H
chr16	3965651	3965729	1	-0.24618	5	1.1e-05	4.1e-05	0.00238	0.24856	34717	NR_120311.1	-	0	0	0	102724927	LINC02861	hypo	I1H
chr15	91184656	91184725	1	-0.21308	5	1.1e-05	0.00013	0.01956	0.23264	-18740	NR_120371.1	+	0	0	1	101929765	LINC01585	hypo	I1H
chr18	74309124	74309172	1	-0.30825	5	1.1e-05	0.00013	0.035	0.34325	-22562	NR_120419.1	+	0	0	0	400660	LINC00683	hypo	I1H
chr16	78528826	78528921	1	0.28129	5	1.1e-05	0.00014	0.31387	0.03258	395518	NR_120435.1	+	0	0	1	51741	WWOX	hyper	I1H
chr16	78874355	78874902	1	-0.20537	5	0.00021	0.00013	0.01485	0.22022	741047	NR_120435.1	+	0	0	1	51741	WWOX	hypo	I1H
chr17	6805082	6805245	1	0.21975	5	0.00032	0.0004	0.24883	0.02908	7988	NR_120453.1	+	0	0	0	245	ALOX12P2	hyper	I1H
chr12	8388488	8388583	1	0.20828	5	1.1e-05	0.00014	0.2302	0.02192	479	NR_120454.1	+	1	1	1	101927905	LINC02449	hyper	I1H
chr12	108821722	108821905	1	-0.217871	7	0.00067	0.00019	0.025507	0.24338	45562	NR_120483.1	-	0	0	0	102723562	LINC01498	hypo	I1H
chr6	152784107	152784396	1	-0.20606	5	4.3e-05	0.00095	0.03155	0.23761	82444	NR_120501.1	+	0	0	1	100505475	SYNE1-AS1	hypo	I1H
chr7	133269569	133269943	1	-0.310436	7	3.5e-05	1.4e-05	0.029436	0.33987	239699	NR_120513.1	-	0	0	1	101928861	LOC101928861	hypo	I1H
chr11	69301736	69301837	1	0.206221	7	4.3e-05	0.00019	0.21568	0.0094571	1409	NR_120542.1	+	0	0	1	101928292	LINC01488	hyper	I1H
chr11	127129260	127129801	1	-0.21994	5	0.00021	0.00013	0.01085	0.23079	-11164	NR_120580.1	+	0	0	0	101929497	LINC02712	hypo	I1H
chr11	129462286	129462518	1	-0.226821	7	0.00048	0.00096	0.028729	0.25555	24647	NR_120582.1	-	0	0	0	101929557	LINC01395	hypo	I1H
chr10	126389423	126389487	1	-0.20235	7	0.00057	0.00098	0.099286	0.30164	-3110	NR_120631.1	+	0	0	1	101927944	FAM53B-AS1	hypo	I1H
chr10	63118517	63119005	1	-0.23326	5	0.00013	0.00099	0.02792	0.26118	-93392	NR_120643.1	+	0	0	0	101928781	TMEM26-AS1	hypo	I1H
chr10	82271697	82272058	1	0.21048	5	7.6e-05	0.00014	0.24986	0.03938	-18948	NR_120662.1	+	0	1	1	81619	TSPAN14	hyper	I1H
chr8	144361463	144361541	1	0.303021	7	6.4e-05	0.0002	0.35326	0.050243	2330	NR_120682.1	-	0	0	0	100507316	MINCR	hyper	I1H
chr10	114515667	114516047	1	0.224686	7	6.4e-05	0.00019	0.22959	0.0049071	-67208	NR_120684.1	+	0	0	1	103344931	LOC103344931	hyper	I1H
chr9	132168565	132168754	1	0.208106	8	4e-05	3.8e-05	0.21266	0.0045563	69365	NR_120685.1	+	0	0	0	100506119	LINC01503	hyper	I1H
chr1	174063425	174063517	1	0.23572	5	1.1e-05	0.00036	0.23691	0.00119	64909	NR_121197.1	-	0	0	0	102724601	RABGAP1L-DT	hyper	I1H
chr22	47332213	47332270	1	0.23219	5	1.1e-05	0.00039	0.23887	0.00668	-20276	NR_122047.1	-	0	0	1	642757	TBC1D22A-AS1	hyper	I1H
chr22	47281825	47281948	1	-0.204481	8	0.00022	0.0004	0.041763	0.24624	29991	NR_122047.1	-	0	0	1	642757	TBC1D22A-AS1	hypo	I1H
chr2	30536554	30536602	1	-0.23646	5	0.00013	0.00014	0.00588	0.24234	-32910	NR_122048.1	+	0	0	0	285043	LINC01936	hypo	I1H
chr6	163570441	163570489	1	0.21129	5	7.6e-05	0.00099	0.2319	0.02061	42546	NR_122120.1	-	0	0	1	729658	PACRG-AS3	hyper	I1H
chr3	193994843	193994972	1	0.20502	5	2.2e-05	0.00014	0.21892	0.0139	-26902	NR_125403.1	-	0	0	0	100505920	LINC02036	hyper	I1H
chr8	80681428	80681661	1	-0.201729	7	0.00014	0.00044	0.0005	0.20223	1053	NR_125410.1	+	0	1	1	101927067	LINC01607	hypo	I1H
chr5	128858381	128858726	1	-0.214725	8	0.0004	8.8e-05	0.048712	0.26344	-62000	NR_125748.1	-	0	0	1	103689846	ADAMTS19-AS1	hypo	I1H
chr6	51378543	51378977	1	0.209457	7	1e-05	8.3e-05	0.22161	0.01215	-107691	NR_125840.1	+	0	0	0	101927082	LOC101927082	hyper	I1H
chr6	170478055	170478105	1	-0.25448	5	0.00021	0.00038	0.01595	0.27043	2191	NR_125878.1	+	0	1	0	102724511	LOC102724511	hypo	I1H
chr4	171212363	171212878	1	-0.24829	5	0.00021	0.00038	0.00963	0.25792	64623	NR_125889.1	+	0	0	0	101928223	LINC01612	hypo	I1H
chr4	4737921	4738190	1	0.23024	5	1.1e-05	1.6e-05	0.24225	0.01201	-25297	NR_125892.1	+	0	0	0	101928279	LOC101928279	hyper	I1H
chr4	92712723	92712788	1	-0.24969	5	1.1e-05	0.00013	0.00472	0.25441	485666	NR_125920.1	-	0	0	0	101929194	LNCPRESS2	hypo	I1H
chr1	81983768	81983991	1	0.202486	7	3.5e-05	0.00044	0.21219	0.0097071	39397	NR_125943.1	-	0	0	1	101927434	LOC101927434	hyper	I1H
chr1	235053710	235053775	1	0.20954	5	0.00073	0.00045	0.27399	0.06445	45972	NR_125945.1	-	0	0	0	101927851	LOC101927851	hyper	I1H
chr1	1368452	1368696	1	0.205536	11	5.3e-06	5.8e-05	0.22565	0.020114	1258	NR_125994.1	-	0	0	1	102724312	LINC01770	hyper	I1H
chr21	29430657	29430720	1	-0.2861	5	1.1e-05	0.00014	0.01722	0.30332	9926	NR_126010.1	+	0	0	1	284825	LINC01697	hypo	I1H
chr1	42085802	42085962	1	0.21328	5	0.00013	0.00014	0.21995	0.00667	-135449	NR_126098.1	-	0	0	1	1907	EDN2	hyper	I1H
chr8	1886097	1886168	1	-0.20055	5	1.1e-05	0.00015	0.004	0.20455	-33395	NR_126346.1	+	0	0	1	104266957	KBTBD11-OT1	hypo	I1H
chr13	104114887	104115010	1	0.241136	7	0.00028	0.00098	0.25273	0.011593	37339	NR_126374.1	+	0	0	0	104326190	LINC01309	hyper	I1H
chr13	104162512	104162658	1	-0.208014	7	0.00028	0.00046	0.0075357	0.21555	84964	NR_126374.1	+	0	0	0	104326190	LINC01309	hypo	I1H
chr2	71103173	71103214	1	-0.20565	5	0.00013	0.00037	0.00584	0.21149	-11787	NR_126384.1	+	0	0	0	104355141	LINC01143	hypo	I1H
chr7	114813394	114813489	1	0.28274	5	2.2e-05	0.00013	0.29789	0.01515	57921	NR_126407.1	-	0	0	1	104355291	LINC01392	hyper	I1H
chr20	58628641	58628769	1	0.238457	7	1.6e-05	3.5e-05	0.27214	0.033686	-2211	NR_126504.1	+	0	0	0	284756	C20orf197	hyper	I1H
chr17	74685231	74685312	1	-0.229264	7	0.00034	0.00096	0.00345	0.23271	-263	NR_130928.1	-	1	0	1	439921	MXRA7	hypo	I1H
chr10	3375955	3376085	1	0.23361	5	0.00032	0.00013	0.27027	0.03666	15070	NR_131187.1	+	0	0	1	105376360	LOC105376360	hyper	I1H
chr16	14489201	14489314	1	0.274713	8	0.00016	8.5e-05	0.28551	0.010794	-25079	NR_131191.1	-	0	0	0	105447648	LINC02130	hyper	I1H
chr12	131513290	131513346	1	0.30869	5	4.3e-05	0.00013	0.32929	0.0206	-34770	NR_131951.1	-	0	0	1	105755954	ADGRD1-AS1	hyper	I1H
chr7	119723302	119723357	1	-0.23274	5	0.00013	0.00099	0.00571	0.23845	-175874	NR_131963.1	-	0	0	0	105375475	LINC02476	hypo	I1H
chr9	132462556	132462797	1	0.25463	5	0.00013	0.00037	0.25796	0.00333	18189	NR_132102.1	-	0	0	1	101929437	PRRX2-AS1	hyper	I1H
chr9	132465989	132466043	1	0.24565	5	0.00032	0.00096	0.31093	0.06528	14943	NR_132102.1	-	0	0	1	101929437	PRRX2-AS1	hyper	I1H
chrX	115003245	115003321	1	0.29265	5	4.3e-05	0.00096	0.30265	0.01	82124	NR_132337.1	-	0	0	1	642776	DANT2	hyper	I1H
chr13	66365531	66365622	1	0.2617	7	0.0008	0.00097	0.28339	0.021686	-74557	NR_132362.1	+	0	0	0	105370242	LINC01052	hyper	I1H
chr3	81279464	81279693	1	-0.21778	5	0.00013	0.00013	0.00202	0.2198	236447	NR_132411.1	+	0	0	0	728290	LINC02027	hypo	I1H
chr3	27830449	27830661	1	-0.22883	5	0.00013	0.00042	0.01136	0.24019	44967	NR_132438.1	-	0	0	0	100996624	LINC01981	hypo	I1H
chr1	8713151	8713494	1	-0.21789	5	2.2e-05	0.00013	0.00714	0.22503	-158179	NR_132752.1	-	0	0	1	106632271	SNORD128	hypo	I1H
chr18	35091871	35092069	1	0.24945	5	1.1e-05	0.00015	0.26527	0.01582	-45405	NR_132967.1	-	0	0	1	106635546	SNORA111	hyper	I1H
chr18	34235883	34236082	1	0.27404	5	2.2e-05	0.00013	0.29239	0.01835	7300	NR_132982.1	-	0	0	1	105372071	LOC105372071	hyper	I1H
chr2	60186121	60186211	1	-0.27952	5	2.2e-05	0.00036	0.02182	0.30134	423961	NR_132991.1	-	0	0	0	106660609	MIR4432HG	hypo	I1H
chr2	60331991	60332132	1	0.26077	5	1.1e-05	1.5e-05	0.30116	0.04039	278040	NR_132991.1	-	0	0	0	106660609	MIR4432HG	hyper	I1H
chr4	174131642	174131898	1	0.201207	14	2.4e-06	3e-05	0.27745	0.076243	-40840	NR_134241.1	-	0	0	1	101930370	LOC101930370	hyper	I1H
chr4	174131183	174131279	1	-0.21115	7	0.0002	8.7e-05	0.00565	0.2168	-40381	NR_134241.1	-	0	0	1	101930370	LOC101930370	hypo	I1H
chr7	32835	32930	1	-0.25002	5	1.1e-05	0.00044	0.00812	0.25814	116509	NR_134325.1	-	0	0	0	102723672	LOC102723672	hypo	I1H
chr10	3929289	3929367	1	0.22583	5	4.3e-05	0.00043	0.25207	0.02624	53149	NR_134490.1	+	0	0	0	105376365	LINC02639	hyper	I1H
chr6	115365139	115365264	1	0.20705	8	1.5e-05	3.8e-05	0.22402	0.016969	599736	NR_134602.1	-	0	0	0	105377962	LINC02534	hyper	I1H
chr6	106910169	106910313	1	-0.238325	8	0.00022	0.00082	0.0093	0.24763	-5047	NR_134603.1	-	0	0	0	105377924	LOC105377924	hypo	I1H
chr18	12271425	12271459	1	0.24616	5	2.2e-05	0.00016	0.29705	0.05089	17067	NR_134607.1	+	0	0	1	1149	CIDEA	hyper	I1H
chr6	164637110	164637238	1	-0.34984	5	2.2e-05	0.00015	0.02367	0.37351	-544595	NR_134620.1	-	0	0	0	102724152	LOC102724152	hypo	I1H
chr6	169629722	169629875	1	-0.3261	5	1.1e-05	0.00014	0.00385	0.32995	16417	NR_134621.1	+	0	1	1	101929523	LOC101929523	hypo	I1H
chr3	147962780	147962877	1	-0.31794	5	7.6e-05	0.00096	0.12567	0.44361	166836	NR_134937.1	+	0	0	0	100507461	LINC02032	hypo	I1H
chr11	116229240	116229358	1	-0.21456	5	0.00049	0.00096	0.0435	0.25806	-280781	NR_135069.1	+	0	0	0	101929011	LINC02702	hypo	I1H
chr5	178214816	178215096	1	-0.210445	10	0.00029	0.00053	0.037495	0.24794	30341	NR_135095.1	-	0	0	1	729522	AACSP1	hypo	I1H
chr1	156598198	156598255	1	-0.23638	5	0.00021	0.00097	0.03776	0.27414	-6479	NR_135113.1	-	0	0	0	101928177	LOC101928177	hypo	I1H
chr14	85147714	85147884	1	-0.20213	5	0.00013	0.00099	0.02576	0.22789	-705735	NR_135155.1	+	0	0	0	105370605	LINC02329	hypo	I1H
chr14	85775059	85775567	1	0.212894	8	0.00012	0.00019	0.24105	0.028156	-78052	NR_135155.1	+	0	0	0	105370605	LINC02329	hyper	I1H
chr14	84674769	84674845	1	0.21749	5	0.00013	0.00039	0.21984	0.00235	-1178774	NR_135155.1	+	0	0	0	105370605	LINC02329	hyper	I1H
chr2	237878861	237879023	1	0.24927	5	4.3e-05	0.00018	0.27985	0.03058	85788	NR_135202.1	-	0	0	0	93463	LOC93463	hyper	I1H
chr3	101331750	101331870	1	0.246381	8	8.7e-06	8.6e-05	0.32264	0.076256	38814	NR_135229.1	+	0	0	0	57092	PCNP	hyper	I1H
chr14	101908666	101908889	1	-0.208582	11	2.9e-05	0.00041	0.070523	0.2791	255	NR_135240.1	+	1	0	1	100507277	LINC02314	hypo	I1H
chr2	159572810	159573059	1	-0.27734	5	2.2e-05	0.00013	0.00364	0.28098	18456	NR_135242.1	-	0	0	1	100129029	PKP4-AS1	hypo	I1H
chr3	133191306	133191426	1	0.228725	12	4.7e-06	4.5e-05	0.25602	0.027292	-16687	NR_135278.1	-	0	1	1	85003	BFSP2-AS1	hyper	I1H
chr22	22471944	22471992	1	0.21389	5	1.1e-05	0.00014	0.22348	0.00959	-73613	NR_135291.1	-	0	0	0	649179	PRAMENP	hyper	I1H
chr16	29621190	29621378	1	-0.41204	5	1.1e-05	1.7e-05	0.00556	0.4176	3661	NR_135317.1	-	0	0	1	440354	SMG1P2	hypo	I1H
chr3	186969248	186969496	1	0.21164	5	0.00021	0.00047	0.22819	0.01655	-39564	NR_135551.1	+	0	1	1	101929130	LOC101929130	hyper	I1H
chrX	41137492	41137574	1	0.25403	5	2.2e-05	0.00038	0.28066	0.02663	2502	NR_135616.1	+	0	0	0	105373185	LINC02601	hyper	I1H
chr17	19628140	19628158	1	-0.23506	5	2.2e-05	0.00038	0.0125	0.24756	-5849	NR_135624.1	-	0	0	0	146802	SLC47A2	hypo	I1H
chr17	812968	813141	1	0.270217	9	2.8e-06	0.00017	0.29713	0.026911	98	NR_135633.1	+	1	1	1	101927727	LOC101927727	hyper	I1H
chr17	80251657	80251697	1	0.2339	5	1.1e-05	0.00017	0.24147	0.00757	-968	NR_135639.1	-	1	0	0	101929511	LINC01970	hyper	I1H
chr2	100223116	100223332	1	-0.227812	8	3.4e-05	0.00019	0.0049625	0.23277	-116599	NR_135651.1	-	0	0	1	51455	REV1	hypo	I1H
chr2	1027867	1028005	1	0.212914	7	6.7e-06	1.3e-05	0.22509	0.012171	-80790	NR_136151.1	-	0	0	1	101060391	SNTG2-AS1	hyper	I1H
chr8	144850675	144850710	1	-0.24724	5	0.00021	0.00095	0.02357	0.27081	-7998	NR_136279.1	-	0	0	0	105375800	LOC105375800	hypo	I1H
chr17	7488030	7488080	1	0.20742	5	0.00032	0.00096	0.2524	0.04498	-634	NR_136402.1	-	1	0	1	100996842	LOC100996842	hyper	I1H
chr21	17799347	17799470	1	-0.4349	5	0.00021	0.00098	0.0145	0.4494	6734	NR_136550.1	+	0	0	1	388815	MIR99AHG	hypo	I1H
chr2	209676509	209676646	1	-0.21135	8	0.00014	0.0004	0.022081	0.23343	269144	NR_136588.1	+	0	0	1	101927960	LOC101927960	hypo	I1H
chr18	77329659	77329828	1	0.23874	5	1.1e-05	0.00016	0.25301	0.01427	109918	NR_136643.1	-	0	0	0	284241	LOC284241	hyper	I1H
chr19	31760228	31760329	0.6	0.325569	8	1.7e-06	2.6e-06	0.34244	0.016869	80103	NR_138036.1	-	0	0	1	57616	TSHZ3	hyper	I1H
chr11	2327260	2327463	1	0.21018	5	0.00021	0.00014	0.23114	0.02096	-2982	NR_138249.1	-	0	0	1	29125	C11orf21	hyper	I1H
chr11	2332567	2332676	1	0.29612	5	1.1e-05	0.00041	0.31546	0.01934	-8289	NR_138249.1	-	0	0	1	29125	C11orf21	hyper	I1H
chr18	59859823	59860565	1	-0.23706	5	2.2e-05	0.00013	0.01388	0.25094	5301	NR_144408.1	+	0	0	1	57614	RELCH	hypo	I1H
chr8	140945781	140945852	1	0.22296	10	0.00011	0.00053	0.27832	0.055355	164783	NR_144431.1	-	0	0	1	359809	PEG13	hyper	I1H
chr22	47534836	47534911	1	0.28844	5	1.1e-05	0.00016	0.31959	0.03115	-206410	NR_144462.1	+	0	0	1	339685	LOC339685	hyper	I1H
chr16	49544726	49544780	1	-0.24215	5	1.1e-05	0.00014	0.0205	0.26265	7717	NR_144553.1	-	0	0	1	1596	ADAM3B	hypo	I1H
chr11	65258381	65258442	1	-0.26582	5	2.2e-05	0.00014	0.04506	0.31088	-6767	NR_144568.1	+	0	0	0	378938	MALAT1	hypo	I1H
chr12	9557606	9557682	1	-0.25108	5	1.1e-05	1.8e-05	0.04141	0.29249	2329	NR_144634.1	-	0	0	1	728715	LOC728715	hypo	I1H
chr11	108103674	108103777	1	-0.22053	5	1.1e-05	1.4e-05	0.01111	0.23164	10117	NM_000051.3	+	0	0	1	472	ATM	hypo	I2H
chr19	18873107	18873280	1	0.200923	11	2.4e-07	3e-05	0.21641	0.015491	28835	NM_000095.2	-	0	0	1	1311	COMP	hyper	I2H
chr10	104574486	104574774	1	0.245429	7	5.3e-05	0.00046	0.27754	0.032114	22517	NM_000102.3	-	0	1	0	1586	CYP17A1	hyper	I2H
chrX	33549902	33550029	1	-0.269771	7	5.3e-05	0.00022	0.014879	0.28465	-192177	NM_000109.3	-	0	0	0	1756	DMD	hypo	I2H
chr4	187183096	187183183	1	-0.37034	5	0.00032	0.00096	0.04765	0.41799	-3935	NM_000128.3	+	0	0	0	2160	F11	hypo	I2H
chr3	82386934	82387075	1	0.2695	11	3.4e-06	1.4e-05	0.28675	0.01725	-575985	NM_000158.3	-	0	0	0	2632	GBE1	hyper	I2H
chr3	128779585	128779707	1	0.23477	5	1.1e-05	1.3e-05	0.26539	0.03062	0	NM_000174.4	+	1	1	1	2815	GP9	hyper	I2H
chr2	173330283	173330387	1	0.237773	11	0.00017	0.00041	0.25247	0.014695	38002	NM_000210.3	+	0	1	0	3655	ITGA6	hyper	I2H
chr16	3297069	3297101	1	0.24783	5	1.1e-05	0.00013	0.27592	0.02809	9527	NM_000243.2	-	0	1	0	4210	MEFV	hyper	I2H
chr21	44631471	44631552	1	0.24833	5	1.1e-05	0.00014	0.25999	0.01166	42355	NM_000394.3	+	0	0	0	1409	CRYAA	hyper	I2H
chr22	19715050	19715082	1	-0.26798	5	0.00021	0.00096	0.01154	0.27952	3986	NM_000407.4	+	0	0	0	2812	GP1BB	hypo	I2H
chr19	1216341	1216447	1	0.204779	7	9.4e-05	8.3e-05	0.22479	0.020014	10545	NM_000455.4	+	0	0	1	6794	STK11	hyper	I2H
chr20	34030498	34030573	1	0.25343	5	1.1e-05	4.2e-05	0.25892	0.00549	-4529	NM_000557.4	-	0	0	1	8200	GDF5	hyper	I2H
chr7	46047725	46048073	1	-0.20374	5	0.00021	0.00099	0.00615	0.20989	-86855	NM_000598.4	-	0	0	0	3486	IGFBP3	hypo	I2H
chr2	33384978	33385194	1	0.202233	9	1.7e-05	0.00067	0.22226	0.020028	25316	NM_000627.3	+	0	0	1	4052	LTBP1	hyper	I2H
chr14	96732086	96732292	1	-0.200964	7	0.0008	0.00099	0.0099214	0.21089	9541	NM_000710.3	+	0	0	0	623	BDKRB1	hypo	I2H
chr15	78859315	78859390	1	0.340736	7	1.9e-05	0.00019	0.37141	0.030671	1455	NM_000745.3	+	0	0	1	1138	CHRNA5	hyper	I2H
chr17	7354420	7354732	1	0.25372	5	2.2e-05	0.00037	0.26637	0.01265	6016	NM_000747.2	+	0	0	1	1140	CHRNB1	hyper	I2H
chr19	41522555	41522642	1	-0.23167	5	0.00021	0.00015	0.0072	0.23887	25353	NM_000767.4	+	0	1	0	1555	CYP2B6	hypo	I2H
chr17	72815929	72816025	1	-0.20826	5	0.00021	0.00015	0.00388	0.21214	39983	NM_000835.4	-	0	1	1	2905	GRIN2C	hypo	I2H
chr6	87321324	87321488	1	-0.25585	5	0.00021	0.00018	0.0059	0.26175	-325536	NM_000865.2	+	0	0	0	3354	HTR1E	hypo	I2H
chr22	37535006	37535062	1	0.21573	5	1.1e-05	0.00039	0.22452	0.00879	10969	NM_000878.4	-	0	0	1	3560	IL2RB	hyper	I2H
chr5	35247680	35248228	1	0.220617	9	7e-06	1.7e-05	0.25513	0.034517	-16990	NM_000949.6	-	0	0	0	5618	PRLR	hyper	I2H
chr12	53624140	53624225	1	0.21553	5	4.3e-05	0.00017	0.24176	0.02623	1816	NM_000966.5	-	0	0	1	5916	RARG	hyper	I2H
chr1	6255982	6256071	1	-0.25633	5	0.00021	0.00036	0.01678	0.27311	3609	NM_000983.3	-	0	0	1	6146	RPL22	hypo	I2H
chr11	1662500	1662527	1	0.25696	5	1.1e-05	0.00013	0.276	0.01904	11469	NM_001001480.2	+	0	0	0	439915	KRTAP5-5	hyper	I2H
chr5	180144864	180145427	1	-0.26826	5	2.2e-05	0.00038	0.02218	0.29044	21632	NM_001001657.1	-	0	0	0	134083	OR2Y1	hypo	I2H
chrX	19533424	19533550	0.00077	-0.211229	19	6.8e-11	2.5e-09	0.0082737	0.2195	-46	NM_001001671.3	-	1	0	0	389840	MAP3K15	hypo	I2H
chr2	30644917	30644981	1	-0.23156	5	1.1e-05	0.00014	0.0071	0.23866	-25111	NM_001002257.2	+	0	0	0	253558	LCLAT1	hypo	I2H
chr21	27306998	27307182	1	0.228817	6	1.5e-06	6.8e-05	0.27508	0.046258	-199034	NM_001003697.1	-	0	0	1	522	ATP5PF	hyper	I2H
chr6	7155601	7155668	1	-0.24248	5	1.1e-05	1.3e-05	0.02693	0.26941	47517	NM_001003699.3	+	0	0	1	6239	RREB1	hypo	I2H
chr1	53324969	53325070	1	-0.22909	5	2.2e-05	0.00037	0.00855	0.23764	16788	NM_001004339.2	+	0	0	1	440590	ZYG11A	hypo	I2H
chr1	242383371	242383451	1	-0.20195	5	0.00021	0.00013	0.01054	0.21249	-220987	NM_001004343.2	-	0	1	1	440738	MAP1LC3C	hypo	I2H
chr11	59297264	59297309	1	0.22429	5	2.2e-05	0.00015	0.23381	0.00952	14880	NM_001004711.1	+	0	0	0	390199	OR4D9	hyper	I2H
chr9	130836859	130837077	1	-0.208164	7	0.00011	3.3e-05	0.016329	0.22449	6382	NM_001006641.3	+	0	0	1	114789	SLC25A25	hypo	I2H
chrX	101396749	101396818	1	-0.225229	7	0.00014	0.0002	0.0020429	0.22727	571	NM_001006938.2	-	1	1	1	158931	TCEAL6	hypo	I2H
chr17	28827958	28827999	1	0.23477	5	0.00021	0.00096	0.24135	0.00658	23534	NM_001007024.1	+	0	0	1	9527	GOSR1	hyper	I2H
chr8	13399143	13399279	1	-0.26135	5	1.1e-05	0.00038	0.01245	0.2738	-25073	NM_001007090.2	+	0	0	1	157773	C8orf48	hypo	I2H
chrX	144380486	144380558	1	-0.24304	5	2.2e-05	0.00047	0.02514	0.26818	51381	NM_001009614.2	+	0	0	0	494118	SPANXN1	hypo	I2H
chr6	79187552	79188273	1	-0.241129	12	0.00011	0.00054	0.026488	0.26762	-388988	NM_001010844.3	+	0	0	0	134728	IRAK1BP1	hypo	I2H
chrX	64627990	64628075	1	0.34543	5	1.1e-05	0.00014	0.37387	0.02844	-80540	NM_001010888.3	+	0	0	0	340554	ZC3H12B	hyper	I2H
chr16	74518255	74518431	1	-0.220457	7	0.0004	0.00019	0.022471	0.24293	-62888	NM_001011880.2	-	0	0	1	497190	CLEC18B	hypo	I2H
chr15	83736527	83736597	1	-0.32114	5	0.00021	0.00037	0.00827	0.32941	-422	NM_001011885.1	-	1	0	0	53339	BTBD1	hypo	I2H
chr3	121277533	121277635	1	-0.2591	5	7.6e-05	0.00037	0.03935	0.29845	-9143	NM_001012659.1	+	0	0	0	503582	ARGFX	hypo	I2H
chr4	1578821	1579138	1	0.205905	10	5.5e-06	3.4e-05	0.2234	0.0175	106581	NM_001013622.3	-	0	0	0	152877	FAM53A	hyper	I2H
chr4	1576149	1576329	1	-0.25905	5	4.3e-05	0.00039	0.03997	0.29902	109390	NM_001013622.3	-	0	0	0	152877	FAM53A	hypo	I2H
chr16	867064	867169	1	0.220488	8	4.7e-05	8.5e-05	0.22868	0.0081875	11623	NM_001013638.1	+	0	0	0	388199	PRR25	hyper	I2H
chr1	22142455	22142650	1	0.23185	5	0.00013	0.00014	0.24802	0.01617	3699	NM_001013693.2	+	0	1	1	401944	LDLRAD2	hyper	I2H
chr16	67682145	67682983	0.021	0.221754	27	9.4e-11	8.2e-08	0.2427	0.020943	3117	NM_001013838.1	+	0	1	1	146206	CARMIL2	hyper	I2H
chr13	24317683	24318052	1	0.2551	5	2.2e-05	0.00038	0.28076	0.02566	-144974	NM_001014442.3	+	0	0	1	542767	PCOTH	hyper	I2H
chr22	45060078	45060162	1	0.21124	5	1.1e-05	4.5e-05	0.22243	0.01119	-4265	NM_001017529.2	+	0	0	0	55615	PRR5	hyper	I2H
chrX	28210285	28210626	1	-0.21344	5	0.00021	0.00097	0.00672	0.22016	-210720	NM_001017930.1	-	0	0	0	139425	DCAF8L1	hypo	I2H
chr19	1436070	1436124	1	-0.209693	7	4.3e-05	3.5e-05	0.0055929	0.21529	-2239	NM_001018.4	+	0	0	0	6209	RPS15	hypo	I2H
chr14	55378621	55378839	1	-0.28788	5	1.1e-05	0.00015	0.02073	0.30861	-9080	NM_001024071.1	-	0	0	0	2643	GCH1	hypo	I2H
chr12	122455418	122455487	1	-0.2135	5	7.6e-05	0.00098	0.0394	0.2529	-4305	NM_001024808.2	+	0	0	0	605	BCL7A	hypo	I2H
chr3	30751819	30752191	1	-0.2556	5	0.00032	0.00013	0.02261	0.27821	103827	NM_001024847.2	+	0	0	0	7048	TGFBR2	hypo	I2H
chr18	74799550	74799608	1	0.22905	5	0.00021	0.00016	0.24078	0.01173	45167	NM_001025101.1	-	0	0	1	4155	MBP	hyper	I2H
chr2	100688044	100688202	1	-0.21267	5	1.1e-05	5.4e-05	0.0107	0.22337	33844	NM_001025108.1	-	0	0	1	3899	AFF3	hypo	I2H
chr11	864802	864824	1	-0.20264	5	1.1e-05	4.7e-05	0.00417	0.20681	20358	NM_001025237.1	+	0	0	1	7106	TSPAN4	hypo	I2H
chr8	143965544	143965652	1	-0.24407	5	7.6e-05	0.00016	0.02628	0.27035	-4309	NM_001026213.1	-	0	0	0	1584	CYP11B1	hypo	I2H
chr16	79161493	79161597	1	-0.20712	5	1.1e-05	0.00014	0.005	0.21212	473026	NM_001031804.2	-	0	0	1	4094	MAF	hypo	I2H
chr16	79335035	79335145	1	-0.21192	5	1.1e-05	4.6e-05	0.00417	0.21609	299478	NM_001031804.2	-	0	0	0	4094	MAF	hypo	I2H
chr1	44649677	44649876	1	-0.246057	7	2.4e-05	3.3e-05	0.023557	0.26961	-29249	NM_001034024.1	+	0	0	0	55929	DMAP1	hypo	I2H
chr21	45349726	45349881	0.14	0.265215	10	1.3e-07	1.5e-06	0.27355	0.008335	4449	NM_001037553.1	+	0	0	1	56894	AGPAT3	hyper	I2H
chr3	32861149	32861251	1	0.260225	12	4.6e-08	4.7e-05	0.29208	0.031854	1641	NM_001039111.2	+	0	0	1	131405	TRIM71	hyper	I2H
chr3	141944815	141944864	1	0.22344	5	0.00021	0.00017	0.23189	0.00845	-367	NM_001039547.2	-	1	0	0	256356	GK5	hyper	I2H
chr20	1855272	1855370	1	-0.23776	5	0.00032	0.00039	0.02892	0.26668	-19443	NM_001040022.1	+	0	0	0	140885	SIRPA	hypo	I2H
chr3	98232459	98232821	1	-0.28051	5	1.1e-05	0.00013	0.01697	0.29748	9090	NM_001040199.1	-	0	0	0	56650	CLDND1	hypo	I2H
chr12	32915907	32915979	1	-0.24889	5	2.2e-05	0.00037	0.01929	0.26818	-7021	NM_001040436.2	-	0	0	0	51067	YARS2	hypo	I2H
chr7	151524566	151524909	1	-0.205	5	7.6e-05	0.00096	0.02673	0.23173	-12610	NM_001040633.1	-	0	0	1	51422	PRKAG2	hypo	I2H
chr10	73602923	73603236	1	-0.20516	5	7.6e-05	0.00014	0.03249	0.23765	7897	NM_001042465.2	-	0	0	1	5660	PSAP	hypo	I2H
chr12	69896239	69896401	1	-0.33527	5	0.00021	0.00053	0.00902	0.34429	32112	NM_001042555.2	+	0	0	1	10818	FRS2	hypo	I2H
chr17	77121720	77121832	0.35	-0.222889	9	2.1e-06	1.3e-06	0.010117	0.23301	50703	NM_001042573.2	+	0	0	1	64772	ENGASE	hypo	I2H
chr11	131298866	131299103	1	-0.20116	5	0.00073	0.0004	0.01359	0.21475	58497	NM_001048209.1	+	0	0	1	50863	NTM	hypo	I2H
chr1	109519811	109519930	1	-0.20038	5	4.3e-05	0.00015	0.01602	0.2164	-13691	NM_001048210.2	-	0	0	1	23155	CLCC1	hypo	I2H
chr1	23701085	23701209	1	-0.244593	7	2.4e-05	1.3e-05	0.015793	0.26039	-4729	NM_001077195.1	-	0	0	0	80818	ZNF436	hypo	I2H
chr14	103560316	103560468	1	-0.23159	5	4.3e-05	0.00036	0.02825	0.25984	-6013	NM_001077594.1	+	0	0	0	91828	EXOC3L4	hypo	I2H
chr1	10712048	10712099	1	-0.22721	5	1.1e-05	0.00036	0.00702	0.23423	144635	NM_001079843.2	-	0	0	1	54897	CASZ1	hypo	I2H
chr1	10776544	10776660	1	0.23244	5	1.1e-05	0.00013	0.27852	0.04608	80074	NM_001079843.2	-	0	0	1	54897	CASZ1	hyper	I2H
chr1	10698596	10698729	1	-0.213425	10	3.1e-05	7.1e-05	0.00592	0.21935	158005	NM_001079843.2	-	0	1	0	54897	CASZ1	hypo	I2H
chr1	10734980	10735169	1	0.2134	7	0.00011	0.00099	0.25357	0.040171	121565	NM_001079843.2	-	0	0	1	54897	CASZ1	hyper	I2H
chr1	10738616	10738655	1	-0.233331	8	0.00026	0.00082	0.027531	0.26086	118079	NM_001079843.2	-	0	0	1	54897	CASZ1	hypo	I2H
chr19	22962043	22962123	1	-0.225557	7	0.00024	0.00044	0.013193	0.23875	4851	NM_001080409.2	-	0	0	1	7652	ZNF99	hypo	I2H
chr3	141006084	141006314	1	-0.23923	5	4.3e-05	0.00013	0.0183	0.25753	-36741	NM_001080412.2	+	0	1	1	253461	ZBTB38	hypo	I2H
chr8	142237282	142237724	1	-0.2049	13	1.3e-05	0.00069	0.057485	0.26238	950	NM_001080431.2	-	1	0	1	57210	SLC45A4	hypo	I2H
chr19	1715843	1715997	1	-0.22692	5	1.1e-05	0.00096	0.00844	0.23536	-37665	NM_001080488.1	+	0	0	0	390874	ONECUT3	hypo	I2H
chr2	238684190	238684212	1	-0.20932	5	2.2e-05	0.00041	0.03777	0.24709	-23176	NM_001080504.2	+	0	0	1	375316	RBM44	hypo	I2H
chr10	60345605	60346322	1	-0.26719	10	0.00012	0.00098	0.052635	0.31982	72703	NM_001080512.2	+	0	0	1	80114	BICC1	hypo	I2H
chr15	81821383	81821614	1	-0.21421	5	0.00021	0.00099	0.00822	0.22243	-154966	NM_001080532.1	-	0	0	0	342125	TMC3	hypo	I2H
chr10	17143668	17143791	1	0.30386	5	1.1e-05	4.2e-05	0.311	0.00714	28026	NM_001081.3	-	0	0	1	8029	CUBN	hyper	I2H
chr17	77504480	77504526	1	0.30042	5	1.1e-05	0.00044	0.33916	0.03874	7705	NM_001082575.2	-	0	0	1	146713	RBFOX3	hyper	I2H
chr9	98454494	98454790	1	0.28233	5	0.00013	0.00038	0.28358	0.00125	-175248	NM_001083603.1	-	0	0	0	5727	PTCH1	hyper	I2H
chr8	53632950	53633109	1	-0.22342	5	4.3e-05	0.00097	0.03943	0.26285	-5925	NM_001083617.1	-	0	0	0	9821	RB1CC1	hypo	I2H
chr10	134907964	134908093	1	-0.274393	7	1.6e-05	3.7e-05	0.024543	0.29894	6458	NM_001083909.2	+	0	0	1	84435	ADGRA1	hypo	I2H
chr10	126960930	126961385	1	-0.20744	5	4.3e-05	0.00097	0.02093	0.22837	-111301	NM_001083914.2	-	0	0	0	1488	CTBP2	hypo	I2H
chr10	43900825	43900900	1	-0.236478	9	3.9e-05	0.00017	0.070511	0.30699	2400	NM_001098206.1	-	0	0	1	3185	HNRNPF	hypo	I2H
chr10	43891546	43891762	1	0.206343	14	1.3e-06	0.00016	0.26606	0.059714	518	NM_001098208.1	-	1	0	1	3185	HNRNPF	hyper	I2H
chr2	101679195	101679391	1	-0.246236	7	0.00057	0.00096	0.020893	0.26713	60506	NM_001098577.2	+	0	0	1	6160	RPL31	hypo	I2H
chr6	144007692	144007857	1	-0.21335	5	0.00013	0.00013	0.00431	0.21766	8592	NM_001100164.1	+	0	0	1	9749	PHACTR2	hypo	I2H
chr7	5567357	5567463	1	0.259393	7	0.00014	0.00097	0.30575	0.046357	2770	NM_001101.3	-	0	1	0	60	ACTB	hyper	I2H
chr1	43543022	43543205	1	0.28944	5	0.00013	0.00015	0.29796	0.00852	-70389	NM_001101376.2	+	0	0	0	440585	FAM183A	hyper	I2H
chr15	22798829	22798966	1	-0.204844	8	0.0001	0.0004	0.026669	0.23151	-34429	NM_001102610.1	+	0	0	0	114791	TUBGCP5	hypo	I2H
chr15	99489252	99489280	1	0.233579	7	9.4e-05	0.00096	0.27827	0.044693	59606	NM_001102612.2	-	0	0	1	145814	PGPEP1L	hyper	I2H
chr19	33190769	33190902	1	-0.21626	5	4.3e-05	0.00038	0.02765	0.24391	7904	NM_001105570.1	+	0	0	1	390916	NUDT19	hypo	I2H
chr3	196307283	196307349	1	-0.2438	5	0.00021	0.00098	0.00667	0.25047	11560	NM_001105573.1	+	0	0	1	200933	FBXO45	hypo	I2H
chrX	118892995	118893079	1	-0.207433	9	3.3e-06	0.00034	0.032617	0.24005	421	NM_001105576.2	+	1	1	0	347454	SOWAHD	hypo	I2H
chr2	203877684	203877896	1	-0.275044	8	0.00014	0.00083	0.026069	0.30111	-1706	NM_001114132.1	+	0	0	0	65065	NBEAL1	hypo	I2H
chr1	201979742	201979938	0.41	0.214177	11	6.7e-08	6.9e-07	0.21977	0.0055909	54	NM_001114309.1	+	1	1	1	1999	ELF3	hyper	I2H
chr11	2911925	2912017	1	0.235728	9	1.5e-05	3.7e-05	0.24031	0.0045833	-4931	NM_001122631.1	-	0	0	1	1028	CDKN1C	hyper	I2H
chr22	18340892	18340950	1	-0.27589	5	1.1e-05	0.00015	0.02064	0.29653	48703	NM_001122731.2	-	0	0	1	57553	MICAL3	hypo	I2H
chr12	58129828	58129957	1	-0.211018	14	4.5e-07	2.9e-05	0.0497	0.26072	2073	NM_001122772.2	-	0	0	1	116986	AGAP2	hypo	I2H
chr19	13710815	13711155	1	0.212419	8	0.0003	0.00041	0.24811	0.035687	-93542	NM_001127222.1	-	0	0	0	773	CACNA1A	hyper	I2H
chr9	131650044	131650167	1	0.203369	8	2.9e-05	0.00019	0.25212	0.048756	5265	NM_001127244.1	+	0	0	1	56262	LRRC8A	hyper	I2H
chr7	77458054	77458216	1	-0.254564	7	0.00016	0.00044	0.048829	0.30339	-11231	NM_001127359.1	+	0	0	1	57157	PHTF2	hypo	I2H
chr14	104356038	104356109	1	-0.203943	7	2.9e-05	5e-06	0.0013571	0.2053	31795	NM_001127393.1	-	0	0	0	9556	ATP5MPL	hypo	I2H
chr22	18575154	18575214	0.24	0.319057	7	6.7e-06	1.8e-06	0.34768	0.028621	14396	NM_001127649.2	+	0	0	0	55670	PEX26	hyper	I2H
chr15	65281085	65281180	1	0.261594	9	4.5e-05	0.00017	0.31698	0.055389	665	NM_001127889.4	-	1	0	1	51324	SPG21	hyper	I2H
chr3	76377389	76377749	1	-0.252756	9	0.00015	0.00067	0.0081556	0.26091	421565	NM_001128929.3	+	0	0	1	6092	ROBO2	hypo	I2H
chr19	17242180	17242259	1	-0.25098	5	0.00021	0.00096	0.06027	0.31125	55591	NM_001130065.1	+	0	0	1	4650	MYO9B	hypo	I2H
chr8	144255583	144255675	1	-0.231183	9	1.1e-05	0.00017	0.029056	0.26024	-13531	NM_001130478.1	-	0	0	0	4062	LY6H	hypo	I2H
chr2	71929726	71929925	1	-0.20369	5	1.1e-05	0.00013	0.01648	0.22017	235896	NM_001130982.1	+	0	0	0	8291	DYSF	hypo	I2H
chr19	5768728	5768914	1	0.214757	7	0.0002	0.00096	0.23706	0.022307	15863	NM_001134316.1	-	0	0	1	163154	PRR22	hyper	I2H
chr3	14437078	14437296	1	-0.299757	7	0.00014	3.4e-05	0.00054286	0.3003	-6780	NM_001134368.3	+	0	0	0	6533	SLC6A6	hypo	I2H
chr10	104954533	104954595	1	-0.30256	5	0.00049	0.00044	0.02497	0.32753	-1471	NM_001134373.2	-	0	0	0	22978	NT5C2	hypo	I2H
chr1	86023872	86024023	1	-0.20747	5	0.00013	0.00017	0.00523	0.2127	20024	NM_001134445.1	-	0	0	1	23576	DDAH1	hypo	I2H
chr16	85608555	85608743	1	0.25318	5	1.1e-05	0.00014	0.25747	0.00429	-36286	NM_001134473.2	+	0	0	0	23199	GSE1	hyper	I2H
chr5	179740673	179740765	1	0.322056	8	0.00026	0.00019	0.33737	0.015312	-21603	NM_001135044.1	-	0	0	1	5601	MAPK9	hyper	I2H
chrX	152938683	152938715	1	0.26634	5	1.1e-05	0.00043	0.29491	0.02857	29	NM_001135740.1	-	1	1	1	139728	PNCK	hyper	I2H
chr1	211419561	211419770	1	-0.22525	5	0.00032	0.00099	0.01278	0.23803	-12938	NM_001136225.1	+	0	0	0	55758	RCOR3	hypo	I2H
chr12	75017132	75017516	1	-0.21168	5	0.00021	0.00013	0.02736	0.23904	85583	NM_001136262.1	+	0	0	0	552889	ATXN7L3B	hypo	I2H
chr2	33719267	33719413	1	0.23363	5	1.1e-05	0.00037	0.26548	0.03185	17948	NM_001139488.1	+	0	0	1	25780	RASGRP3	hyper	I2H
chr1	200906890	200907237	1	-0.258025	8	0.00091	0.0004	0.013737	0.27176	42943	NM_001142569.2	+	0	0	0	55765	INAVA	hypo	I2H
chr12	133101457	133101604	1	-0.204312	8	0.00026	0.00083	0.0099688	0.21428	34302	NM_001142641.1	+	0	0	1	57666	FBRSL1	hypo	I2H
chrX	152952732	152952924	1	0.217456	8	1.5e-05	6.7e-06	0.22842	0.010963	-828	NM_001142805.1	+	1	0	0	6535	SLC6A8	hyper	I2H
chr19	15348924	15349006	1	0.20952	5	7.6e-05	0.00049	0.2248	0.01528	-5067	NM_001142886.1	-	0	1	0	79852	EPHX3	hyper	I2H
chr11	65768453	65768550	1	-0.225444	8	0.0004	0.00082	0.016956	0.2424	-1000	NM_001143985.1	+	1	0	1	8815	BANF1	hypo	I2H
chr17	75196107	75196359	1	-0.23941	5	4.3e-05	0.00039	0.02649	0.2659	14814	NM_001144001.1	+	0	0	1	6397	SEC14L1	hypo	I2H
chr18	3284079	3284154	1	0.38016	5	1.1e-05	0.00016	0.41331	0.03315	21364	NM_001144945.1	+	0	0	0	103910	MYL12B	hyper	I2H
chr19	47281926	47281986	1	0.21016	5	4.3e-05	0.00013	0.23514	0.02498	6149	NM_001145145.1	-	0	1	1	6510	SLC1A5	hyper	I2H
chr15	96693158	96693217	1	0.20825	5	1.1e-05	5.4e-05	0.21242	0.00417	-175940	NM_001145155.1	+	0	0	1	7026	NR2F2	hyper	I2H
chr16	85028743	85029002	1	0.273525	8	2.9e-05	0.00042	0.32526	0.051737	16140	NM_001145548.1	-	0	0	1	55625	ZDHHC7	hyper	I2H
chr7	98774873	98774968	1	-0.22777	5	2.2e-05	0.00099	0.04073	0.2685	30145	NM_001145715.2	-	0	0	1	402569	KPNA7	hypo	I2H
chr19	50743040	50743101	1	-0.20659	5	2.2e-05	0.00036	0.00983	0.21642	36157	NM_001145809.1	+	0	0	1	79784	MYH14	hypo	I2H
chr10	126126486	126126649	1	-0.275192	6	5e-05	0.00019	0.016817	0.29201	11902	NM_001146340.1	-	0	0	0	390010	NKX1-2	hypo	I2H
chr8	32940334	32940575	1	-0.21984	5	1.1e-05	0.00014	0.00476	0.2246	361065	NM_001159996.2	+	0	0	0	3084	NRG1	hypo	I2H
chr19	55728828	55728874	1	-0.24442	5	0.00021	0.0004	0.01671	0.26113	-7955	NM_001161440.2	-	0	0	0	5794	PTPRH	hypo	I2H
chr5	138730807	138730838	1	0.2032	5	1.1e-05	1.3e-05	0.23957	0.03637	48	NM_001161546.1	-	1	1	0	389333	PROB1	hyper	I2H
chr5	138730855	138730904	1	0.228557	7	8.3e-06	5e-06	0.23424	0.0056786	0	NM_001161546.1	-	1	1	0	389333	PROB1	hyper	I2H
chr14	55225284	55225440	1	0.21631	5	0.00049	0.00097	0.2532	0.03689	3780	NM_001161577.1	+	0	0	1	23034	SAMD4A	hyper	I2H
chr3	33957461	33957569	1	0.21095	5	7.6e-05	0.00013	0.23995	0.029	117400	NM_001162429.2	+	0	0	0	10015	PDCD6IP	hyper	I2H
chr6	42111030	42111091	1	0.31146	5	1.1e-05	0.00014	0.37339	0.06193	-316	NM_001164446.2	-	1	0	0	647024	C6orf132	hyper	I2H
chr6	42097901	42097927	1	0.2687	5	1.1e-05	0.00014	0.27203	0.00333	12789	NM_001164446.2	-	0	0	1	647024	C6orf132	hyper	I2H
chr3	4515991	4516125	1	0.24375	9	2.4e-06	1.7e-05	0.26722	0.023472	-7026	NM_001164674.1	-	0	0	0	285362	SUMF1	hyper	I2H
chr1	28502845	28503118	1	0.20012	5	0.00021	0.00013	0.23038	0.03026	338	NM_001164723.2	-	1	1	1	5724	PTAFR	hyper	I2H
chr12	26239245	26239604	1	-0.269136	7	0.00094	0.00098	0.02625	0.29539	33756	NM_001164746.1	+	0	0	0	11228	RASSF8	hypo	I2H
chr7	44673019	44673272	1	-0.244057	7	0.00016	0.00097	0.049621	0.29368	26900	NM_001165036.1	+	0	0	1	4967	OGDH	hypo	I2H
chr9	90758711	90758790	1	-0.26935	5	0.00032	0.00039	0.01326	0.28261	-8812	NM_001166137.1	-	0	0	0	645961	SPATA31C2	hypo	I2H
chr16	71571582	71571663	1	-0.21767	5	4.3e-05	0.00096	0.00825	0.22592	11430	NM_001166395.1	+	0	1	0	10164	CHST4	hypo	I2H
chr6	168785622	168785670	1	0.30216	5	1.1e-05	0.00014	0.33492	0.03276	-56161	NM_001166412.1	+	0	0	0	64094	SMOC2	hyper	I2H
chr11	33710807	33711105	1	0.21096	5	0.00032	0.00097	0.22932	0.01836	11182	NM_001166692.1	-	0	0	0	100131378	C11orf91	hyper	I2H
chr3	187990765	187990865	1	-0.21533	5	7.6e-05	0.00097	0.02007	0.2354	47574	NM_001167671.2	+	0	0	1	4026	LPP	hypo	I2H
chr4	125877324	125877474	1	-0.2434	5	2.2e-05	0.00097	0.01806	0.26146	-243438	NM_001167882.1	-	0	0	0	57182	ANKRD50	hypo	I2H
chr9	15350772	15350831	1	0.2166	5	1.1e-05	1.4e-05	0.23894	0.02234	-43415	NM_001168341.1	-	0	0	0	158219	TTC39B	hyper	I2H
chr9	15212452	15212548	1	-0.261558	6	0.00027	0.00019	0.00165	0.26321	37651	NM_001168342.1	-	0	0	1	158219	TTC39B	hypo	I2H
chr2	47172637	47172866	1	0.20819	5	1.1e-05	4.4e-05	0.21588	0.00769	-3644	NM_001171511.2	-	0	0	1	90411	MCFD2	hyper	I2H
chr7	841251	841498	1	-0.204944	8	1.5e-05	6.6e-06	0.007525	0.21247	-13696	NM_001171946.1	+	0	0	0	23353	SUN1	hypo	I2H
chr2	233648639	233648689	1	-0.37203	5	1.1e-05	0.00014	0.01667	0.3887	-7365	NM_001172417.1	-	0	0	1	3769	KCNJ13	hypo	I2H
chr16	70600412	70600689	1	-0.2344	5	4.3e-05	0.00043	0.02264	0.25704	-13109	NM_001172771.1	+	0	0	1	146433	IL34	hypo	I2H
chr16	70649269	70649484	1	-0.38941	5	1.1e-05	0.00014	0.02128	0.41069	-8411	NM_001172772.1	+	0	0	1	146433	IL34	hypo	I2H
chr2	220325475	220325622	1	0.31256	5	1.1e-05	0.00013	0.32307	0.01051	0	NM_001173476.1	+	1	1	1	10290	SPEG	hyper	I2H
chr3	50513539	50513610	1	0.207537	8	0.00014	8.6e-05	0.228	0.020463	27419	NM_001174051.2	-	0	1	1	9254	CACNA2D2	hyper	I2H
chr20	46181739	46181875	1	-0.20838	5	0.00049	0.00098	0.01982	0.2282	51140	NM_001174088.1	+	0	0	1	8202	NCOA3	hypo	I2H
chr10	73086516	73086636	1	0.25409	5	1.1e-05	0.00014	0.28254	0.02845	7508	NM_001174098.1	+	0	0	1	55315	SLC29A3	hyper	I2H
chr9	129379311	129379380	1	0.20456	5	7.6e-05	0.00045	0.22178	0.01722	2591	NM_001174146.1	+	0	0	1	4010	LMX1B	hyper	I2H
chr3	145969290	145969454	1	-0.222814	11	2.7e-06	5.9e-05	0.020873	0.24369	-325	NM_001177304.1	-	1	0	0	57088	PLSCR4	hypo	I2H
chr12	93096779	93096861	1	0.22056	5	4.3e-05	0.00038	0.23097	0.01041	162	NM_001178097.2	+	1	1	0	338809	C12orf74	hyper	I2H
chrX	7070234	7070461	1	-0.227621	7	0.00011	8.2e-05	0.02345	0.25107	-4004	NM_001178135.1	-	0	0	1	8226	PUDP	hypo	I2H
chrX	54013547	54013868	1	0.20933	5	4.3e-05	0.00096	0.23513	0.0258	55760	NM_001184898.1	-	0	1	1	23133	PHF8	hyper	I2H
chrX	19690355	19690585	1	-0.25681	5	0.00073	0.00097	0.03619	0.293	-1237	NM_001184960.1	-	0	0	1	30011	SH3KBP1	hypo	I2H
chr22	43418010	43418146	1	-0.237179	7	2.4e-05	8.5e-05	0.020179	0.25736	-6827	NM_001184970.1	-	0	0	0	11252	PACSIN2	hypo	I2H
chr4	2460387	2460489	1	0.212686	7	0.00028	0.00019	0.24097	0.028286	-10306	NM_001185010.2	+	0	1	1	6047	RNF4	hyper	I2H
chr9	140034091	140034175	1	0.253007	7	0.00024	0.00099	0.29249	0.039479	484	NM_001185090.1	+	1	1	0	2902	GRIN1	hyper	I2H
chr10	57052233	57052361	1	-0.20476	5	0.00013	0.00043	0.00714	0.2119	-306389	NM_001190478.1	+	0	0	0	100463289	MTRNR2L5	hypo	I2H
chr17	38218104	38218182	1	-0.27558	5	1.1e-05	0.00014	0.01432	0.2899	-264	NM_001190919.1	+	1	0	0	7067	THRA	hypo	I2H
chr3	155577498	155577599	1	0.28225	5	1.1e-05	0.00013	0.28871	0.00646	-5251	NM_001190992.1	-	0	0	0	9197	SLC33A1	hyper	I2H
chr1	48352001	48352039	1	0.30502	5	2.2e-05	0.00036	0.32377	0.01875	110524	NM_001194986.1	-	0	0	1	388630	TRABD2B	hyper	I2H
chr3	46653920	46654121	1	0.25348	5	0.00021	0.00015	0.26706	0.01358	0	NM_001195442.1	+	1	1	0	100132146	FAM240A	hyper	I2H
chr17	38102889	38103038	1	-0.21258	5	0.00021	0.00014	0.01244	0.22502	5164	NM_001195545.1	+	0	0	0	100505591	LRRC3C	hypo	I2H
chrX	111183614	111183656	1	-0.26758	5	1.1e-05	0.00015	0.00833	0.27591	58491	NM_001195577.1	+	0	0	1	100329135	TRPC5OS	hypo	I2H
chr10	21850438	21850678	1	-0.21728	5	1.1e-05	0.00036	0.01295	0.23023	26866	NM_001195626.1	+	0	0	1	8028	MLLT10	hypo	I2H
chr6	136887226	136887460	1	0.21558	5	0.00021	0.00039	0.22899	0.01341	-15270	NM_001198617.1	-	0	0	1	9053	MAP7	hyper	I2H
chrX	16886058	16886097	1	-0.22892	5	1.1e-05	0.00014	0.04168	0.2706	1882	NM_001198719.1	-	0	0	1	5931	RBBP7	hypo	I2H
chr22	45125421	45125480	1	-0.20156	5	1.1e-05	0.00013	0.00504	0.2066	-22958	NM_001198726.1	+	0	0	1	23779	ARHGAP8	hypo	I2H
chr1	31868323	31868409	1	0.253561	9	4.5e-05	0.00017	0.29577	0.042211	-14003	NM_001199038.1	+	0	0	0	347735	SERINC2	hyper	I2H
chr17	36621330	36621604	1	-0.273813	12	4.7e-06	4.8e-05	0.021092	0.2949	36612	NM_001199417.1	+	0	0	1	57636	ARHGAP23	hypo	I2H
chr17	36600682	36600952	1	-0.227329	7	0.00011	0.00044	0.017143	0.24447	15964	NM_001199417.1	+	0	0	1	57636	ARHGAP23	hypo	I2H
chr1	6166261	6166409	1	0.20995	8	0.00019	0.00019	0.22055	0.0106	60089	NM_001199863.1	+	0	1	1	8514	KCNAB2	hyper	I2H
chr17	17414834	17415007	1	-0.231081	8	4e-05	3.8e-05	0.025794	0.25688	-15126	NM_001199989.1	-	0	0	1	51655	RASD1	hypo	I2H
chr18	33598380	33598487	1	-0.214922	9	8.7e-05	0.00034	0.027133	0.24206	45794	NM_001201475.1	+	0	0	1	83608	C18orf21	hypo	I2H
chr1	3615280	3615390	1	0.23435	5	1.1e-05	0.00013	0.24744	0.01309	672	NM_001204192.1	+	1	0	1	7161	TP73	hyper	I2H
chr1	109935628	109935710	1	-0.20527	5	1.1e-05	0.00047	0.01706	0.22233	270	NM_001205228.1	-	1	1	1	6272	SORT1	hypo	I2H
chr1	1003283	1003376	1	0.263435	10	2.5e-06	0.00027	0.29937	0.035935	6312	NM_001205252.1	-	0	0	0	401934	RNF223	hyper	I2H
chr2	1263122	1263475	1	-0.24961	5	4.3e-05	0.00042	0.03461	0.28422	-153758	NM_001206745.1	+	0	1	1	7173	TPO	hypo	I2H
chr3	2581980	2582153	1	0.24509	5	0.00021	0.00098	0.28756	0.04247	301469	NM_001206955.1	+	0	0	1	152330	CNTN4	hyper	I2H
chr6	36653579	36653771	1	0.22768	5	2.2e-05	0.00038	0.24053	0.01285	7094	NM_001220778.1	+	0	1	0	1026	CDKN1A	hyper	I2H
chr10	3216004	3216063	1	-0.2083	5	1.1e-05	0.00012	0.02727	0.23557	-972	NM_001242309.1	-	1	0	0	10531	PITRM1	hypo	I2H
chr1	2792636	2792740	1	0.232272	9	3.9e-05	0.00017	0.24485	0.012578	-86407	NM_001242672.1	-	0	0	0	100287898	TTC34	hyper	I2H
chr18	42892740	42892915	1	0.20661	5	0.00049	0.00098	0.22763	0.02102	99795	NM_001242692.1	+	0	0	1	8170	SLC14A2	hyper	I2H
chr16	89411803	89411891	1	0.27813	5	1.1e-05	0.00037	0.32513	0.047	24264	NM_001242885.2	+	0	0	1	100287036	LOC100287036	hyper	I2H
chr14	74352682	74352743	1	-0.21522	5	0.00021	0.00098	0.01478	0.23	-575	NM_001242927.1	+	1	0	0	57862	ZNF410	hypo	I2H
chr11	98232948	98233018	1	-0.24082	5	0.00013	0.00037	0.0075	0.24832	-658688	NM_001243271.1	+	0	0	0	53942	CNTN5	hypo	I2H
chr22	44459397	44459474	1	-0.22516	5	0.00032	0.00098	0.02216	0.24732	-5523	NM_001243385.1	+	0	0	1	29780	PARVB	hypo	I2H
chr22	44464372	44464692	0.7	0.227027	13	6.7e-08	5.3e-06	0.26279	0.035765	-305	NM_001243385.1	+	1	0	1	29780	PARVB	hyper	I2H
chr13	45154735	45154832	1	-0.20744	5	0.00013	0.00014	0.03608	0.24352	-4035	NM_001243799.1	-	0	0	0	8848	TSC22D1	hypo	I2H
chr8	26450211	26450292	1	-0.22082	5	1.1e-05	0.00013	0.01141	0.23223	14292	NM_001244604.1	+	0	0	1	1808	DPYSL2	hypo	I2H
chr12	20704390	20704492	0.45	0.395333	9	6.8e-07	1.3e-06	0.42021	0.024878	-20306	NM_001244683.1	+	0	0	1	5139	PDE3A	hyper	I2H
chr3	71305783	71306028	1	-0.216071	7	6.4e-05	0.00097	0.035629	0.2517	-11468	NM_001244814.1	-	0	0	1	27086	FOXP1	hypo	I2H
chr6	14110487	14110577	1	-0.23147	5	2.2e-05	0.00043	0.01008	0.24155	-6910	NM_001251901.1	+	0	0	0	9308	CD83	hypo	I2H
chr2	27124539	27124645	1	-0.21066	5	7.6e-05	0.00097	0.01987	0.23053	53249	NM_001253724.1	+	0	0	1	56896	DPYSL5	hypo	I2H
chr22	50918946	50919159	1	-0.24442	5	1.1e-05	0.0004	0.01922	0.26364	-994	NM_001253845.1	+	1	0	0	79924	ADM2	hypo	I2H
chr6	2139695	2140114	1	0.225621	7	0.00016	0.0002	0.24881	0.023193	36112	NM_001253846.1	-	0	0	1	2762	GMDS	hyper	I2H
chr2	106747632	106747726	1	0.266436	7	2.4e-05	8.8e-05	0.29153	0.025093	7612	NM_001253876.1	-	0	0	1	80146	UXS1	hyper	I2H
chr19	42484230	42484372	1	0.21381	5	0.00021	0.00013	0.22047	0.00666	13248	NM_001256213.1	-	0	0	1	478	ATP1A3	hyper	I2H
chr12	53363396	53363552	1	0.28911	5	1.1e-05	1.7e-05	0.29739	0.00828	-19747	NM_001256293.1	-	0	0	0	3856	KRT8	hyper	I2H
chr4	175427159	175427526	1	0.21694	5	1.1e-05	0.00014	0.21894	0.002	16519	NM_001256301.1	-	0	0	1	3248	HPGD	hyper	I2H
chr9	130886954	130887345	1	-0.225214	7	0.00024	0.00045	0.029693	0.25491	3123	NM_001256335.1	-	0	1	1	80142	PTGES2	hypo	I2H
chr22	21917561	21917958	1	-0.213136	7	0.00067	0.00096	0.013857	0.22699	-3878	NM_001256356.1	+	0	0	1	7332	UBE2L3	hypo	I2H
chr12	96455591	96455621	1	-0.24843	5	4.3e-05	0.00096	0.02973	0.27816	-18294	NM_001256644.1	-	0	0	0	4048	LTA4H	hypo	I2H
chr12	96449669	96449755	1	0.22151	5	1.1e-05	0.00015	0.23236	0.01085	-12372	NM_001256644.1	-	0	0	0	4048	LTA4H	hyper	I2H
chr22	32955463	32955552	1	-0.27882	5	1.1e-05	0.00014	0.01295	0.29177	84241	NM_001257990.1	+	0	0	1	25793	FBXO7	hypo	I2H
chr3	37101891	37101990	1	-0.26332	5	7.6e-05	0.00097	0.02774	0.29106	66625	NM_001258274.1	+	0	0	1	4292	MLH1	hypo	I2H
chr10	118885598	118885646	1	-0.24837	5	4.3e-05	0.00045	0.0275	0.27587	452	NM_001258300.1	-	1	0	1	57698	SHTN1	hypo	I2H
chr11	44904916	44905000	1	0.21224	5	7.6e-05	0.00039	0.25364	0.0414	66760	NM_001258320.1	-	0	0	1	9537	TP53I11	hyper	I2H
chr5	150436538	150436735	1	-0.2318	5	0.00021	0.00097	0.06696	0.29876	7958	NM_001258455.1	-	0	0	1	10318	TNIP1	hypo	I2H
chr17	74049973	74050288	1	0.20553	5	1.1e-05	0.00043	0.21386	0.00833	-237	NM_001260503.1	-	1	0	1	6730	SRP68	hyper	I2H
chr16	19441989	19442560	1	-0.2152	5	0.00021	0.00013	0.02142	0.23662	12973	NM_001261841.1	+	0	0	1	79838	TMC5	hypo	I2H
chr6	15323935	15324075	1	-0.29615	5	2.2e-05	0.00016	0.00952	0.30567	74851	NM_001267040.1	+	0	0	1	3720	JARID2	hypo	I2H
chr10	115478971	115479027	1	0.302407	7	1.6e-05	3.4e-05	0.31704	0.014636	9869	NM_001267058.1	+	0	0	1	840	CASP7	hyper	I2H
chr13	113718634	113718677	1	0.27751	5	1.1e-05	0.00014	0.33879	0.06128	-41425	NM_001267554.1	+	0	1	0	2155	F7	hyper	I2H
chr19	3713749	3713838	1	0.26167	5	0.00032	0.00097	0.3003	0.03863	5416	NM_001267560.1	+	0	0	1	27134	TJP3	hyper	I2H
chrX	43555925	43556156	1	-0.261807	7	4.3e-05	1.3e-05	0.020686	0.28249	41772	NM_001270458.1	+	0	0	1	4128	MAOA	hypo	I2H
chr10	74458347	74458411	1	0.277	5	0.00021	0.00098	0.33512	0.05812	5972	NM_001270680.1	+	0	0	1	90550	MCU	hyper	I2H
chr5	147130902	147130956	1	0.3406	5	1.1e-05	0.00013	0.37324	0.03264	31456	NM_001270941.1	-	0	0	1	9832	JAKMIP2	hyper	I2H
chr2	239773532	239773616	1	0.20923	5	1.1e-05	0.00015	0.21368	0.00445	16861	NM_001271893.3	+	0	0	1	117581	TWIST2	hyper	I2H
chr19	56278127	56278240	1	0.27572	5	1.1e-05	0.00014	0.28684	0.01112	-4931	NM_001277397.1	+	0	0	0	729974	RFPL4AL1	hyper	I2H
chr18	68561320	68561512	1	-0.305821	7	0.00067	0.00098	0.037036	0.34286	-243228	NM_001278515.1	-	0	0	0	NA	NA	hypo	I2H
chr3	69061711	69061860	1	0.211078	9	9.4e-07	3.2e-06	0.24816	0.037083	1186	NM_001278689.1	-	0	1	0	285203	EOGT	hyper	I2H
chr14	105512380	105512559	1	0.25039	5	1.1e-05	0.00015	0.25239	0.002	19329	NM_001278694.1	-	0	0	0	29933	GPR132	hyper	I2H
chrX	99871118	99871764	1	-0.264979	7	0.00034	0.00045	0.022564	0.28754	19966	NM_001278740.1	-	0	0	0	7105	TSPAN6	hypo	I2H
chr12	47358412	47358490	1	0.25848	5	7.6e-05	0.00013	0.30272	0.04424	-114896	NM_001281429.1	+	0	0	0	91523	PCED1B	hyper	I2H
chr20	43186114	43186325	1	-0.23288	5	2.2e-05	0.00014	0.00595	0.23883	-24865	NM_001281445.1	+	0	0	1	11142	PKIG	hypo	I2H
chr20	43913644	43913851	1	-0.208	8	1.5e-05	0.00019	0.025644	0.23364	-21632	NM_001281449.1	+	0	0	0	11317	RBPJL	hypo	I2H
chr14	73472997	73473098	1	-0.27142	5	2.2e-05	0.00013	0.01423	0.28565	-19334	NM_001281735.1	-	0	0	1	53349	ZFYVE1	hypo	I2H
chr17	79894321	79894400	0.9	-0.23885	10	1.7e-06	3.4e-06	0.00354	0.24239	716	NM_001282281.1	-	1	0	1	5831	PYCR1	hypo	I2H
chr7	2842565	2842788	1	0.252772	9	5.1e-05	0.00034	0.2782	0.025428	12106	NM_001282441.1	-	0	0	1	2768	GNA12	hyper	I2H
chr15	30333792	30333842	1	0.20369	5	2.2e-05	0.00041	0.2071	0.00341	-41316	NM_001282472.1	+	0	0	0	653073	GOLGA8J	hyper	I2H
chr8	116434495	116434663	1	-0.20889	5	0.00013	0.00036	0.03055	0.23944	245577	NM_001282902.2	-	0	0	1	7227	TRPS1	hypo	I2H
chr8	116506642	116507037	1	0.216312	8	4.7e-05	0.0004	0.24651	0.0302	173203	NM_001282902.2	-	0	0	1	7227	TRPS1	hyper	I2H
chr7	1005088	1005172	1	0.211039	9	7.7e-05	8e-05	0.21706	0.0060222	-10046	NM_001284308.1	-	0	1	0	11033	ADAP1	hyper	I2H
chr15	100271819	100271978	1	-0.227779	7	1.6e-05	3.4e-05	0.029007	0.25679	1613	NM_001284418.1	-	0	1	1	145748	LYSMD4	hypo	I2H
chr1	86968038	86968264	1	0.203259	11	1.2e-06	7.2e-06	0.21303	0.0097682	33514	NM_001285.3	+	0	0	0	1179	CLCA1	hyper	I2H
chr6	43583658	43583889	1	-0.226657	7	0.0004	0.00097	0.025171	0.25183	11202	NM_001286216.1	-	0	1	0	54676	GTPBP2	hypo	I2H
chr14	105032783	105032850	1	-0.23708	5	4.3e-05	0.00099	0.01519	0.25227	-13171	NM_001286399.1	+	0	0	0	400258	C14orf180	hypo	I2H
chr6	25055534	25055605	1	-0.29674	5	0.00013	0.00099	0.06359	0.36033	-13019	NM_001286446.2	-	0	0	0	9750	RIPOR2	hypo	I2H
chr16	9000916	9001040	1	0.2222	5	7.6e-05	0.00017	0.25914	0.03694	29547	NM_001286458.1	-	0	0	1	7874	USP7	hyper	I2H
chr11	123448112	123448140	1	0.22229	5	0.00021	0.00096	0.2417	0.01941	17144	NM_001286564.1	+	0	1	0	57476	GRAMD1B	hyper	I2H
chr9	131178112	131178335	1	-0.239225	8	2.4e-05	0.00019	0.012394	0.25162	-3104	NM_001286760.1	+	0	0	0	51148	CERCAM	hypo	I2H
chr4	7006593	7006731	1	0.22651	5	1.1e-05	5e-05	0.23497	0.00846	17360	NM_001286805.1	+	0	1	1	57533	TBC1D14	hyper	I2H
chr8	99961343	99961492	1	-0.251565	10	0.00023	0.00027	0.00311	0.25467	4714	NM_001286841.1	+	0	1	0	116039	OSR2	hypo	I2H
chr20	42999777	42999980	1	-0.26567	5	1.1e-05	0.00013	0.01212	0.27779	15338	NM_001287183.1	+	0	0	1	3172	HNF4A	hypo	I2H
chr2	231654717	231654973	1	-0.238829	7	0.00014	0.00096	0.032179	0.27101	-74340	NM_001287240.1	+	0	0	1	81618	ITM2C	hypo	I2H
chr9	35047164	35047239	1	0.27322	5	0.00021	0.00097	0.27856	0.00534	4697	NM_001287391.1	+	0	0	0	138724	C9orf131	hyper	I2H
chr9	90025873	90026072	1	0.210536	7	0.00028	0.00021	0.24497	0.034436	-86071	NM_001288731.1	+	0	0	0	1612	DAPK1	hyper	I2H
chr15	83261456	83261512	1	0.250508	6	7.4e-07	1e-05	0.25733	0.0068167	-20884	NM_001288820.1	-	0	0	1	64506	CPEB1	hyper	I2H
chr4	19458565	19458803	1	-0.238544	8	2.9e-05	8.6e-05	0.003125	0.24167	-794725	NM_001289136.2	+	0	0	0	9353	SLIT2	hypo	I2H
chr22	17956640	17956818	1	0.24092	5	1.1e-05	1.6e-05	0.26183	0.02091	27223	NM_001290047.1	+	0	1	1	27443	CECR2	hyper	I2H
chr16	57652929	57653169	1	0.205521	7	5.3e-05	0.00045	0.24333	0.037807	-436	NM_001290143.1	+	1	0	0	9289	ADGRG1	hyper	I2H
chr19	16261898	16261962	1	-0.21901	5	0.00021	0.00099	0.00519	0.2242	17062	NM_001291274.1	+	0	0	1	NA	NA	hypo	I2H
chrX	44730508	44730718	1	0.288164	7	1.9e-05	1.3e-05	0.3036	0.015436	-1703	NM_001291421.1	+	0	0	0	7403	KDM6A	hyper	I2H
chr12	9964682	9964759	1	-0.21695	5	0.00013	0.00015	0.04321	0.26016	-15318	NM_001291823.1	+	0	0	0	51348	KLRF1	hypo	I2H
chr5	20296526	20296605	1	0.26793	5	0.00073	0.00095	0.28222	0.01429	279378	NM_001291956.1	-	0	0	1	1016	CDH18	hyper	I2H
chr3	9448207	9448419	1	-0.236156	8	2.1e-05	8.6e-05	0.062731	0.29889	8825	NM_001292043.1	+	0	0	1	55209	SETD5	hypo	I2H
chr15	81097675	81097844	1	0.25136	5	1.1e-05	1.5e-05	0.27177	0.02041	25993	NM_001293298.1	+	0	0	1	57214	CEMIP	hyper	I2H
chr17	75410991	75411251	1	0.20787	5	0.00032	0.00017	0.24496	0.03709	9842	NM_001293696.1	+	0	0	1	10801	SEPTIN9	hyper	I2H
chr12	727359	727956	1	-0.21718	5	0.00021	0.00038	0.00938	0.22656	-7781	NM_001294345.1	-	0	0	1	4815	NINJ2	hypo	I2H
chr11	1949181	1949279	1	0.23536	5	0.00032	0.00037	0.2539	0.01854	8384	NM_001297646.1	+	0	0	1	7140	TNNT3	hyper	I2H
chr11	2430937	2431034	1	0.20357	5	0.00021	0.00042	0.22695	0.02338	8691	NM_001297659.1	+	0	0	1	10078	TSSC4	hyper	I2H
chr16	18976294	18976573	1	-0.257393	7	0.00048	0.00096	0.016864	0.27426	-18683	NM_001300732.1	+	0	0	0	79905	TMC7	hypo	I2H
chr7	5313961	5314074	1	0.21147	5	0.00021	0.00036	0.22218	0.01071	-8487	NM_001300847.1	+	0	0	0	222962	SLC29A4	hyper	I2H
chr11	130207346	130207396	1	0.20676	5	0.00021	0.00014	0.22278	0.01602	-22740	NM_001301099.1	-	0	0	0	29068	ZBTB44	hyper	I2H
chr19	11562966	11563128	1	-0.220225	8	0.00019	0.00041	0.011938	0.23216	-16364	NM_001302453.1	-	0	1	0	115948	CCDC151	hypo	I2H
chr17	41562133	41562198	1	0.2119	5	1.1e-05	0.00036	0.21266	0.00076	850	NM_001302623.1	+	1	0	1	1659	DHX8	hyper	I2H
chr20	61602464	61602546	1	-0.24878	5	1.1e-05	0.00016	0.01824	0.26702	18467	NM_001302643.1	+	0	0	0	63910	SLC17A9	hypo	I2H
chr17	65657909	65658035	1	-0.24191	5	0.00021	0.00041	0.01826	0.26017	-55914	NM_001303272.1	+	0	0	1	25926	NOL11	hypo	I2H
chr2	165015913	165015970	1	-0.24844	5	1.1e-05	0.00096	0.00378	0.25222	409091	NM_001303422.1	-	0	0	0	2888	GRB14	hypo	I2H
chr20	18061835	18061870	1	-0.2732	5	2.2e-05	0.00046	0.01003	0.28323	-22004	NM_001303462.1	-	0	0	0	58495	OVOL2	hypo	I2H
chr1	1902022	1902175	1	0.242193	7	1.3e-05	5.2e-06	0.24934	0.0071429	33102	NM_001304360.1	-	0	1	1	85452	CFAP74	hyper	I2H
chr12	22564836	22564923	1	0.28008	5	1.1e-05	0.00038	0.28302	0.00294	-77189	NM_001304450.1	-	0	0	0	6489	ST8SIA1	hyper	I2H
chr14	25839548	25839696	1	-0.21724	5	0.00021	0.00057	0.00917	0.22641	-320046	NM_001304476.1	-	0	0	0	29091	STXBP6	hypo	I2H
chr18	77792564	77792732	1	-0.234921	7	2.9e-05	8.4e-05	0.033029	0.26795	1204	NM_001305563.1	-	0	0	1	10907	TXNL4A	hypo	I2H
chr7	73194740	73194909	1	-0.20163	5	0.00021	0.00098	0.02551	0.22714	-10141	NM_001306.3	-	0	0	0	1365	CLDN3	hypo	I2H
chr4	8742164	8742241	1	0.26891	5	0.00021	0.00038	0.27495	0.00604	131303	NM_001306142.1	-	0	0	0	3166	HMX1	hyper	I2H
chr18	33036568	33036686	1	0.3203	5	1.1e-05	1.5e-05	0.32272	0.00242	40928	NM_001308064.1	-	0	0	0	125476	INO80C	hyper	I2H
chr19	10189607	10189721	1	-0.23574	5	1.1e-05	0.00015	0.01214	0.24788	-7074	NM_001308277.1	+	0	0	0	55337	SHFL	hypo	I2H
chr16	64780234	64780611	1	-0.20992	5	0.00013	0.00037	0.0033	0.21322	375430	NM_001308392.1	-	0	0	0	1009	CDH11	hypo	I2H
chr16	64172208	64172419	1	-0.23849	5	0.00032	0.00095	0.0313	0.26979	983622	NM_001308392.1	-	0	0	0	1009	CDH11	hypo	I2H
chr16	64403784	64403865	1	-0.21037	5	1.1e-05	0.00036	0.00556	0.21593	752176	NM_001308392.1	-	0	0	0	1009	CDH11	hypo	I2H
chr20	57427029	57427341	1	-0.205995	11	2.2e-05	0.00022	0.011782	0.21778	-695	NM_001309883.1	+	1	0	1	2778	GNAS	hypo	I2H
chr11	13573518	13573734	1	-0.20816	5	0.00032	0.00049	0.01486	0.22302	-55797	NM_001316352.1	-	0	0	0	5741	PTH	hypo	I2H
chr10	129775140	129775233	1	-0.22503	5	1.1e-05	0.00042	0.01059	0.23562	-10311	NM_001316677.1	+	0	0	1	5791	PTPRE	hypo	I2H
chr21	36062476	36062604	1	-0.46869	5	1.1e-05	0.00014	0.01542	0.48411	21016	NM_001317009.1	+	0	0	1	54102	CLIC6	hypo	I2H
chr20	36148456	36148715	0.93	0.286757	7	8.3e-06	5e-06	0.31341	0.026657	0	NM_001317075.1	-	1	1	1	10904	BLCAP	hyper	I2H
chr9	117145288	117145369	1	0.20862	5	7.6e-05	0.00013	0.22702	0.0184	4875	NM_001317950.1	-	0	0	1	80709	AKNA	hyper	I2H
chr9	140502527	140502712	1	0.222545	11	1.9e-06	3e-05	0.24994	0.027395	2437	NM_001317968.1	+	0	0	1	92714	ARRDC1	hyper	I2H
chr5	172326927	172327084	1	-0.23887	5	4.3e-05	0.0004	0.04024	0.27911	-58648	NM_001317981.1	+	0	0	1	51121	RPL26L1	hypo	I2H
chr19	4042795	4043095	1	0.223019	8	1.2e-05	1.6e-05	0.25248	0.029456	22433	NM_001317990.1	-	0	0	0	51341	ZBTB7A	hyper	I2H
chr22	43143909	43144140	1	-0.22781	5	0.00073	0.00098	0.03819	0.266	-26603	NM_001318038.1	-	0	0	0	53947	A4GALT	hypo	I2H
chr20	25584313	25584650	1	-0.20213	5	0.00032	0.0002	0.01471	0.21684	-18147	NM_001318226.1	-	0	0	0	22981	NINL	hypo	I2H
chr10	126167214	126167344	1	0.223064	7	6.4e-05	0.00045	0.23154	0.0084714	16875	NM_001318332.1	+	0	0	1	64077	LHPP	hyper	I2H
chr11	102961508	102961595	1	-0.212214	7	0.0004	0.00098	0.015493	0.22771	1350	NM_001318739.1	-	0	0	1	84259	DCUN1D5	hypo	I2H
chr3	50188447	50188702	1	0.23844	5	0.00049	0.00095	0.24987	0.01143	-3776	NM_001318798.1	+	0	0	1	6405	SEMA3F	hyper	I2H
chr18	45983545	45983774	1	-0.25256	5	1.1e-05	0.00018	0.06167	0.31423	-47753	NM_001318841.1	-	0	0	0	201501	ZBTB7C	hypo	I2H
chr2	106011699	106011831	1	-0.21057	5	0.00021	0.00098	0.00769	0.21826	3745	NM_001318899.1	-	0	0	1	2274	FHL2	hypo	I2H
chr15	79209000	79209117	1	-0.24541	5	7.6e-05	0.00013	0.0633	0.30871	28324	NM_001319137.1	-	0	0	0	1512	CTSH	hypo	I2H
chr4	128882667	128882751	1	-0.31472	5	7.6e-05	0.00014	0.03583	0.35055	-3660	NM_001319306.1	+	0	0	1	80167	ABHD18	hypo	I2H
chr19	35486059	35486194	1	0.24296	5	2.2e-05	0.0004	0.28023	0.03727	373	NM_001320036.1	+	1	0	1	57655	GRAMD1A	hyper	I2H
chr21	43942547	43942613	1	-0.205843	7	4.3e-05	0.00019	0.0029786	0.20882	8586	NM_001320537.1	+	0	0	1	54020	SLC37A1	hypo	I2H
chr13	114803823	114803905	1	0.33535	5	2.2e-05	0.00039	0.36149	0.02614	39550	NM_001320822.1	-	0	0	1	22821	RASA3	hyper	I2H
chr3	60310170	60310246	1	0.22541	5	1.1e-05	4.7e-05	0.28519	0.05978	-243318	NM_001320901.1	-	0	0	1	2272	FHIT	hyper	I2H
chr15	34121809	34121909	1	0.219486	7	2.9e-05	3.3e-05	0.22204	0.00255	-138606	NM_001320917.1	+	0	0	1	1133	CHRM5	hyper	I2H
chr10	134447851	134448025	1	0.204907	7	0.00014	0.0002	0.25216	0.04725	-46754	NM_001321042.1	+	0	0	1	3632	INPP5A	hyper	I2H
chr17	53095566	53095594	1	-0.2076	5	0.00021	0.00046	0.00287	0.21047	-49421	NM_001321518.1	-	0	0	1	1353	COX11	hypo	I2H
chr19	19156929	19157162	1	-0.2205	7	0.00048	0.0002	0.0015714	0.22207	-12069	NM_001321697.1	-	0	0	1	10147	SUGP2	hypo	I2H
chr19	54713307	54713419	1	0.20022	5	0.00073	0.00097	0.22483	0.02461	8547	NM_001321702.1	+	0	0	0	6203	RPS9	hyper	I2H
chr3	105573630	105573726	1	-0.20129	5	0.00021	0.00038	0.01951	0.2208	12710	NM_001321813.1	-	0	0	1	868	CBLB	hypo	I2H
chr14	68412279	68412336	1	-0.35608	5	1.1e-05	0.00014	0.02018	0.37626	121972	NM_001321815.1	+	0	0	1	5890	RAD51B	hypo	I2H
chr10	132126886	132127025	1	-0.25753	5	1.1e-05	0.00014	0.00964	0.26717	192215	NM_001321980.1	+	0	0	0	10539	GLRX3	hypo	I2H
chr10	132176405	132176471	1	0.21587	5	1.1e-05	0.00017	0.21881	0.00294	241734	NM_001321980.1	+	0	0	0	10539	GLRX3	hyper	I2H
chr18	34408030	34408087	1	-0.21186	5	1.1e-05	0.00035	0.00467	0.21653	-982	NM_001322327.1	+	1	0	1	57536	KIAA1328	hypo	I2H
chr17	1042488	1042619	1	0.320556	8	1.5e-05	0.00019	0.35864	0.038081	-12589	NM_001322840.1	-	0	0	1	29	ABR	hyper	I2H
chr1	24701366	24701652	1	0.228264	7	1.9e-05	5.1e-06	0.24076	0.0125	-38325	NM_001322854.1	+	0	0	1	57185	NIPAL3	hyper	I2H
chr10	116462347	116462386	1	0.26308	5	1.1e-05	0.00015	0.27558	0.0125	-17934	NM_001322887.1	-	0	0	1	3983	ABLIM1	hyper	I2H
chr10	125982969	125983261	1	0.204521	7	0.0002	8.1e-05	0.21245	0.0079286	124285	NM_001322970.1	-	0	0	0	4942	OAT	hyper	I2H
chr20	24615829	24616065	1	0.213271	7	9.4e-05	8.3e-05	0.22756	0.014286	165389	NM_001323607.1	+	0	0	1	79953	SYNDIG1	hyper	I2H
chr1	227925886	227925992	1	0.225586	7	0.00024	0.00097	0.25866	0.033071	2492	NM_001323934.1	+	0	0	1	116841	SNAP47	hyper	I2H
chr5	71475465	71475578	1	0.26199	5	1.1e-05	4.6e-05	0.2731	0.01111	12	NM_001324255.1	+	1	1	1	4131	MAP1B	hyper	I2H
chr10	35324050	35324207	1	-0.2574	5	0.00032	0.0005	0.01831	0.27571	39052	NM_001324376.1	-	0	1	1	8453	CUL2	hypo	I2H
chr1	16506365	16506508	1	0.23025	5	1.1e-05	0.00013	0.27708	0.04683	-23762	NM_001329090.1	-	0	0	0	1969	EPHA2	hyper	I2H
chr11	62405215	62405277	1	0.27753	5	1.1e-05	0.00013	0.29344	0.01591	2414	NM_001329224.1	-	0	0	1	23193	GANAB	hyper	I2H
chr11	16935890	16935966	1	0.27444	5	4.3e-05	0.0004	0.30136	0.02692	99998	NM_001329630.1	-	0	0	1	144100	PLEKHA7	hyper	I2H
chr19	46210584	46210741	1	-0.245043	7	0.00011	3.5e-05	0.01805	0.26309	7796	NM_001329632.1	-	0	0	0	23403	FBXO46	hypo	I2H
chr12	67674969	67675472	1	-0.2014	7	0.00048	0.00098	0.036343	0.23774	11910	NM_001329674.1	+	0	0	1	55832	CAND1	hypo	I2H
chr5	150402305	150402830	1	-0.225837	8	8.9e-05	0.00083	0.034575	0.26041	2334	NM_001329790.1	+	0	0	1	2878	GPX3	hypo	I2H
chr2	16085953	16086001	1	0.20217	5	4.3e-05	0.00047	0.24305	0.04088	-3583	NM_001329968.1	-	0	1	0	NA	NA	hyper	I2H
chr10	22922558	22922609	1	-0.2441	5	1.1e-05	0.00014	0.00615	0.25025	80429	NM_001330062.1	-	0	0	1	5305	PIP4K2A	hypo	I2H
chr15	55853051	55853605	1	-0.29201	5	0.00013	0.00037	0.00667	0.29868	26572	NM_001330326.1	-	0	0	1	26108	PYGO1	hypo	I2H
chr16	24739452	24739589	1	-0.24301	5	4.3e-05	0.00014	0.01118	0.25419	-1460	NM_001330520.1	+	0	0	0	27327	TNRC6A	hypo	I2H
chr16	49732313	49732427	1	-0.2308	9	1.3e-06	8e-05	0.032722	0.26352	-34172	NM_001330533.1	-	0	0	1	23090	ZNF423	hypo	I2H
chr1	45974602	45974654	1	-0.23878	5	1.1e-05	0.00013	0.00509	0.24387	8748	NM_001330540.1	+	0	1	0	25974	MMACHC	hypo	I2H
chr3	10592503	10592620	1	0.23463	5	1.1e-05	0.00015	0.25006	0.01543	-45130	NM_001330611.1	-	0	0	0	491	ATP2B2	hyper	I2H
chr1	151170043	151170306	1	-0.201807	7	0.00034	0.00044	0.005	0.20681	-714	NM_001330689.1	+	1	0	0	8394	PIP5K1A	hypo	I2H
chr10	81901961	81902149	1	0.24909	5	1.1e-05	0.00012	0.2587	0.00961	9705	NM_001331125.1	+	0	0	1	219348	PLAC9	hyper	I2H
chr5	131141103	131141244	1	-0.203036	7	0.00024	0.00096	0.042343	0.24538	-8348	NM_001346113.1	-	0	0	0	96459	FNIP1	hypo	I2H
chr17	27506574	27506627	1	0.24584	5	0.00032	0.00098	0.27945	0.03361	781	NM_001346765.1	-	1	0	1	399687	MYO18A	hyper	I2H
chr6	152560185	152560271	1	0.2652	5	1.1e-05	0.00037	0.27046	0.00526	-53673	NM_001347701.1	-	0	0	1	23345	SYNE1	hyper	I2H
chr13	29329006	29329226	1	0.208454	12	6.3e-06	0.0003	0.2648	0.05635	-35857	NM_001347960.1	-	0	0	0	283537	SLC46A3	hyper	I2H
chr9	34971424	34971556	1	0.207396	12	4.3e-06	0.00031	0.24221	0.034817	13234	NM_001347983.1	+	0	1	0	23349	PHF24	hyper	I2H
chr2	24525301	24525363	1	-0.24713	5	2.2e-05	0.00036	0.02917	0.2763	58035	NM_001348181.1	-	0	0	1	50618	ITSN2	hypo	I2H
chr4	75241334	75241625	1	-0.209986	7	5.3e-05	0.00045	0.022629	0.23261	10476	NM_001432.2	+	0	0	1	2069	EREG	hypo	I2H
chr19	49971704	49971760	1	0.23252	5	0.00013	0.00035	0.23781	0.00529	-5706	NM_001459.3	+	0	1	0	2323	FLT3LG	hyper	I2H
chr3	141565427	141565839	1	0.213517	9	0.00063	0.00017	0.27485	0.061333	-29595	NM_001679.3	+	0	0	0	483	ATP1B3	hyper	I2H
chr3	141558736	141559039	1	-0.223518	11	3.6e-05	0.00074	0.041618	0.26514	-36395	NM_001679.3	+	0	0	0	483	ATP1B3	hypo	I2H
chr12	110694866	110695071	1	0.23253	5	7.6e-05	0.00096	0.26384	0.03131	-23961	NM_001681.3	+	0	0	0	488	ATP2A2	hyper	I2H
chr1	203545138	203545220	1	-0.23738	5	0.00032	0.00039	0.03956	0.27694	-50695	NM_001684.4	+	0	0	0	493	ATP2B4	hypo	I2H
chr16	87958111	87958164	1	0.26946	5	1.1e-05	0.00013	0.29793	0.02847	11949	NM_001739.1	-	0	0	1	763	CA5A	hyper	I2H
chr12	4291074	4291123	1	-0.32234	5	0.00013	0.0004	0.00571	0.32805	-91779	NM_001759.3	+	0	0	0	894	CCND2	hypo	I2H
chr12	6341767	6341859	1	0.25825	7	8.3e-06	5.3e-06	0.27056	0.012314	32287	NM_001769.3	+	0	1	1	928	CD9	hyper	I2H
chr3	107718774	107718862	1	-0.238429	7	0.00048	0.0002	0.032371	0.2708	91074	NM_001777.3	-	0	0	0	961	CD47	hypo	I2H
chr9	91897532	91897556	1	0.23473	5	1.1e-05	0.00013	0.2369	0.00217	-28554	NM_001827.2	+	0	0	0	1164	CKS2	hyper	I2H
chrX	77155856	77156074	1	0.212692	6	8.9e-06	0.00018	0.23342	0.020733	897	NM_001866.2	+	1	0	1	1349	COX7B	hyper	I2H
chr8	145146357	145146642	1	0.2012	5	0.00021	0.00014	0.23208	0.03088	-3296	NM_001916.4	+	0	0	0	1537	CYC1	hyper	I2H
chr18	29062444	29062587	1	0.238172	9	0.0001	0.00034	0.28654	0.048367	-15380	NM_001943.4	+	0	0	0	1829	DSG2	hyper	I2H
chr3	52088239	52088349	0.83	0.223957	7	6.7e-06	1.8e-06	0.25306	0.0291	2113	NM_001947.3	-	0	1	0	1849	DUSP7	hyper	I2H
chr1	28396757	28396868	1	-0.26137	5	0.00021	0.00014	0.04599	0.30736	18281	NM_001990.3	-	0	0	1	2140	EYA3	hypo	I2H
chr13	41184120	41184248	1	-0.25755	5	1.1e-05	2.3e-05	0.00625	0.2638	56487	NM_002015.3	-	0	0	1	2308	FOXO1	hypo	I2H
chr1	203298478	203298556	1	0.207229	7	1e-05	1.3e-05	0.23023	0.023	22002	NM_002023.4	-	0	0	0	2331	FMOD	hyper	I2H
chr18	61061939	61062034	1	-0.20583	5	4.3e-05	0.00097	0.01263	0.21846	-27434	NM_002035.2	-	0	0	1	2531	KDSR	hypo	I2H
chr7	79743260	79743405	1	0.224033	9	4.9e-07	7.5e-06	0.2329	0.0088667	-20735	NM_002069.5	+	0	0	0	2770	GNAI1	hyper	I2H
chr1	226264098	226264227	1	-0.21651	5	2.2e-05	0.00099	0.01945	0.23596	13692	NM_002107.4	+	0	0	0	3020	H3-3A	hypo	I2H
chr5	176289703	176289766	1	-0.22627	5	4.3e-05	0.00099	0.00714	0.23341	36568	NM_002115.2	-	0	1	0	3101	HK3	hypo	I2H
chr2	48540834	48540982	1	0.28354	5	0.00021	0.00041	0.29827	0.01473	-813	NM_002158.3	+	1	0	0	3344	FOXN2	hyper	I2H
chr16	85884911	85885128	1	0.226443	7	7.8e-05	0.00044	0.24694	0.0205	-47646	NM_002163.2	+	0	0	0	3394	IRF8	hyper	I2H
chr1	23873835	23874156	1	-0.29114	5	0.00021	0.00098	0.01346	0.3046	12130	NM_002167.4	-	0	0	0	3399	ID3	hypo	I2H
chr17	45690121	45690243	1	-0.226021	7	1.6e-05	0.00019	0.0091071	0.23513	-36961	NM_002265.5	+	0	0	1	3837	KPNB1	hypo	I2H
chr17	66018826	66018928	1	0.252779	7	8.3e-06	1.3e-05	0.27349	0.020714	-12790	NM_002266.3	+	0	0	0	3838	KPNA2	hyper	I2H
chr1	225600168	225600412	1	0.202928	9	7.7e-05	0.00067	0.25939	0.056461	15404	NM_002296.3	-	0	1	1	3930	LBR	hyper	I2H
chr12	21815442	21815611	1	0.236918	17	3.4e-07	0.00029	0.27228	0.035362	-4654	NM_002300.7	-	0	0	0	3945	LDHB	hyper	I2H
chr22	30606560	30606675	1	0.27502	5	0.00021	0.00097	0.36627	0.09125	36166	NM_002309.4	-	0	0	0	3976	LIF	hyper	I2H
chr2	135095904	135095983	1	0.21698	5	0.00013	0.00037	0.26552	0.04854	84076	NM_002410.4	+	0	1	0	4249	MGAT5	hyper	I2H
chr4	4871236	4871288	1	0.22512	5	7.6e-05	0.00098	0.25261	0.02749	9846	NM_002448.3	+	0	0	0	4487	MSX1	hyper	I2H
chr22	36805814	36805859	1	0.21252	5	1.1e-05	0.00014	0.22276	0.01024	-21703	NM_002473.5	-	0	0	0	4627	MYH9	hyper	I2H
chr11	67795658	67795737	1	-0.23906	5	0.00021	0.00099	0.00658	0.24564	-2347	NM_002496.3	+	0	1	0	4728	NDUFS8	hypo	I2H
chr19	46457641	46457728	1	0.20104	5	1.1e-05	0.00038	0.20412	0.00308	18930	NM_002516.3	-	0	0	1	4858	NOVA2	hyper	I2H
chr20	61337183	61337244	1	0.26047	5	1.1e-05	0.00014	0.3157	0.05523	-2945	NM_002531.2	+	0	0	0	4923	NTSR1	hyper	I2H
chr1	111965582	111965721	1	0.21468	5	1.1e-05	4.6e-05	0.21885	0.00417	4679	NM_002557.3	-	0	1	1	5016	OVGP1	hyper	I2H
chr22	39652506	39652593	1	-0.27351	5	1.1e-05	0.00015	0.01375	0.28726	-11447	NM_002608.3	-	0	0	0	5155	PDGFB	hypo	I2H
chr1	145741734	145742248	1	-0.231594	9	1.9e-05	0.00067	0.053172	0.28477	14070	NM_002614.4	+	0	0	1	5174	PDZK1	hypo	I2H
chr1	2360149	2360387	1	0.202988	8	7.3e-06	6.7e-06	0.20583	0.0028437	-16140	NM_002617.3	-	0	0	0	5192	PEX10	hyper	I2H
chr2	28977686	28978069	1	-0.249356	8	0.0001	8.5e-05	0.045706	0.29506	3062	NM_002709.2	+	0	0	1	5500	PPP1CB	hypo	I2H
chr3	169930792	169930808	1	-0.20535	5	0.00013	0.00016	0.10576	0.31111	-9412	NM_002740.5	+	0	0	0	5584	PRKCI	hypo	I2H
chr14	90632264	90632631	1	-0.21731	5	0.00013	0.0004	0.00545	0.22276	-90263	NM_002802.2	+	0	0	1	5700	PSMC1	hypo	I2H
chr9	10208381	10208535	1	0.259362	13	3.5e-05	3.8e-05	0.26271	0.0033462	404189	NM_002839.3	-	0	0	1	5789	PTPRD	hyper	I2H
chr1	94918752	94919173	1	-0.204896	12	1.6e-05	0.00031	0.048	0.2529	34821	NM_002858.3	+	0	0	1	5825	ABCD3	hypo	I2H
chr9	137126023	137126144	1	0.238471	7	1.6e-05	1.3e-05	0.2544	0.015929	-92165	NM_002957.5	+	0	0	0	6256	RXRA	hyper	I2H
chr1	151964874	151964905	1	0.33326	5	1.1e-05	1.4e-05	0.34634	0.01308	1810	NM_002966.2	-	0	0	1	6281	S100A10	hyper	I2H
chr16	57444672	57444849	1	0.20502	5	0.00021	0.00099	0.23786	0.03284	5995	NM_002987.2	+	0	0	1	6361	CCL17	hyper	I2H
chr19	2774210	2774406	1	-0.2388	5	0.00013	0.00053	0.0316	0.2704	8949	NM_003021.3	-	0	0	1	6449	SGTA	hypo	I2H
chr7	5626108	5626339	1	0.209312	8	0.0003	0.00083	0.21964	0.010325	-6097	NM_003088.3	+	0	0	0	6624	FSCN1	hyper	I2H
chr11	121424705	121424794	1	0.29852	5	1.1e-05	0.00037	0.31291	0.01439	101795	NM_003105.5	+	0	1	0	6653	SORL1	hyper	I2H
chr6	21627519	21627564	1	-0.20417	5	0.00021	0.00015	0.01056	0.21473	33549	NM_003107.2	+	0	0	0	6659	SOX4	hypo	I2H
chr16	89577927	89578246	1	0.307864	7	4.3e-05	8.3e-05	0.32722	0.019357	3133	NM_003119.3	+	0	0	1	6687	SPG7	hyper	I2H
chr11	3870964	3871053	1	-0.21976	5	1.1e-05	0.00013	0.00727	0.22703	-5880	NM_003156.3	+	0	0	0	6786	STIM1	hypo	I2H
chr17	46143140	46143218	1	0.2085	5	1.1e-05	0.00015	0.22582	0.01732	17456	NM_003204.2	+	0	0	0	4779	NFE2L1	hyper	I2H
chr9	114667887	114668029	1	-0.2554	5	2.2e-05	0.00039	0.00799	0.26339	8843	NM_003358.2	+	0	0	1	7357	UGCG	hypo	I2H
chr12	109550770	109550994	1	-0.21652	5	0.00032	0.00096	0.01416	0.23068	14849	NM_003362.3	+	0	0	0	7374	UNG	hypo	I2H
chr10	102231695	102231968	1	-0.2079	5	1.1e-05	1.4e-05	0.01321	0.22111	8885	NM_003393.3	+	0	0	1	7479	WNT8B	hypo	I2H
chrX	128881413	128881770	1	-0.20253	5	1.1e-05	0.00037	0.01475	0.21728	8469	NM_003399.5	+	0	1	1	7512	XPNPEP2	hypo	I2H
chr2	61816490	61816665	1	-0.21692	5	2.2e-05	0.00043	0.01111	0.22803	-51073	NM_003400.3	-	0	0	0	7514	XPO1	hypo	I2H
chr12	49443529	49443633	1	0.23158	5	4.3e-05	0.0004	0.25806	0.02648	5475	NM_003482.3	-	0	1	0	8085	KMT2D	hyper	I2H
chr14	91751657	91751745	1	-0.2129	7	0.0002	0.00096	0.029743	0.24264	-31434	NM_003485.3	-	0	0	1	8111	GPR68	hypo	I2H
chr18	9988246	9988343	1	-0.37194	5	0.00013	0.00097	0.00091	0.37285	74293	NM_003574.5	+	0	0	0	9218	VAPA	hypo	I2H
chr13	99095636	99095703	1	0.21674	5	0.00013	0.00097	0.25389	0.03715	78677	NM_003576.4	-	0	0	1	8428	STK24	hyper	I2H
chr2	234331015	234331190	1	-0.202079	7	0.00048	0.00019	0.024336	0.22641	34217	NM_003648.2	+	0	0	1	8527	DGKD	hypo	I2H
chr17	77824800	77824906	1	-0.207086	7	0.00014	8.2e-05	0.019843	0.22693	-11588	NM_003655.2	-	0	0	0	8535	CBX4	hypo	I2H
chr21	45149208	45149261	1	0.22363	5	7.6e-05	0.00015	0.26133	0.0377	10232	NM_003681.4	+	0	0	1	8566	PDXK	hyper	I2H
chr13	43192794	43193189	1	-0.24226	5	1.1e-05	1.4e-05	0.00963	0.25189	44505	NM_003701.3	+	0	0	0	8600	TNFSF11	hypo	I2H
chr5	139911558	139911748	1	-0.24765	5	0.00021	0.00044	0.01474	0.26239	-15503	NM_003732.2	+	0	0	1	8637	EIF4EBP3	hypo	I2H
chr6	89550132	89550337	1	-0.21424	5	2.2e-05	0.00037	0.00833	0.22257	123012	NM_003800.4	-	0	0	1	8732	RNGTT	hypo	I2H
chr20	5112989	5113039	1	-0.21105	5	4.3e-05	0.00097	0.03545	0.2465	5584	NM_003818.3	+	0	0	1	8760	CDS2	hypo	I2H
chr18	10578025	10578300	1	0.23372	5	1.1e-05	1.6e-05	0.24792	0.0142	52154	NM_003826.2	+	0	0	0	8774	NAPG	hyper	I2H
chr17	63142003	63142054	1	0.21585	5	0.00049	0.00018	0.25474	0.03889	8549	NM_003835.3	+	0	0	1	8787	RGS9	hyper	I2H
chr15	90915997	90916116	1	-0.23647	5	0.00032	0.00041	0.03977	0.27624	-15357	NM_003870.3	+	0	0	0	8826	IQGAP1	hypo	I2H
chrX	33119481	33119542	1	-0.24008	5	2.2e-05	0.0004	0.01711	0.25719	27003	NM_004010.3	-	0	0	1	1756	DMD	hypo	I2H
chr18	24406294	24406668	1	-0.20172	5	0.00021	0.00097	0.0119	0.21362	36207	NM_004028.4	-	0	0	0	361	AQP4	hypo	I2H
chr15	45544001	45544197	1	-0.235962	8	0.00019	0.00082	0.020706	0.25667	-231	NM_004212.3	+	1	1	0	9153	SLC28A2	hypo	I2H
chr15	60091918	60092285	1	-0.227764	7	0.00034	0.00097	0.0061143	0.23388	-110186	NM_004330.3	-	0	0	0	663	BNIP2	hypo	I2H
chr8	90910961	90911396	1	-0.2403	5	0.00021	0.00016	0.00655	0.24685	-2700	NM_004337.2	+	0	0	0	734	OSGIN2	hypo	I2H
chr4	78096182	78096236	1	0.23148	5	4.3e-05	0.00099	0.24648	0.015	17827	NM_004354.2	+	0	0	0	901	CCNG2	hyper	I2H
chr2	238199084	238199210	1	0.206783	9	4.5e-06	1.7e-05	0.22461	0.017822	123641	NM_004369.3	-	0	0	0	1293	COL6A3	hyper	I2H
chr11	1553974	1554150	1	-0.2247	7	7.8e-05	0.00046	0.025293	0.24999	39001	NM_004420.2	-	0	0	0	1850	DUSP8	hypo	I2H
chr3	184349462	184349673	1	-0.250835	10	7.1e-06	1.6e-05	0.003435	0.25427	69877	NM_004443.3	+	0	0	0	2049	EPHB3	hypo	I2H
chrX	54522444	54522572	1	-0.205858	12	1.1e-06	1.3e-05	0.022258	0.22812	28	NM_004463.2	-	1	1	0	2245	FGD1	hypo	I2H
chr9	100565348	100565389	1	0.2252	5	0.00013	0.00098	0.26288	0.03768	-50148	NM_004473.3	+	0	0	0	2304	FOXE1	hyper	I2H
chr17	46685360	46685436	1	0.2324	7	5.3e-05	0.0002	0.24141	0.0090143	2948	NM_004502.3	-	0	1	0	3217	HOXB7	hyper	I2H
chrX	92689906	92689970	1	-0.26456	5	0.00032	0.00099	0.01433	0.27889	238713	NM_004538.5	-	0	0	0	4675	NAP1L3	hypo	I2H
chrX	20725002	20725058	1	-0.22133	5	0.00073	0.00013	0.08901	0.31034	-440253	NM_004586.2	-	0	0	0	6197	RPS6KA3	hypo	I2H
chrX	20796785	20796826	1	-0.36978	5	2.2e-05	0.00039	0.02302	0.3928	-512036	NM_004586.2	-	0	0	0	6197	RPS6KA3	hypo	I2H
chr17	63681858	63681947	1	0.25269	5	4.3e-05	0.00098	0.27891	0.02622	-124119	NM_004655.3	-	0	0	1	8313	AXIN2	hyper	I2H
chr3	52429586	52429730	1	0.23316	5	0.00073	0.00095	0.25222	0.01906	14392	NM_004656.3	-	0	1	1	8314	BAP1	hyper	I2H
chr22	34269298	34269326	1	0.24998	5	7.6e-05	0.00098	0.29701	0.04703	47085	NM_004737.5	-	0	0	1	9215	LARGE1	hyper	I2H
chr8	1481527	1481626	1	-0.217271	7	7.8e-05	0.00019	0.014864	0.23214	31997	NM_004745.4	+	0	0	1	9228	DLGAP2	hypo	I2H
chr10	79606079	79606222	1	0.23088	5	1.1e-05	0.00013	0.27183	0.04095	80127	NM_004747.3	-	0	0	1	9231	DLG5	hyper	I2H
chrX	129305804	129305929	0.046	0.252744	18	7.1e-09	1.5e-07	0.27116	0.018411	33	NM_004794.2	+	1	1	0	9363	RAB33A	hyper	I2H
chr2	129127307	129127405	1	0.22261	5	1.1e-05	0.00015	0.23312	0.01051	-51137	NM_004807.2	-	0	0	0	9394	HS6ST1	hyper	I2H
chr2	129291911	129292017	1	0.2303	5	1.1e-05	0.00013	0.23447	0.00417	-215741	NM_004807.2	-	0	0	0	9394	HS6ST1	hyper	I2H
chr19	13321949	13322045	1	-0.20824	5	1.1e-05	4.8e-05	0.02412	0.23236	60669	NM_004907.2	+	0	0	1	9592	IER2	hypo	I2H
chr19	39185141	39185455	1	-0.200356	8	2.9e-05	3.8e-05	0.026237	0.22659	46887	NM_004924.5	+	0	0	1	81	ACTN4	hypo	I2H
chr1	11323414	11323467	1	0.24714	5	1.1e-05	0.00016	0.2541	0.00696	-807	NM_004958.3	-	1	0	0	2475	MTOR	hyper	I2H
chr1	32763929	32764011	1	-0.213529	7	0.00028	0.00046	0.011514	0.22504	6223	NM_004964.2	+	0	0	1	3065	HDAC1	hypo	I2H
chr16	16059963	16060200	1	0.214118	11	1e-06	7.2e-06	0.2291	0.014986	16531	NM_004996.3	+	0	0	1	4363	ABCC1	hyper	I2H
chr11	47459429	47459649	0.44	0.265644	9	8e-07	1.3e-06	0.29214	0.0265	11082	NM_005055.4	-	0	1	1	5913	RAPSN	hyper	I2H
chr1	949766	949850	1	0.222512	8	3e-06	6.7e-06	0.24074	0.018225	921	NM_005101.3	+	1	1	0	9636	ISG15	hyper	I2H
chr9	133721877	133721990	1	0.27045	5	0.00021	0.00098	0.29313	0.02268	11237	NM_005157.5	+	0	0	1	25	ABL1	hyper	I2H
chr11	2278743	2278951	1	0.217096	12	0.00016	0.00095	0.22559	0.0084917	13232	NM_005170.2	-	0	0	0	430	ASCL2	hyper	I2H
chr6	100012065	100012504	1	-0.214079	7	0.0004	0.00098	0.026607	0.24069	4187	NM_005190.3	-	0	0	1	892	CCNC	hypo	I2H
chr8	48593534	48593603	1	-0.207071	7	1.9e-05	3.4e-05	0.034	0.24107	57124	NM_005195.3	-	0	0	1	1052	CEBPD	hypo	I2H
chr22	21277785	21278011	1	-0.2709	5	1.1e-05	4.9e-05	0.00204	0.27294	6073	NM_005207.3	+	0	0	1	1399	CRKL	hypo	I2H
chr19	947633	947754	1	0.210579	7	0.00028	0.00097	0.21921	0.0086286	21598	NM_005224.2	+	0	0	1	1820	ARID3A	hyper	I2H
chr16	13993820	13994127	1	0.2523	5	0.00021	0.00097	0.25897	0.00667	-19887	NM_005236.2	+	0	0	0	2072	ERCC4	hyper	I2H
chr2	121655989	121656065	1	-0.2283	5	0.00013	0.00039	0.00055	0.22885	101124	NM_005270.4	+	0	0	1	2736	GLI2	hypo	I2H
chr6	167559785	167560072	1	-0.217933	12	7.7e-06	4.9e-05	0.026271	0.2442	11248	NM_005299.2	-	0	0	0	2853	GPR31	hypo	I2H
chr10	121005013	121005356	1	-0.2032	10	0.00014	0.00014	0.024245	0.22744	37818	NM_005308.2	+	0	0	1	2869	GRK5	hypo	I2H
chr16	79639994	79640110	1	0.21327	5	0.00021	0.00036	0.21607	0.0028	-5373	NM_005360.4	-	0	0	0	4094	MAF	hyper	I2H
chr20	39339395	39339451	1	-0.253929	7	3.5e-05	0.0002	0.0065929	0.26052	-21516	NM_005461.4	-	0	0	0	9935	MAFB	hypo	I2H
chr10	134355600	134355743	1	0.24473	5	2.2e-05	0.00013	0.26263	0.0179	4319	NM_005539.4	+	0	0	1	3632	INPP5A	hyper	I2H
chr19	17945221	17945630	1	-0.202564	7	0.0002	0.0002	0.028043	0.23061	-12839	NM_005543.3	-	0	1	1	3640	INSL3	hypo	I2H
chr2	227661895	227662023	1	0.21885	5	0.00049	0.00097	0.23425	0.0154	1484	NM_005544.2	-	0	1	0	3667	IRS1	hyper	I2H
chr17	39773919	39773982	1	-0.23945	5	0.00013	0.00036	0.01111	0.25056	-4841	NM_005557.3	-	0	0	0	3868	KRT16	hypo	I2H
chr6	161090947	161091063	1	-0.21695	5	0.00049	0.00095	0.01098	0.22793	-3541	NM_005577.2	-	0	0	0	4018	LPA	hypo	I2H
chr15	66949036	66949172	1	0.222957	7	0.0004	0.00096	0.27113	0.048171	-45502	NM_005585.4	+	0	0	1	4091	SMAD6	hyper	I2H
chr18	55437968	55438134	1	0.30979	5	1.1e-05	4.9e-05	0.33934	0.02955	32194	NM_005603.4	-	0	0	1	5205	ATP8B1	hyper	I2H
chr5	178118284	178118348	1	-0.20055	5	0.00021	0.00097	0.00378	0.20433	39356	NM_005649.2	-	0	0	0	6940	ZNF354A	hypo	I2H
chr21	42937668	42937760	1	0.22004	5	4.3e-05	0.00097	0.2603	0.04026	-57584	NM_005656.3	-	0	0	0	7113	TMPRSS2	hyper	I2H
chr21	42932055	42932141	1	0.20653	5	1.1e-05	0.00018	0.23821	0.03168	-51971	NM_005656.3	-	0	0	0	7113	TMPRSS2	hyper	I2H
chr21	42934046	42934104	1	0.21475	5	2.2e-05	0.00042	0.22937	0.01462	-53962	NM_005656.3	-	0	0	0	7113	TMPRSS2	hyper	I2H
chr12	32831155	32831306	1	-0.309986	7	7.8e-05	0.00021	0.0098643	0.31985	-828	NM_005690.4	+	1	0	0	10059	DNM1L	hypo	I2H
chr2	65440359	65440410	1	-0.219356	8	3.4e-05	0.00083	0.041531	0.26089	-14419	NM_005722.3	+	0	0	0	10097	ACTR2	hypo	I2H
chr4	99468337	99468478	1	0.2385	5	4.3e-05	0.0005	0.25358	0.01508	111335	NM_005723.3	-	0	0	1	10098	TSPAN5	hyper	I2H
chr14	54910974	54911082	1	0.27576	10	6.3e-06	3.4e-05	0.32641	0.05065	-2827	NM_005776.2	-	0	0	0	10175	CNIH1	hyper	I2H
chr5	77828748	77828815	1	-0.21424	5	1.1e-05	0.00015	0.01566	0.2299	115834	NM_005779.2	-	0	0	1	10184	LHFPL2	hypo	I2H
chr8	99114231	99114336	1	-0.21091	5	1.1e-05	4.7e-05	0.0019	0.21281	15083	NM_005836.2	-	0	0	0	10247	RIDA	hypo	I2H
chr16	54971927	54972066	1	-0.23002	5	1.1e-05	1.5e-05	0.01041	0.24043	6818	NM_005853.5	+	0	0	0	10265	IRX5	hypo	I2H
chr16	54980536	54980872	1	0.209481	8	0.00012	0.00019	0.24264	0.033156	15427	NM_005853.5	+	0	0	0	10265	IRX5	hyper	I2H
chr19	675805	675880	0.61	0.215294	8	1.4e-06	2.7e-06	0.21652	0.0012312	-509	NM_005860.2	+	1	0	0	10272	FSTL3	hyper	I2H
chr18	45280745	45280819	1	0.206344	9	4.5e-05	0.00067	0.23974	0.033394	176152	NM_005901.5	-	0	0	0	4087	SMAD2	hyper	I2H
chr17	60748969	60749163	1	0.20183	10	1.5e-06	7.6e-06	0.21616	0.01433	44209	NM_006039.4	+	0	1	1	9902	MRC2	hyper	I2H
chr7	100147883	100147923	1	0.4071	5	1.1e-05	0.00013	0.41461	0.00751	11051	NM_006076.4	+	0	0	1	3268	AGFG2	hyper	I2H
chr11	61456295	61456425	1	0.216979	7	0.00011	0.00096	0.28999	0.073014	8392	NM_006133.2	+	0	0	1	747	DAGLA	hyper	I2H
chr2	198785960	198786422	1	-0.22856	5	0.00032	0.00096	0.00833	0.23689	116536	NM_006226.3	+	0	0	1	5334	PLCL1	hypo	I2H
chr17	79010131	79010200	1	0.37386	5	2.2e-05	0.00012	0.45163	0.07777	1186	NM_006340.2	+	0	0	1	10458	BAIAP2	hyper	I2H
chr9	94860642	94860687	1	-0.2005	5	4.3e-05	0.00099	0.004	0.2045	17070	NM_006415.3	-	0	0	1	10558	SPTLC1	hypo	I2H
chr13	25079755	25079823	1	-0.20342	5	1.1e-05	0.00015	0.02688	0.2303	7126	NM_006437.3	-	0	0	1	143	PARP4	hypo	I2H
chr5	89771688	89771991	1	0.204721	7	7.8e-05	0.0002	0.21901	0.014286	1009	NM_006467.2	+	0	0	1	10622	POLR3G	hyper	I2H
chr1	185226610	185226637	1	0.22131	5	1.1e-05	0.00039	0.2235	0.00219	59825	NM_006469.4	-	0	0	1	10625	IVNS1ABP	hyper	I2H
chr22	45913791	45913966	1	0.20874	5	0.00032	0.00097	0.21374	0.005	15074	NM_006486.2	+	0	0	1	2192	FBLN1	hyper	I2H
chr4	175634707	175634933	1	0.25565	5	2.2e-05	0.0004	0.2824	0.02675	115534	NM_006529.3	-	0	0	1	8001	GLRA3	hyper	I2H
chr20	46063266	46063404	1	-0.23025	6	0.00086	0.00018	0.061283	0.29153	-67197	NM_006534.3	+	0	0	0	8202	NCOA3	hypo	I2H
chr7	44299401	44299511	1	-0.264979	7	1.3e-05	3.4e-05	0.027143	0.29212	58825	NM_006555.3	+	0	0	1	10652	YKT6	hypo	I2H
chr8	136610953	136611348	1	-0.231793	7	0.00011	0.00047	0.019871	0.25166	141247	NM_006558.2	+	0	0	1	10656	KHDRBS3	hypo	I2H
chr19	57794599	57794662	1	0.245007	7	2.4e-05	8.4e-05	0.28247	0.037464	2748	NM_006635.3	+	0	0	1	10794	ZNF460	hyper	I2H
chr9	90996044	90996332	1	-0.20832	5	0.00021	0.00099	0.00905	0.21737	-6965	NM_006717.2	+	0	0	0	10927	SPIN1	hypo	I2H
chr9	90980689	90980776	1	-0.23293	5	4.3e-05	0.00036	0.02943	0.26236	-22521	NM_006717.2	+	0	0	0	10927	SPIN1	hypo	I2H
chr11	60776012	60776053	1	-0.23925	9	1.1e-05	7.5e-06	0.028456	0.26771	36901	NM_006725.4	+	0	1	0	923	CD6	hypo	I2H
chr7	27140894	27141143	1	-0.227318	14	6.6e-06	5.5e-05	0.0070893	0.23441	1252	NM_006735.3	-	0	1	1	3199	HOXA2	hypo	I2H
chr16	69232943	69233267	1	-0.218714	7	0.00014	0.00019	0.047614	0.26633	11895	NM_006750.3	+	0	0	1	6645	SNTB2	hypo	I2H
chr12	106639441	106640000	0.12	0.280144	17	1.9e-09	3.5e-07	0.36954	0.089397	1714	NM_006825.3	-	0	0	1	10970	CKAP4	hyper	I2H
chr2	9833421	9833610	1	0.202506	8	1.7e-06	2.7e-06	0.20769	0.0051875	-62238	NM_006826.3	-	0	0	0	10971	YWHAQ	hyper	I2H
chr6	101192775	101192979	1	-0.20246	5	1.1e-05	0.00013	0.03154	0.234	136270	NM_006828.3	-	0	0	1	10973	ASCC3	hypo	I2H
chr2	43439223	43439316	1	-0.21123	5	0.00021	0.00097	0.00153	0.21276	14430	NM_006887.4	-	0	0	0	678	ZFP36L2	hypo	I2H
chr17	73176572	73176727	1	-0.24608	5	0.00032	0.00096	0.01856	0.26464	2372	NM_006937.3	-	0	0	1	6613	SUMO2	hypo	I2H
chr22	38146015	38146279	1	-0.201214	7	0.0002	0.00045	0.0046143	0.20583	3776	NM_007032.5	+	0	0	1	11078	TRIOBP	hypo	I2H
chr9	136710201	136710282	1	-0.2029	7	6.7e-06	4.9e-06	0.0056929	0.20859	-105125	NM_007101.3	-	0	0	1	1757	SARDH	hypo	I2H
chr3	156324732	156324926	1	0.22234	5	2.2e-05	0.00039	0.29301	0.07067	-51744	NM_007107.4	-	0	0	0	6747	SSR3	hyper	I2H
chr5	14349611	14349813	1	-0.2021	5	0.00073	0.00096	0.02663	0.22873	205802	NM_007118.3	+	0	0	1	7204	TRIO	hypo	I2H
chr6	108319922	108320015	1	0.29225	5	1.1e-05	0.00015	0.32431	0.03206	-40441	NM_007214.4	-	0	0	0	11231	SEC63	hyper	I2H
chr10	99121301	99121418	1	-0.21421	5	0.00032	0.00041	0.03849	0.2527	-26844	NM_012083.2	-	0	0	1	23401	FRAT2	hypo	I2H
chr1	39664687	39664726	1	-0.23385	5	0.00049	0.00099	0.01152	0.24537	114850	NM_012090.5	+	0	0	1	23499	MACF1	hypo	I2H
chr6	3849161	3849207	1	-0.2307	5	1.1e-05	1.5e-05	0.00414	0.23484	-393	NM_012135.2	+	1	0	0	26240	FAM50B	hypo	I2H
chrX	37822563	37822915	1	-0.204735	10	9.8e-05	0.00053	0.03465	0.23939	-27155	NM_012274.1	+	0	0	0	25763	H2AP	hypo	I2H
chrX	108868304	108868632	1	-0.24048	5	2.2e-05	0.00036	0.00996	0.25044	0	NM_012282.3	-	1	1	0	23630	KCNE5	hypo	I2H
chr12	49935516	49935595	1	-0.21175	5	0.00021	0.00015	0.01435	0.2261	2578	NM_012284.2	+	0	1	1	23416	KCNH3	hypo	I2H
chr11	70851780	70851890	0.34	0.218338	8	2.5e-06	1e-06	0.22861	0.010269	83953	NM_012309.4	-	0	0	1	22941	SHANK2	hyper	I2H
chr5	16952329	16952401	1	0.20555	5	0.00021	0.00013	0.23055	0.025	-15945	NM_012334.2	-	0	0	0	4651	MYO10	hyper	I2H
chr9	77756942	77757536	1	-0.22304	5	0.00021	0.00014	0.00369	0.22673	53546	NM_012383.4	+	0	0	1	26578	OSTF1	hypo	I2H
chr19	2428555	2428653	1	0.20114	5	0.00013	0.00036	0.22038	0.01924	-642	NM_012458.3	-	1	1	0	26517	TIMM13	hyper	I2H
chr6	116716315	116716359	1	-0.29581	5	0.00013	0.00038	0.00519	0.301	24284	NM_013352.3	+	0	0	1	29940	DSE	hypo	I2H
chr22	24979553	24979642	1	0.21029	5	0.00013	0.00037	0.21219	0.0019	-76	NM_013430.2	+	1	0	0	2678	GGT1	hyper	I2H
chr2	171676643	171676809	1	-0.20435	6	5e-05	0.00018	0.0048417	0.20919	3445	NM_013445.3	+	0	0	1	2571	GAD1	hypo	I2H
chr19	14895587	14895656	1	0.28821	5	0.00013	0.00015	0.32356	0.03535	-6235	NM_013447.3	-	0	0	0	30817	ADGRE2	hyper	I2H
chrX	49091934	49091986	1	0.23877	5	0.00032	0.00045	0.28217	0.0434	9	NM_014008.4	+	1	1	0	28952	CCDC22	hyper	I2H
chr5	170225075	170225114	1	0.24357	5	4.3e-05	0.00013	0.28252	0.03895	14354	NM_014211.2	+	0	0	1	2568	GABRP	hyper	I2H
chr19	49375162	49375329	1	0.2057	10	1.9e-05	0.00014	0.22576	0.02006	-320	NM_014330.3	+	1	0	0	23645	PPP1R15A	hyper	I2H
chrX	153046685	153046727	1	0.32287	5	2.2e-05	0.00045	0.35591	0.03304	231	NM_014370.3	+	1	1	0	26576	SRPK3	hyper	I2H
chr19	43950425	43950623	1	0.20694	5	4.3e-05	0.0004	0.26068	0.05374	19209	NM_014400.2	-	0	0	0	27076	LYPD3	hyper	I2H
chr1	3247474	3247631	1	0.22183	5	1.1e-05	0.00036	0.24522	0.02339	-123516	NM_014448.3	+	0	0	1	27237	ARHGEF16	hyper	I2H
chrX	135579869	135579993	1	0.228613	12	9.3e-08	1.3e-05	0.25174	0.023129	200	NM_014500.4	+	1	1	0	27336	HTATSF1	hyper	I2H
chr22	39411130	39411284	1	-0.20744	5	0.00032	0.00097	0.0067	0.21414	867	NM_014508.2	+	1	0	1	27350	APOBEC3C	hypo	I2H
chr17	4438590	4438656	1	-0.30904	5	1.1e-05	0.00013	0.01615	0.32519	20026	NM_014520.3	-	0	0	1	10514	MYBBP1A	hypo	I2H
chr2	235797053	235797096	1	-0.32128	5	1.1e-05	4.2e-05	0.00392	0.3252	-63532	NM_014521.2	+	0	0	0	23677	SH3BP4	hypo	I2H
chr4	89525295	89525416	1	-0.233043	7	4.3e-05	8.6e-05	0.056179	0.28922	11723	NM_014606.2	+	0	0	1	8916	HERC3	hypo	I2H
chr12	58133898	58134224	1	-0.267714	7	0.00024	0.00044	0.0415	0.30921	1721	NM_014770.3	-	0	0	1	116986	AGAP2	hypo	I2H
chr7	4781890	4781988	1	0.24827	5	2.2e-05	0.00036	0.27694	0.02867	-33274	NM_014855.2	+	0	0	1	9907	AP5Z1	hyper	I2H
chr2	236252436	236252521	1	0.21425	5	1.1e-05	0.00013	0.2218	0.00755	-150212	NM_014914.4	+	0	0	0	116987	AGAP1	hyper	I2H
chr19	55765525	55765699	1	-0.226019	8	4.3e-06	3.8e-05	0.012775	0.23879	4340	NM_014931.3	-	0	0	1	22870	PPP6R1	hypo	I2H
chr1	9903587	9903949	1	0.2191	7	0.00028	0.00045	0.23891	0.019814	-19004	NM_014944.4	-	0	0	0	22883	CLSTN1	hyper	I2H
chr17	19153650	19153977	1	-0.22677	5	2.2e-05	0.00037	0.01236	0.23913	12962	NM_014964.4	+	0	0	1	22905	EPN2	hypo	I2H
chr12	117632779	117633260	0.23	-0.225354	13	9.1e-08	6.8e-07	0.0053808	0.23073	-4480	NM_015002.2	-	0	0	0	23014	FBXO21	hypo	I2H
chr1	78224055	78224107	1	0.24636	5	1.1e-05	0.00015	0.26908	0.02272	1458	NM_015017.4	-	0	0	1	23032	USP33	hyper	I2H
chr1	39734253	39734401	1	0.27306	5	7.6e-05	0.00042	0.33488	0.06182	-140775	NM_015038.1	+	0	0	1	643314	KIAA0754	hyper	I2H
chr5	179370993	179371057	1	-0.27358	5	1.1e-05	4.5e-05	0.04346	0.31704	-36138	NM_015043.3	-	0	0	0	23061	TBC1D9B	hypo	I2H
chr9	135168076	135168141	1	-0.26162	5	1.1e-05	0.00015	0.02205	0.28367	62232	NM_015046.5	-	0	0	1	23064	SETX	hypo	I2H
chr19	47976365	47976501	1	0.23545	5	1.1e-05	5e-05	0.25307	0.01762	-1059	NM_015063.2	-	0	0	0	6543	SLC8A2	hyper	I2H
chr14	76287555	76287645	1	0.203021	7	6.4e-05	8.2e-05	0.24096	0.037936	160006	NM_015072.4	+	0	0	1	23093	TTLL5	hyper	I2H
chr19	38447215	38447415	1	-0.23723	5	0.00021	0.00038	0.007	0.24423	49356	NM_015073.2	+	0	0	1	23094	SIPA1L3	hypo	I2H
chr8	144589930	144590015	0.092	0.213075	10	1.5e-06	2.7e-07	0.21482	0.00174	33606	NM_015117.2	-	0	1	0	23144	ZC3H3	hyper	I2H
chr22	47003457	47003649	1	0.216494	8	2.9e-05	3.8e-05	0.23809	0.0216	-12650	NM_015124.4	+	0	0	0	23151	GRAMD4	hyper	I2H
chr15	41707194	41707345	1	-0.20267	5	0.00013	0.00014	0.00128	0.20395	-1957	NM_015138.4	+	0	0	0	23168	RTF1	hypo	I2H
chr1	14887021	14887060	1	-0.2726	5	4.3e-05	0.00099	0.00824	0.28084	-38153	NM_015209.2	+	0	0	0	23254	KAZN	hypo	I2H
chr18	8799068	8799128	1	-0.23899	5	2.2e-05	0.00039	0.03208	0.27107	81701	NM_015210.3	+	0	0	1	23255	MTCL1	hypo	I2H
chr1	6818380	6818485	1	-0.23979	5	0.00013	0.00096	0.03131	0.2711	-26899	NM_015215.3	+	0	0	0	23261	CAMTA1	hypo	I2H
chr10	101781575	101781734	1	-0.22967	5	0.00073	0.00042	0.02553	0.2552	-11866	NM_015221.3	-	0	0	0	23268	DNMBP	hypo	I2H
chr16	11073950	11074173	1	0.20053	5	2.2e-05	0.00037	0.20851	0.00798	35607	NM_015226.2	+	0	0	1	23274	CLEC16A	hyper	I2H
chr17	6064586	6064680	1	0.26312	5	1.1e-05	0.00015	0.28521	0.02209	90654	NM_015253.1	+	0	0	0	23302	WSCD1	hyper	I2H
chr15	29832452	29832839	1	-0.207457	7	0.00028	0.00044	0.026707	0.23416	30089	NM_015307.1	-	0	0	1	23359	FAM189A1	hypo	I2H
chr21	43378647	43378707	1	0.27069	5	4.3e-05	0.00099	0.3209	0.05021	-4649	NM_015500.1	-	0	0	0	25966	C2CD2	hyper	I2H
chr6	154732119	154732475	1	0.216843	7	1.9e-05	8.1e-05	0.25531	0.038464	-54220	NM_015553.2	-	0	1	1	26034	IPCEF1	hyper	I2H
chr12	69006913	69007010	1	-0.24122	5	1.1e-05	0.00013	0.0224	0.26362	2296	NM_015646.5	+	0	0	1	5908	RAP1B	hypo	I2H
chrX	68725595	68725767	0.78	-0.21435	13	1.7e-08	2.5e-06	0.024342	0.23869	519	NM_015686.2	+	1	1	0	27112	FAM155B	hypo	I2H
chr19	17072031	17072249	1	-0.215457	7	0.00024	0.00096	0.02895	0.24441	65377	NM_015692.2	-	0	0	1	27151	CPAMD8	hypo	I2H
chr16	31485570	31485762	1	-0.2266	5	7.6e-05	0.00053	0.02672	0.25332	1046	NM_015927.4	+	0	1	1	7041	TGFB1I1	hypo	I2H
chr13	21057506	21057627	1	0.289614	7	1e-05	8.1e-05	0.29981	0.0102	42386	NM_015974.2	-	0	0	1	51084	CRYL1	hyper	I2H
chr1	246853501	246853580	1	0.20515	5	1.1e-05	4.2e-05	0.22192	0.01677	-33798	NM_016002.2	+	0	0	0	51097	SCCPDH	hyper	I2H
chr2	30332204	30332267	1	-0.23613	5	4.3e-05	0.00097	0.02465	0.26078	-37483	NM_016061.2	+	0	0	0	51646	YPEL5	hypo	I2H
chr17	693355	693433	1	0.27295	5	2.2e-05	0.00043	0.3466	0.07365	-7785	NM_016080.3	-	0	0	1	51031	GLOD4	hyper	I2H
chr8	97866099	97866525	1	0.235914	7	1e-05	1.5e-05	0.25597	0.020057	208646	NM_016134.3	+	0	0	1	10404	CPQ	hyper	I2H
chr19	51216834	51217074	1	0.30292	5	1.1e-05	1.4e-05	0.31245	0.00953	3122	NM_016148.3	-	0	1	1	50944	SHANK1	hyper	I2H
chr15	52497390	52497412	1	-0.21347	5	0.00049	0.00099	0.01667	0.23014	-13826	NM_016194.3	-	0	1	1	10681	GNB5	hypo	I2H
chr7	117710549	117710608	1	-0.24058	5	0.00021	0.00037	0.00313	0.24371	-113478	NM_016200.4	+	0	0	0	51691	LSM8	hypo	I2H
chr8	145654710	145654832	1	0.245238	13	7.3e-06	3.7e-05	0.30821	0.062973	-765	NM_016208.3	-	1	1	1	51160	VPS28	hyper	I2H
chr6	158321501	158321632	1	-0.23144	5	1.1e-05	4.4e-05	0.00428	0.23572	77300	NM_016224.4	+	0	0	1	51429	SNX9	hypo	I2H
chr19	16505800	16506219	1	0.21225	8	3.4e-05	0.00083	0.23671	0.024456	70165	NM_016270.3	+	0	1	1	10365	KLF2	hyper	I2H
chr16	3757420	3757481	1	-0.20305	5	4.3e-05	0.00096	0.02379	0.22684	10118	NM_016292.2	-	0	0	1	10131	TRAP1	hypo	I2H
chr20	31957397	31957626	1	-0.20987	5	1.1e-05	5e-05	0.00473	0.2146	31750	NM_016408.3	-	0	0	1	51654	CDK5RAP1	hypo	I2H
chr19	375071	375202	1	-0.2024	10	9.2e-06	0.00014	0.03852	0.24092	812	NM_016585.4	-	1	0	1	51298	THEG	hypo	I2H
chr4	119946381	119946771	1	-0.27574	5	1.1e-05	1.6e-05	0.00319	0.27893	-110168	NM_016599.4	+	0	0	1	51778	MYOZ2	hypo	I2H
chr2	45297102	45297571	1	0.205543	7	0.00094	0.0002	0.23235	0.026807	-60561	NM_016932.4	-	0	0	0	10736	SIX2	hyper	I2H
chr3	122451738	122451790	1	0.21492	5	0.00013	0.0004	0.23453	0.01961	52068	NM_017554.2	+	0	0	0	54625	PARP14	hyper	I2H
chr19	19500633	19500728	1	0.2408	5	0.00021	0.00015	0.25248	0.01168	3993	NM_017660.3	+	0	0	1	54815	GATAD2A	hyper	I2H
chr5	139779749	139779841	1	-0.28101	5	1.1e-05	4.9e-05	0.00414	0.28515	-1558	NM_017747.2	+	0	0	0	54882	ANKHD1	hypo	I2H
chr18	72626059	72626171	1	-0.20249	5	0.00073	0.00096	0.03901	0.2415	283142	NM_017757.2	+	0	0	1	55628	ZNF407	hypo	I2H
chr7	1030426	1030458	1	0.24792	5	2.2e-05	0.00041	0.36848	0.12056	7593	NM_017781.2	+	0	0	0	54905	CYP2W1	hyper	I2H
chr7	1031191	1031298	1	-0.207986	7	0.0002	0.0002	0.025836	0.23382	8358	NM_017781.2	+	0	0	0	54905	CYP2W1	hypo	I2H
chr7	1021858	1021952	1	0.22589	5	1.1e-05	4.2e-05	0.26678	0.04089	-883	NM_017781.2	+	1	0	0	54905	CYP2W1	hyper	I2H
chr8	57845904	57846135	1	-0.22936	5	2.2e-05	0.00099	0.00572	0.23508	60296	NM_017813.4	-	0	0	0	54928	IMPAD1	hypo	I2H
chr8	57696863	57696913	1	-0.26615	5	0.00013	0.00036	0.00076	0.26691	209518	NM_017813.4	-	0	0	0	54928	IMPAD1	hypo	I2H
chr16	72116281	72116390	1	0.25503	5	1.1e-05	0.00013	0.27106	0.01603	11150	NM_017853.2	-	0	0	0	54957	TXNL4B	hyper	I2H
chr11	67073309	67073542	1	-0.2036	7	0.00057	0.00096	0.031729	0.23533	2392	NM_017857.3	+	0	0	1	54961	SSH3	hypo	I2H
chr20	62586296	62586367	1	-0.221829	7	0.00048	0.00044	0.12679	0.34861	1434	NM_017859.3	-	0	1	1	54963	UCKL1	hypo	I2H
chr19	1274414	1274584	1	0.206019	8	7.6e-05	0.00019	0.22475	0.018731	-936	NM_017914.3	+	1	1	1	55009	FAM174C	hyper	I2H
chr9	77566425	77566486	1	-0.28764	5	2.2e-05	0.00014	0.02529	0.31293	1317	NM_017998.2	-	0	0	1	55071	C9orf40	hypo	I2H
chr1	245710247	245710401	0.87	-0.250033	12	1.6e-06	1.5e-06	0.0074375	0.25747	391962	NM_018012.3	+	0	0	1	55083	KIF26B	hypo	I2H
chr2	55612713	55612845	1	-0.3511	7	0.00024	0.00044	0.017336	0.36844	34213	NM_018084.4	-	0	0	1	55704	CCDC88A	hypo	I2H
chr12	8373302	8373386	1	0.31862	5	1.1e-05	0.00037	0.33288	0.01426	6829	NM_018088.3	-	0	0	0	55138	FAM90A1	hyper	I2H
chr6	53606431	53606523	1	0.2327	5	1.1e-05	0.00013	0.2447	0.012	-53255	NM_018214.4	+	0	0	0	55227	LRRC1	hyper	I2H
chr17	57256327	57256505	1	-0.2125	7	0.00028	0.00045	0.0374	0.2499	23469	NM_018304.3	+	0	0	1	55771	PRR11	hypo	I2H
chr4	6748758	6748885	1	0.250914	7	1.6e-05	8.1e-05	0.26466	0.013743	30918	NM_018366.2	+	0	0	0	55330	BLOC1S4	hyper	I2H
chr12	104892512	104893014	1	0.200214	7	0.00014	0.00096	0.2218	0.021586	41822	NM_018413.5	+	0	0	1	50515	CHST11	hyper	I2H
chr9	112103466	112103665	1	-0.3197	7	1.3e-05	3.3e-05	0.013279	0.33298	-20223	NM_018424.3	-	0	0	0	54566	EPB41L4B	hypo	I2H
chr11	134288245	134288554	1	-0.21234	5	0.00021	0.00015	0.02681	0.23915	-6434	NM_018644.3	-	0	0	0	27087	B3GAT1	hypo	I2H
chr17	71205759	71205835	1	-0.220814	7	1.3e-05	0.0002	0.0068929	0.22771	16588	NM_018714.2	+	0	1	0	9382	COG1	hypo	I2H
chr7	6440462	6440680	1	-0.205805	10	6.3e-06	0.00028	0.05447	0.26027	26338	NM_018890.3	+	0	0	1	5879	RAC1	hypo	I2H
chr9	100798213	100798393	1	-0.202221	7	8.3e-06	5.1e-06	0.00017857	0.2024	-20566	NM_018946.3	+	0	0	0	54187	NANS	hypo	I2H
chr9	100849678	100849737	1	0.20109	5	1.1e-05	0.00012	0.22842	0.02733	30721	NM_018946.3	+	0	1	1	54187	NANS	hyper	I2H
chr4	40516813	40516868	1	-0.28427	5	2.2e-05	0.00014	0.0086	0.29287	1123	NM_019027.3	-	0	0	1	54502	RBM47	hypo	I2H
chr1	6467894	6468084	1	0.203528	9	9.4e-06	3.7e-05	0.23857	0.035039	11896	NM_019089.4	-	0	0	0	54626	HES2	hyper	I2H
chr7	27182434	27182549	1	-0.28913	5	1.1e-05	0.00036	0.02672	0.31585	739	NM_019102.3	-	1	0	1	3202	HOXA5	hypo	I2H
chr9	112060870	112061016	1	0.20441	5	1.1e-05	0.00016	0.20998	0.00557	22229	NM_019114.4	-	0	0	1	54566	EPB41L4B	hyper	I2H
chr20	54723471	54724163	1	-0.205179	7	0.00057	0.00098	0.015536	0.22071	-99625	NM_019888.3	+	0	0	0	4159	MC3R	hypo	I2H
chr2	85240748	85240907	1	0.2019	7	0.00048	0.00044	0.22534	0.023443	42519	NM_020122.4	+	0	0	1	56888	KCMF1	hyper	I2H
chrX	48856504	48856645	1	-0.23333	5	0.00032	0.00039	0.03469	0.26802	2031	NM_020137.4	-	0	0	1	56850	GRIPAP1	hypo	I2H
chr7	229140	229225	1	0.26501	5	2.2e-05	0.00013	0.31399	0.04898	36173	NM_020223.3	+	0	0	1	56975	FAM20C	hyper	I2H
chr10	80917727	80917783	1	0.27871	5	1.1e-05	4.9e-05	0.31588	0.03717	88937	NM_020338.3	+	0	0	1	57178	ZMIZ1	hyper	I2H
chr4	6496012	6496225	1	0.20083	5	0.00021	0.00016	0.21013	0.0093	-21687	NM_020416.3	-	0	0	1	5522	PPP2R2C	hyper	I2H
chr14	35864738	35864799	1	-0.27559	5	4.3e-05	0.00099	0.05438	0.32997	9162	NM_020529.2	-	0	0	0	4792	NFKBIA	hypo	I2H
chr14	35838159	35838345	1	0.256245	11	0.00021	0.00074	0.27549	0.019245	35616	NM_020529.2	-	0	0	0	4792	NFKBIA	hyper	I2H
chr18	9280402	9280647	1	-0.208779	7	7.8e-05	0.00019	0.0094357	0.21821	-54118	NM_020648.5	+	0	0	1	57045	TWSG1	hypo	I2H
chr8	12808418	12808538	1	0.27385	5	1.1e-05	0.00013	0.33063	0.05678	5237	NM_020844.2	+	0	0	1	57604	TRMT9B	hyper	I2H
chr20	61954025	61954120	1	0.23157	5	2.2e-05	0.00043	0.24775	0.01618	29489	NM_020882.2	+	0	0	1	57642	COL20A1	hyper	I2H
chr11	3144710	3144853	1	0.219	9	6.1e-06	0.00017	0.23445	0.01545	41730	NM_020896.3	-	0	0	1	114879	OSBPL5	hyper	I2H
chr12	125397700	125397849	1	0.20978	5	1.1e-05	0.00013	0.24274	0.03296	1739	NM_021009.6	-	0	1	0	7316	UBC	hyper	I2H
chr16	1230678	1230871	1	-0.206517	9	3.9e-05	0.00034	0.033711	0.24023	27439	NM_021098.2	+	0	0	1	8912	CACNA1H	hypo	I2H
chr11	45870156	45870328	1	0.20443	5	4.3e-05	0.00099	0.25072	0.04629	1201	NM_021117.3	+	0	0	1	1408	CRY2	hyper	I2H
chr18	57565883	57565958	1	0.23169	5	0.00021	0.00014	0.24895	0.01726	-1234	NM_021127.2	+	0	0	0	5366	PMAIP1	hyper	I2H
chr20	356495	356940	1	0.23625	5	0.00073	0.00096	0.25125	0.015	-4333	NM_021158.4	+	0	0	0	57761	TRIB3	hyper	I2H
chr1	238206387	238206468	1	-0.21042	5	1.1e-05	0.00015	0.01412	0.22454	-152166	NM_021186.4	-	0	0	0	57829	ZP4	hypo	I2H
chr4	83354008	83354166	1	0.253733	9	1.1e-05	0.00034	0.34056	0.086822	2377	NM_021204.4	+	0	0	1	58478	ENOPH1	hyper	I2H
chr20	18013242	18013440	1	-0.240975	8	2.4e-05	0.00019	0.032931	0.27391	25087	NM_021220.3	-	0	0	1	58495	OVOL2	hypo	I2H
chr4	1035814	1035871	1	-0.22309	5	2.2e-05	0.00013	0.00897	0.23206	29564	NM_021923.3	+	0	0	0	53834	FGFRL1	hypo	I2H
chr1	17330868	17330980	1	-0.20033	5	4.3e-05	0.00014	0.02077	0.2211	7488	NM_022089.3	-	0	1	1	23400	ATP13A2	hypo	I2H
chr16	2917731	2917820	1	0.27174	5	4.3e-05	0.0004	0.3319	0.06016	-9561	NM_022119.3	-	0	0	0	64063	PRSS22	hyper	I2H
chr16	17788490	17788859	1	-0.23725	5	0.00021	0.00097	0.00924	0.24649	-223753	NM_022166.3	-	0	0	0	64131	XYLT1	hypo	I2H
chr16	17458915	17458984	1	0.21677	5	1.1e-05	0.00013	0.25096	0.03419	105755	NM_022166.3	-	0	0	1	64131	XYLT1	hyper	I2H
chr8	55317164	55317302	1	0.24183	5	4.3e-05	0.0005	0.26183	0.02	-53193	NM_022454.3	+	0	0	0	64321	SOX17	hyper	I2H
chr5	176603127	176603190	1	0.22139	5	7.6e-05	0.00017	0.23972	0.01833	42296	NM_022455.4	+	0	0	1	64324	NSD1	hyper	I2H
chr7	69965856	69965955	1	-0.23897	5	4.3e-05	0.00096	0.0195	0.25847	-631568	NM_022479.2	+	0	0	1	64409	GALNT17	hypo	I2H
chr5	141075327	141075467	1	0.255657	7	1e-05	3.3e-05	0.28455	0.028893	-13528	NM_022481.5	-	0	0	0	64411	ARAP3	hyper	I2H
chr2	218823458	218823819	1	-0.23168	5	0.00049	0.00041	0.02476	0.25644	-14663	NM_022648.5	-	0	0	0	7145	TNS1	hypo	I2H
chr19	11472232	11472397	0.063	0.26908	10	3.2e-07	2.8e-07	0.26962	0.00054	6172	NM_022737.2	+	0	0	1	64748	PLPPR2	hyper	I2H
chr11	719185	719256	1	-0.23161	5	7.6e-05	0.00096	0.04166	0.27327	13067	NM_022772.3	+	0	0	1	64787	EPS8L2	hypo	I2H
chr19	15568300	15568462	5.1e-07	0.269874	27	4.4e-14	2.2e-12	0.28222	0.012346	6931	NM_022904.2	-	0	1	0	64926	RASAL3	hyper	I2H
chr4	1761292	1761435	1	0.206056	8	3.4e-05	3.8e-05	0.21206	0.006	-33604	NM_022965.3	+	0	0	0	2261	FGFR3	hyper	I2H
chr16	74803743	74803915	1	-0.24376	5	7.6e-05	0.00037	0.01658	0.26034	4815	NM_024306.4	-	0	0	1	79152	FA2H	hypo	I2H
chr22	38087304	38087358	1	-0.242007	7	6.7e-06	3.4e-05	0.0068714	0.24888	4962	NM_024313.2	+	0	1	0	79159	NOL12	hypo	I2H
chr8	103574207	103574419	1	0.20582	5	0.00013	0.00018	0.21023	0.00441	10361	NM_024410.3	+	0	0	0	4956	ODF1	hyper	I2H
chr19	8273293	8273368	1	-0.24511	5	1.1e-05	0.00041	0.01173	0.25684	-849	NM_024552.2	+	1	0	0	79603	CERS4	hypo	I2H
chr12	123357644	123357737	1	0.275571	7	1.9e-05	0.0002	0.31901	0.043436	22976	NM_024667.2	-	0	0	1	79720	VPS37B	hyper	I2H
chr17	80823373	80823448	1	-0.24322	5	2.2e-05	0.00043	0.01878	0.262	-25443	NM_024702.2	-	0	0	1	79755	ZNF750	hypo	I2H
chr15	34466957	34467110	1	-0.20758	5	0.00032	0.00097	0.01824	0.22582	35188	NM_024713.2	-	0	0	1	79768	KATNBL1	hypo	I2H
chr1	9410532	9410766	1	0.208995	11	4.5e-07	2.9e-05	0.2299	0.020905	57593	NM_025106.3	+	0	0	1	80176	SPSB1	hyper	I2H
chr16	74922100	74922453	1	0.203977	11	4.9e-05	0.0004	0.22778	0.0238	96565	NM_030581.3	-	0	1	1	79726	WDR59	hyper	I2H
chrX	80535089	80535310	1	-0.33381	5	1.1e-05	0.00038	0.04991	0.38372	-77649	NM_030763.2	-	0	0	1	79366	HMGN5	hypo	I2H
chr11	67764461	67764593	1	-0.21385	5	0.00013	0.00037	0.01964	0.23349	7003	NM_030930.3	-	0	0	1	81622	UNC93B1	hypo	I2H
chr5	149401409	149401568	0.045	0.2282	10	6.3e-08	1.1e-07	0.22941	0.00121	-20680	NM_030953.3	-	0	0	1	81789	TIGD6	hyper	I2H
chr19	10817565	10817706	1	0.262638	8	0.00014	0.00083	0.29187	0.029231	5455	NM_031209.2	+	0	0	1	81890	QTRT1	hyper	I2H
chr19	1882247	1882306	1	-0.211543	7	0.00011	0.00044	0.057029	0.26857	3213	NM_031213.3	-	0	0	1	81926	ABHD17A	hypo	I2H
chr9	86602218	86602263	1	-0.22451	5	1.1e-05	0.00013	0.00622	0.23073	-6522	NM_031262.3	-	0	0	1	3190	HNRNPK	hypo	I2H
chr12	10356172	10356750	1	-0.24235	5	7.6e-05	0.0004	0.00909	0.25144	-8739	NM_031412.2	+	0	0	0	23710	GABARAPL1	hypo	I2H
chr16	56541542	56541867	1	-0.23111	10	2.2e-05	0.00014	0.02691	0.25802	12142	NM_031885.3	-	0	0	1	583	BBS2	hypo	I2H
chr6	15487610	15487682	1	0.220514	7	5.3e-05	8.2e-05	0.22601	0.0054929	175608	NM_032122.4	-	0	1	0	84062	DTNBP1	hyper	I2H
chr11	65511045	65511408	1	0.23023	10	6.5e-07	7.5e-06	0.24428	0.01405	-22637	NM_032193.3	-	0	0	0	84153	RNASEH2C	hyper	I2H
chr12	44538875	44538954	1	-0.236057	7	0.0008	0.00096	0.036771	0.27283	309213	NM_032256.2	+	0	0	1	84216	TMEM117	hypo	I2H
chr16	2212731	2212933	0.8	0.213283	9	1.1e-06	3.2e-06	0.23984	0.026556	6934	NM_032271.2	+	0	0	1	84231	TRAF7	hyper	I2H
chr22	44894546	44894589	1	-0.31494	5	0.00013	0.00013	0.00055	0.31549	-542	NM_032287.2	-	1	0	0	84247	RTL6	hypo	I2H
chr22	44893193	44893234	1	0.2947	5	1.1e-05	0.00037	0.30248	0.00778	772	NM_032287.2	-	1	1	0	84247	RTL6	hyper	I2H
chr5	93988807	93988861	1	-0.28524	5	1.1e-05	0.00013	0.02667	0.31191	34418	NM_032290.3	+	0	0	1	84250	SLF1	hypo	I2H
chr11	64913465	64913733	1	-0.21135	5	0.00021	0.00014	0.06802	0.27937	-11463	NM_032431.2	-	0	0	0	84447	SYVN1	hypo	I2H
chr4	30664640	30664683	1	-0.30578	5	4.3e-05	0.00041	0.02895	0.33473	-57347	NM_032456.2	+	0	0	0	5099	PCDH7	hypo	I2H
chr17	73906022	73906111	1	0.21938	5	0.00021	0.00099	0.23284	0.01346	-4842	NM_032478.3	-	0	1	0	64978	MRPL38	hyper	I2H
chr20	33147527	33147563	1	-0.24218	5	7.6e-05	0.00097	0.01592	0.2581	1028	NM_032514.3	+	0	1	1	84557	MAP1LC3A	hypo	I2H
chr10	29432091	29432262	1	0.24333	5	1.1e-05	5.1e-05	0.25246	0.00913	-145728	NM_032517.4	+	0	0	0	84569	LYZL1	hyper	I2H
chr7	149425394	149425485	1	-0.20768	5	1.1e-05	0.00016	0.02309	0.23077	13294	NM_032534.3	+	0	0	1	84626	KRBA1	hypo	I2H
chr17	51696094	51696173	1	0.22725	6	1.4e-05	2.7e-05	0.23201	0.0047583	-204066	NM_032559.4	+	0	0	0	84643	KIF2B	hyper	I2H
chr6	90661241	90661505	0.057	0.260908	12	9.9e-09	1.5e-07	0.2863	0.025392	57055	NM_032602.1	+	0	1	0	84694	GJA10	hyper	I2H
chr20	30225739	30225838	0.13	-0.213642	13	1.6e-08	6.8e-07	0.015865	0.22951	50	NM_032609.2	+	1	1	1	84701	COX4I2	hypo	I2H
chr2	128453112	128453175	1	0.297517	9	3.9e-05	3.7e-05	0.30248	0.0049667	-5422	NM_032740.3	+	0	0	0	84826	SFT2D3	hyper	I2H
chr10	7628853	7628950	1	-0.27513	5	2.2e-05	0.00016	0.00914	0.28427	32687	NM_032817.5	-	0	0	1	80760	ITIH5	hypo	I2H
chr9	133807668	133807824	1	0.202387	8	1.7e-05	8.7e-05	0.21596	0.013575	6416	NM_032843.4	-	0	0	1	84929	FIBCD1	hyper	I2H
chr18	32447834	32447898	1	0.33925	5	1.1e-05	0.00013	0.34214	0.00289	49534	NM_032980.3	+	0	1	1	1837	DTNA	hyper	I2H
[truncated: 9,707 more rows]
