# Supplementary material for: An epigenomic landscape of cervical intraepithelial neoplasia and cervical cancer using single‐base resolution methylome and hydroxymethylome
Source: Clin Transl Med. 2021 Jul 19;11(7):e498. doi: 10.1002/ctm2.498 (PMC8288011; doi:10.1002/ctm2.498)
Supplement: Supplementary file 6 — tableS5 [file CTM2-11-e498-s004.xlsx]

## Sheet: Table S5
Supplementary table 5. The number of DhMRs detected by metilene or methylKit with different thresholds.
	CIN1vsHealthy	CIN2vsHealthy	CIN3vsHealthy	CCvsHealthy	CCvsAdj	cutoff	software
No.of DhMR	824	727	7760	408	538	10x,dif=0.1,p<0.001,q<=0.05	metilene
No.of DhMR	914	828	8352	455	581	10x,dif=0.1,p<0.001,q<=1	metilene
No.of DhMR	1290	1156	7853	783	623	5x,diff=0.2,p<0.001,q<=1	metilene
No.of DhMR	17	10	45	6	29	5x,diff=0.2,p<0.001,q<=0.05	metilene
No.of DhMR	1482	1726	7117	1141	713	5x,diff=0.25,q<=0.05	methylKit
No.of DhMR	1041	1004	2169	399	59	5x,diff=0.25,q<=0.05,bin size=1000bp	methylKit
